# Supplementary material for: Genome of Paulownia (Paulownia fortunei) illuminates the related transcripts, miRNA and proteins for salt resistance
Source: Sci Rep. 2017 Apr 28;7:1285. doi: 10.1038/s41598-017-01360-9 (PMC5430789; doi:10.1038/s41598-017-01360-9)
Supplement: Supplementary file 2 — Table S1 [file 41598_2017_1360_MOESM2_ESM.xls]

## Sheet: Sheet1
Samples	Total Raw Reads	Total Clean Reads	Total Clean Nucleotides (nt)	Q20 percentage	N percentage	GC percentage	Genome map Rate	Gene map Rate	Expressed Gene	Expressed Transcripts	Expressed Exon	Novel Transcripts	Extend Gene	Alternative Splicing	SNP	Indel
PF2	73251168	67705202	6093468180	0.9741	0.0001	0.4552	0.8021	0.468	24038	24038	145403	1758	8310	41599	170084	6132
PF4	68693814	65589796	5903081640	0.9869	0	0.4618	0.8031	0.4813	22908	22908	136447	1443	7815	35758	252972	10746
PF2S	69672008	63993094	5759378460	0.9732	0.0001	0.4568	0.7945	0.4797	24017	24017	145783	1717	8583	46219	170803	6311
PF4S	76097452	68765146	6188863140	0.9763	0	0.4484	0.7833	0.429	23989	23989	144239	1821	8919	53229	349414	17017
