# Supplementary material for: Genome of Paulownia (Paulownia fortunei) illuminates the related transcripts, miRNA and proteins for salt resistance
Source: Sci Rep. 2017 Apr 28;7:1285. doi: 10.1038/s41598-017-01360-9 (PMC5430789; doi:10.1038/s41598-017-01360-9)
Supplement: Supplementary file 3 — Table S2 [file 41598_2017_1360_MOESM3_ESM.xls]

## Sheet: Sheet1
geneID	geneLength	PF2S-Expression	PF4S-Expression	PF2S-FPKM	PF4S-FPKM	log2 Ratio(PF4S/PF2S)	Up-Down-Regulation(PF4S/PF2S)	P-value	FDR	KEGG Orthology	Blast nr
PF4S vs PF2S
PAU016881.1	459	2302.13	0	734.87	0.001	-19.4871	Down	0	0	K10802|1|2e-45|179|vvi:100257544|high mobility group protein B1	gi|296088654|emb|CBI37645.3|/1.58827e-44/unnamed protein product [Vitis vinifera]
PAU021213.1	1092	4724.87	0	581.8	0.001	-19.1502	Down	0	0	K02641|1|0.0|640|vvi:100241976|ferredoxin--NADP+ reductase [EC:1.18.1.2]	gi|6899972|emb|CAB71293.1|/0/chloroplast ferredoxin-NADP+ oxidoreductase precursor [Capsicum annuum]
PAU014348.1	405	1019.23	0	376.46	0.001	-18.5221	Down	9.82784e-299	1.81643e-296	K02721|1|5e-27|117|ath:AT2G30570|photosystem II PsbW protein	gi|460403473|ref|XP_004247215.1|/1.12224e-33/PREDICTED: photosystem II reaction center W protein, chloroplastic-like [Solanum lycopersicum]
PAU020295.1	612	1529.83	0	352.65	0.001	-18.4279	Down	0	0	K11275|1|5e-32|135|pop:POPTR_679169|histone H1/5	gi|224133758|ref|XP_002327673.1|/5.45859e-31/histone H1 [Populus trichocarpa]
PAU015750.1	906	2041.88	0	306.81	0.001	-18.227	Down	0	0	-	gi|154362215|gb|ABS80935.1|/2.84082e-159/putative NAC transcription factor [Avicennia marina]
PAU027352.1	1059	2382.04	0	303.02	0.001	-18.2091	Down	0	0	K05275|1|2e-40|164|zma:100272747|pyridoxine 4-dehydrogenase [EC:1.1.1.65];K00064|2|6e-17|86.7|smo:SELMODRAFT_124085|D-threo-aldose 1-dehydrogenase [EC:1.1.1.122]	gi|460405103|ref|XP_004248016.1|/2.75775e-151/PREDICTED: auxin-induced protein PCNT115-like [Solanum lycopersicum]
PAU016676.1	897	1665.4	0	252.94	0.001	-17.9484	Down	0	0	-	gi|154362215|gb|ABS80935.1|/6.23647e-151/putative NAC transcription factor [Avicennia marina]
PAU006524.1	624	933.74	0	210.65	0.001	-17.6845	Down	1.39304e-273	2.23249e-271	K01528|1|1e-36|150|smo:SELMODRAFT_437242|dynamin GTPase [EC:3.6.5.5]	gi|147788139|emb|CAN67062.1|/6.07819e-49/hypothetical protein VITISV_017539 [Vitis vinifera]
PAU016365.1	972	1469.69	0	204.83	0.001	-17.6441	Down	0	0	K09286|1|9e-41|165|pop:POPTR_588763|EREBP-like factor	gi|57012758|sp|Q40478.1|ERF5_TOBAC/1.85107e-50/RecName: Full=Ethylene-responsive transcription factor 5; AltName: Full=Ethylene-responsive element-binding factor 4; Short=EREBP-4; AltName: Full=Ethylene-responsive element-binding factor 5 homolog; AltName: Full=NtERF4
PAU014861.1	1080	1220.5	0	152.06	0.001	-17.2143	Down	0	0	K00083|1|3e-140|496|pop:POPTR_667694|cinnamyl-alcohol dehydrogenase [EC:1.1.1.195]	gi|122200955|sp|Q2KNL6.1|GEDH1_OCIBA/1.23311e-154/RecName: Full=Geraniol dehydrogenase 1; Short=ObaGEDH1
PAU005653.1	1071	1101.02	0	138.39	0.001	-17.0784	Down	0	0	K02926|1|4e-86|316|rcu:RCOM_0611440|large subunit ribosomal protein L4	gi|6919958|sp|O80361.1|RK4_TOBAC/4.70145e-98/RecName: Full=50S ribosomal protein L4, chloroplastic; AltName: Full=CL4; AltName: Full=R-protein L4; Flags: Precursor
PAU026987.1	372	319.11	0	130.38	0.001	-16.9924	Down	5.17638e-94	2.39618e-92	K02918|1|3e-59|224|pop:POPTR_813935|large subunit ribosomal protein L35e	gi|350539055|ref|NP_001234116.1|/2.26055e-58/60S ribosomal protein L35-like [Solanum lycopersicum]
PAU020400.1	432	369	0	126.37	0.001	-16.9473	Down	1.23327e-108	6.71561e-107	K08472|1|2e-15|79.3|aly:ARALYDRAFT_497027|mlo protein	gi|460373559|ref|XP_004232584.1|/3.37492e-30/PREDICTED: MLO-like protein 8-like [Solanum lycopersicum]
PAU024344.1	1506	1241.31	0	109.03	0.001	-16.7344	Down	0	0	K12134|1|4e-28|124|ath:AT2G46830|circadian clock associated 1;K12133|3|4e-27|120|ath:AT1G01060|LATE ELONGATED HYPOCOTYL	gi|359476477|ref|XP_002267976.2|/1.01341e-94/PREDICTED: uncharacterized protein LOC100263252 [Vitis vinifera]
PAU002020.1	393	283.53	0	108.51	0.001	-16.7275	Down	1.74809e-83	7.25631e-82	K02957|1|2e-69|258|vvi:100258124|small subunit ribosomal protein S15Ae	gi|296086272|emb|CBI31713.3|/3.17266e-68/unnamed protein product [Vitis vinifera]
PAU019947.1	807	568.22	0	96.72	0.001	-16.5615	Down	7.79184e-167	6.80335e-165	K01873|1|9e-91|331|aly:ARALYDRAFT_326110|valyl-tRNA synthetase [EC:6.1.1.9];K00799|2|2e-14|77.8|cre:CHLREDRAFT_146799|glutathione S-transferase [EC:2.5.1.18]	gi|350535987|ref|NP_001234224.1|/1.30176e-109/dehydroascorbate reductase [Solanum lycopersicum]
PAU011531.1	399	237.79	0	89.39	0.001	-16.4478	Down	4.96246e-70	1.68212e-68	K02953|1|4e-70|260|pop:POPTR_816561|small subunit ribosomal protein S13e	gi|8131699|dbj|BAA96366.1|/7.49613e-70/cytoplasmic ribosomal protein S13 [Panax ginseng]
PAU002019.1	399	225.16	0	84.64	0.001	-16.3691	Down	1.60402e-66	5.10885e-65	K05765|1|1e-64|242|rcu:RCOM_0390170|cofilin	gi|89212812|gb|ABD63906.1|/2.25702e-66/actin depolymerizing factor 2 [Gossypium hirsutum]
PAU003276.1	1587	926.53	0	77.06	0.001	-16.2337	Down	1.55303e-271	2.4425e-269	-	gi|460384002|ref|XP_004237704.1|/0/PREDICTED: TOM1-like protein 2-like [Solanum lycopersicum]
PAU019852.1	615	332.95	0	76.33	0.001	-16.22	Down	8.16686e-98	3.98445e-96	-	gi|462420806|gb|EMJ25069.1|/9.8799e-97/hypothetical protein PRUPE_ppa010837mg [Prunus persica]
PAU008105.1	300	0	22.58	0.001	12.73	13.6359	Up	1.50054e-07	6.9652e-07	-	gi|224159219|ref|XP_002338056.1|/5.29388e-47/predicted protein [Populus trichocarpa]
PAU008216.1	300	0	22.58	0.001	12.73	13.6359	Up	1.50054e-07	6.96392e-07	-	gi|224159219|ref|XP_002338056.1|/5.29388e-47/predicted protein [Populus trichocarpa]
PAU025779.1	444	0	37.17	0.001	12.98	13.664	Up	3.38572e-12	2.28857e-11	-	gi|462398107|gb|EMJ03775.1|/4.63773e-27/hypothetical protein PRUPE_ppa011524mg [Prunus persica]
PAU000962.1	279	0	26	0.001	16.1	13.9748	Up	8.65276e-09	4.50168e-08	-	gi|470138733|ref|XP_004305109.1|/1.06266e-15/PREDICTED: uncharacterized protein LOC101307233 [Fragaria vesca subsp. vesca]
PAU014814.1	372	0	37.33	0.001	16.1	13.9748	Up	3.38572e-12	2.28796e-11	-	gi|144601657|gb|ABP01769.1|/2.42642e-44/lipid transfer protein 2 [Salvia miltiorrhiza]
PAU027076.1	507	0	54	0.001	16.17	13.981	Up	1.83445e-17	1.65657e-16	-	gi|62867582|emb|CAI84656.1|/1.64037e-57/hypothetical protein [Nicotiana tabacum]
PAU014375.1	729	0	90.38	0.001	18	14.1357	Up	1.29322e-28	1.82631e-27	K13229|1|1e-36|151|zma:541977|2,4-dihydroxy-1,4-benzoxazin-3-one-glucoside dioxygenase [EC:1.14.20.2];K06892|2|3e-27|120|pop:POPTR_550478|;K05933|3|1e-22|104|mtr:MTR_5g085330|aminocyclopropanecarboxylate oxidase [EC:1.14.17.4]	gi|147820925|emb|CAN65048.1|/1.35611e-67/hypothetical protein VITISV_026363 [Vitis vinifera]
PAU011030.1	546	0	68	0.001	18.7	14.1908	Up	8.4466e-22	9.25872e-21	-	-
PAU016369.1	417	0	53.01	0.001	19.94	14.2834	Up	3.74352e-17	3.34237e-16	K11129|1|3e-64|241|rcu:RCOM_1619060|H/ACA ribonucleoprotein complex subunit 2	gi|462406273|gb|EMJ11737.1|/3.64093e-64/hypothetical protein PRUPE_ppa012736mg [Prunus persica]
PAU015583.1	660	0	90	0.001	20	14.2877	Up	1.29322e-28	1.82529e-27	-	gi|51507325|emb|CAH17549.1|/3.69803e-79/beta-1,3-glucanase [Olea europaea]
PAU027175.1	1650	0	362	0.001	30.17	14.8808	Up	7.13468e-113	4.05061e-111	K05681|1|9e-34|143|cme:CMS467C|ATP-binding cassette, subfamily G (WHITE), member 2;K12843|2|3e-28|124|vvi:100248403|U4/U6 small nuclear ribonucleoprotein PRP3;K05641|4|4e-13|74.7|ota:Ot18g01460|ATP-binding cassette, subfamily A (ABC1), member 1	gi|224072546|ref|XP_002303777.1|/0/white-brown-complex ABC transporter family [Populus trichocarpa]
PAU029882.1	831	0	182	0.001	31.41	14.9389	Up	4.09772e-57	1.12171e-55	K01183|1|3e-106|382|vvi:100250948|chitinase [EC:3.2.1.14]	gi|225434052|ref|XP_002274620.1|/3.49986e-105/PREDICTED: endochitinase PR4 [Vitis vinifera]
PAU019240.1	1134	0	276	0.001	34.12	15.0583	Up	3.11792e-86	1.33135e-84	K13126|1|1e-06|52.8|bdi:100829057|polyadenylate-binding protein;K14396|3|2e-06|52.0|gmx:100789721|polyadenylate-binding protein 2	gi|460390735|ref|XP_004240980.1|/3.41639e-118/PREDICTED: uncharacterized protein LOC101266229 [Solanum lycopersicum]
PAU006365.1	1896	0	574	0.001	41.4	15.3373	Up	1.51868e-178	1.45661e-176	-	gi|255543100|ref|XP_002512613.1|/1.16684e-21/conserved hypothetical protein [Ricinus communis]
PAU008325.1	273	0	79	0.001	50.33	15.6191	Up	3.30504e-25	4.14908e-24	-	-
PAU028847.1	252	0	78	0.001	55.29	15.7547	Up	6.74452e-25	8.3838e-24	-	gi|462416954|gb|EMJ21691.1|/3.87039e-18/hypothetical protein PRUPE_ppa013922mg [Prunus persica]
PAU023816.1	453	0	187.27	0.001	63.89	15.9633	Up	1.15792e-58	3.26863e-57	-	gi|225432248|ref|XP_002271111.1|/1.14995e-60/PREDICTED: uncharacterized protein LOC100251175 isoform 1 [Vitis vinifera]
PAU022224.1	1320	0	645.67	0.001	67.97	16.0526	Up	1.54018e-200	1.68827e-198	-	gi|238014838|gb|ACR38454.1|/5.01338e-79/unknown [Zea mays]
PAU015358.1	954	0	919.14	0.001	136.65	17.0601	Up	2.04046e-285	3.56321e-283	-	gi|303291416|ref|XP_003064993.1|/8.56999e-69/predicted protein [Micromonas pusilla CCMP1545]
PAU026564.1	321	0	6605.19	0.001	3418.04	21.7047	Up	0	0	-	-
PF2S vs PF2
PAU008325.1	273	326	0	186.47	0.001	-17.5086	Down	1.39854e-96	6.06945e-95	-	-
PAU026298.1	732	804.84	0	146.8	0.001	-17.1635	Down	3.87528e-237	4.71072e-235	-	gi|356547585|ref|XP_003542191.1|/6.93256e-80/PREDICTED: uncharacterized protein LOC100803853 [Glycine max]
PAU026564.1	321	176.57	0	82.57	0.001	-16.3333	Down	1.79323e-52	4.51752e-51	-	-
PAU023974.1	855	238.36	0	36.76	0.001	-15.1658	Down	1.0528e-70	3.41049e-69	-	gi|460372309|ref|XP_004231973.1|/3.37659e-58/PREDICTED: uncharacterized protein LOC101251835 isoform 1 [Solanum lycopersicum]
PAU012560.1	474	106.95	0	31.61	0.001	-14.9481	Down	6.87624e-32	1.0898e-30	K02355|1|1e-20|97.1|vvi:100257414|elongation factor G;K01051|2|6e-11|64.7|rcu:RCOM_0417480|pectinesterase [EC:3.1.1.11]	gi|225466065|ref|XP_002264028.1|/8.93793e-41/PREDICTED: 21 kDa protein [Vitis vinifera]
PAU026836.1	474	87.05	0	25.73	0.001	-14.6512	Down	2.6568e-26	3.62555e-25	K02355|1|1e-20|97.1|vvi:100257414|elongation factor G;K01051|2|6e-11|64.7|rcu:RCOM_0417480|pectinesterase [EC:3.1.1.11]	gi|225466065|ref|XP_002264028.1|/8.93793e-41/PREDICTED: 21 kDa protein [Vitis vinifera]
PAU012559.1	606	62	0	13.91	0.001	-13.7638	Down	5.96604e-19	6.20671e-18	K02355|1|5e-23|105|vvi:100257414|elongation factor G;K01051|2|1e-18|90.9|ath:AT1G53830|pectinesterase [EC:3.1.1.11]	gi|225466065|ref|XP_002264028.1|/7.62565e-62/PREDICTED: 21 kDa protein [Vitis vinifera]
PAU021605.1	258	22	0	13.53	0.001	-13.7239	Down	3.44992e-07	1.67098e-06	-	-
PAU026721.1	468	45	0	13.5	0.001	-13.7207	Down	5.95098e-14	4.84141e-13	-	-
PAU027076.1	507	47	0	12.87	0.001	-13.6517	Down	1.53632e-14	1.29882e-13	-	gi|62867582|emb|CAI84656.1|/1.64037e-57/hypothetical protein [Nicotiana tabacum]
PAU019240.1	1134	102.55	0	11.71	0.001	-13.5155	Down	1.03172e-30	1.59773e-29	K13126|1|1e-06|52.8|bdi:100829057|polyadenylate-binding protein;K14396|3|2e-06|52.0|gmx:100789721|polyadenylate-binding protein 2	gi|460390735|ref|XP_004240980.1|/3.41639e-118/PREDICTED: uncharacterized protein LOC101266229 [Solanum lycopersicum]
PAU014018.1	468	33	0	9.9	0.001	-13.2732	Down	2.01014e-10	1.30168e-09	-	-
PAU018069.1	411	26	0	9.06	0.001	-13.1453	Down	2.2993e-08	1.24814e-07	-	gi|296090684|emb|CBI41083.3|/5.74742e-14/unnamed protein product [Vitis vinifera]
PAU023224.1	222	12	0	9	0.001	-13.1357	Down	0.000300844	0.000991241	-	gi|255572232|ref|XP_002527055.1|/2.76098e-08/conserved hypothetical protein [Ricinus communis]
PAU022221.1	954	60.6	0	8.31	0.001	-13.0206	Down	2.31096e-18	2.34666e-17	-	gi|303291416|ref|XP_003064993.1|/8.56999e-69/predicted protein [Micromonas pusilla CCMP1545]
PAU005546.1	852	51.04	0	7.9	0.001	-12.9476	Down	1.02393e-15	9.16705e-15	-	gi|460369798|ref|XP_004230744.1|/6.90047e-104/PREDICTED: kynurenine formamidase-like [Solanum lycopersicum]
PAU010303.1	252	12	0	7.61	0.001	-12.8937	Down	0.000300844	0.000992025	-	gi|255536847|ref|XP_002509490.1|/3.0525e-31/DNA binding protein, putative [Ricinus communis]
PAU004503.1	252	12	0	7.61	0.001	-12.8937	Down	0.000300844	0.000991502	-	gi|255536847|ref|XP_002509490.1|/3.0525e-31/DNA binding protein, putative [Ricinus communis]
PAU019258.1	321	15.89	0	7.43	0.001	-12.8591	Down	3.94622e-05	0.000149203	-	gi|225455314|ref|XP_002275610.1|/1.56774e-19/PREDICTED: dof zinc finger protein DOF4.6-like [Vitis vinifera]
PAU006768.1	729	33.61	0	6.16	0.001	-12.5887	Down	2.01014e-10	1.30202e-09	K15382|1|4e-74|275|pop:POPTR_891394|solute carrier family 50 (sugar transporter)	gi|224120614|ref|XP_002318374.1|/4.8121e-73/predicted protein [Populus trichocarpa]
PAU004822.1	630	0	21	0.001	4.69	12.1954	Up	3.32944e-07	1.61449e-06	-	gi|470102371|ref|XP_004287628.1|/1.79153e-80/PREDICTED: auxin-binding protein ABP19a-like [Fragaria vesca subsp. vesca]
PAU030149.1	603	0	23.1	0.001	5.41	12.4014	Up	8.0562e-08	4.13562e-07	K05770|1|1e-12|70.9|ppp:PHYPADRAFT_190625|benzodiazapine receptor	gi|460403920|ref|XP_004247434.1|/5.7818e-54/PREDICTED: translocator protein homolog [Solanum lycopersicum]
PAU019397.1	1608	0	67.01	0.001	5.5	12.4252	Up	2.23262e-21	2.55517e-20	K10601|1|0.0|666|rcu:RCOM_1324630|E3 ubiquitin-protein ligase synoviolin [EC:6.3.2.19]	gi|255557983|ref|XP_002520020.1|/0/protein binding protein, putative [Ricinus communis]
PAU020265.1	723	0	30	0.001	5.76	12.4919	Up	5.61416e-10	3.5146e-09	K09286|1|6e-30|129|ath:AT4G25490|EREBP-like factor	gi|460365965|ref|XP_004228864.1|/2.14445e-41/PREDICTED: dehydration-responsive element-binding protein 1C-like [Solanum lycopersicum]
PAU004955.1	528	0	22	0.001	5.98	12.5459	Up	1.63776e-07	8.17608e-07	K08234|1|6e-08|55.1|cre:CHLREDRAFT_143257|glyoxylase I family protein	gi|255553127|ref|XP_002517606.1|/1.84843e-73/lactoylglutathione lyase, putative [Ricinus communis]
PAU008134.1	615	0	28.65	0.001	6.57	12.6817	Up	2.3202e-09	1.37711e-08	K05573|1|3e-81|299|rcu:RCOM_ORF00090|NAD(P)H-quinone oxidoreductase subunit 2 [EC:1.6.5.3]	gi|359422307|ref|YP_004935712.1|/1.63609e-83/ndhB gene product (chloroplast) [Sesamum indicum]
PAU008166.1	615	0	28.65	0.001	6.57	12.6817	Up	2.3202e-09	1.37678e-08	K05573|1|3e-81|299|rcu:RCOM_ORF00090|NAD(P)H-quinone oxidoreductase subunit 2 [EC:1.6.5.3]	gi|359422307|ref|YP_004935712.1|/1.63609e-83/ndhB gene product (chloroplast) [Sesamum indicum]
PAU008175.1	615	0	28.65	0.001	6.57	12.6817	Up	2.3202e-09	1.37645e-08	K05573|1|3e-81|299|rcu:RCOM_ORF00090|NAD(P)H-quinone oxidoreductase subunit 2 [EC:1.6.5.3]	gi|359422307|ref|YP_004935712.1|/1.63609e-83/ndhB gene product (chloroplast) [Sesamum indicum]
PAU011639.1	540	0	27	0.001	7.16	12.8057	Up	4.7168e-09	2.73031e-08	K00517|1|5e-29|125|ath:AT4G31940|[EC:1.14.-.-];K13029|3|3e-15|79.3|sbi:SORBI_01g001180|4-hydroxyphenylacetaldehyde oxime monooxygenase [EC:1.14.13.68]	gi|451167582|gb|AGF30366.1|/6.48053e-45/CYP450 monooxygenase CYP82D62 [Mentha x piperita]
PAU003841.1	336	0	16	0.001	7.39	12.8514	Up	1.15605e-05	4.67139e-05	-	-
PAU000743.1	471	0	24	0.001	7.44	12.8611	Up	3.96286e-08	2.10241e-07	-	gi|460402315|ref|XP_004246659.1|/1.18328e-29/PREDICTED: uncharacterized protein LOC101246954 [Solanum lycopersicum]
PAU017130.1	1365	0	76.45	0.001	7.44	12.8611	Up	3.76466e-24	4.76115e-23	K14638|1|2e-89|327|smo:SELMODRAFT_97812|solute carrier family 15 (peptide/histidine transporter), member 3/4	gi|460392483|ref|XP_004241845.1|/1.39487e-164/PREDICTED: probable peptide/nitrate transporter At1g22540-like [Solanum lycopersicum]
PAU019163.1	558	0.05	319.67	0.01	81.7	12.9961	Up	5.03924e-99	2.22553e-97	K02940|1|3e-85|311|rcu:RCOM_1315040|large subunit ribosomal protein L9e	gi|449456337|ref|XP_004145906.1|/5.37188e-85/PREDICTED: 60S ribosomal protein L9-like [Cucumis sativus]
PAU030807.1	387	0	22	0.001	8.57	13.0651	Up	1.63776e-07	8.17771e-07	-	gi|255561174|ref|XP_002521599.1|/7.70126e-27/conserved hypothetical protein [Ricinus communis]
PAU028636.1	246	0	13	0.001	8.93	13.1244	Up	9.71266e-05	0.000346657	-	-
PAU007943.1	507	0	38	0.001	10.82	13.4014	Up	1.9245e-12	1.42705e-11	-	gi|62867582|emb|CAI84656.1|/1.64037e-57/hypothetical protein [Nicotiana tabacum]
PAU011773.1	360	0	27	0.001	11.47	13.4856	Up	4.7168e-09	2.72968e-08	-	gi|350538955|ref|NP_001234111.1|/7.65088e-46/non-symbiotic hemoglobin 2 [Solanum lycopersicum]
PAU005182.1	528	0	50.31	0.001	13.69	13.7408	Up	3.8625e-16	3.52996e-15	-	gi|303291416|ref|XP_003064993.1|/9.49327e-70/predicted protein [Micromonas pusilla CCMP1545]
PAU001626.1	387	0	42.84	0.001	16.7	14.0276	Up	1.12677e-13	9.03182e-13	-	gi|255554154|ref|XP_002518117.1|/3.81324e-34/conserved hypothetical protein [Ricinus communis]
PAU014811.1	357	0	98.3	0.001	42.2	15.365	Up	6.26712e-31	9.75964e-30	-	gi|148278101|gb|ABQ53933.1|/1.06883e-52/lipid transfer protein [Sesamum indicum]
PF4S vs PF4
PAU026836.1	474	213.55	0	63	0.001	-15.9431	Down	3.04762e-62	5.50131e-61	K02355|1|1e-20|97.1|vvi:100257414|elongation factor G;K01051|2|6e-11|64.7|rcu:RCOM_0417480|pectinesterase [EC:3.1.1.11]	gi|225466065|ref|XP_002264028.1|/8.93793e-41/PREDICTED: 21 kDa protein [Vitis vinifera]
PAU023550.1	1086	388	0	46.78	0.001	-15.5136	Down	8.5629e-113	2.70399e-111	-	gi|225437154|ref|XP_002280618.1|/4.16897e-126/PREDICTED: heat stress transcription factor A-6b [Vitis vinifera]
PAU012559.1	606	205.03	0	46.1	0.001	-15.4925	Down	6.23564e-60	1.08515e-58	K02355|1|5e-23|105|vvi:100257414|elongation factor G;K01051|2|1e-18|90.9|ath:AT1G53830|pectinesterase [EC:3.1.1.11]	gi|225466065|ref|XP_002264028.1|/7.62565e-62/PREDICTED: 21 kDa protein [Vitis vinifera]
PAU004259.1	897	277	0	40.86	0.001	-15.3184	Down	9.92234e-81	2.30068e-79	-	gi|297738568|emb|CBI27813.3|/1.32473e-84/unnamed protein product [Vitis vinifera]
PAU001878.1	1158	328	0	36.97	0.001	-15.1741	Down	1.83869e-95	5.07883e-94	K12135|1|3e-62|237|aly:ARALYDRAFT_488429|zinc finger protein CONSTANS	gi|225451881|ref|XP_002282509.1|/5.60885e-100/PREDICTED: zinc finger protein CONSTANS-LIKE 2-like [Vitis vinifera]
PAU030934.1	246	35	0	22.38	0.001	-14.4499	Down	7.97806e-11	3.14813e-10	-	gi|115343289|gb|ABI94605.1|/1.74432e-26/flowering locus T-like 1 [Cucurbita maxima]
PAU012560.1	474	71.42	0	21.07	0.001	-14.3629	Down	3.18246e-21	2.14194e-20	K02355|1|1e-20|97.1|vvi:100257414|elongation factor G;K01051|2|6e-11|64.7|rcu:RCOM_0417480|pectinesterase [EC:3.1.1.11]	gi|225466065|ref|XP_002264028.1|/8.93793e-41/PREDICTED: 21 kDa protein [Vitis vinifera]
PAU005182.1	528	64.72	0	16.93	0.001	-14.0473	Down	3.34824e-19	2.06497e-18	-	gi|303291416|ref|XP_003064993.1|/9.49327e-70/predicted protein [Micromonas pusilla CCMP1545]
PAU009825.1	1803	159.71	0	11.37	0.001	-13.4729	Down	1.20965e-46	1.67252e-45	K14638|1|1e-93|342|ppp:PHYPADRAFT_189464|solute carrier family 15 (peptide/histidine transporter), member 3/4	gi|470130554|ref|XP_004301168.1|/0/PREDICTED: nitrate transporter 1.2-like [Fragaria vesca subsp. vesca]
PAU022267.1	720	54.37	0	10.14	0.001	-13.3078	Down	2.591e-16	1.40497e-15	-	gi|460373378|ref|XP_004232497.1|/7.01391e-69/PREDICTED: thaumatin-like protein 1-like [Solanum lycopersicum]
PAU018956.1	693	48	0	9.33	0.001	-13.1877	Down	1.4017e-14	6.97572e-14	K12135|1|3e-06|50.1|aly:ARALYDRAFT_488429|zinc finger protein CONSTANS	gi|225447717|ref|XP_002272924.1|/5.19706e-26/PREDICTED: uncharacterized protein LOC100252747 [Vitis vinifera]
PAU024689.1	426	26.87	0	8.94	0.001	-13.1261	Down	3.17454e-08	1.02958e-07	K12135|1|4e-09|58.2|aly:ARALYDRAFT_488429|zinc finger protein CONSTANS	gi|359476640|ref|XP_003631872.1|/1.33113e-42/PREDICTED: probable salt tolerance-like protein At1g78600-like [Vitis vinifera]
PAU002831.1	672	44	0	8.84	0.001	-13.1098	Down	2.005e-13	9.31718e-13	-	gi|297744300|emb|CBI37270.3|/9.26078e-41/unnamed protein product [Vitis vinifera]
PAU012801.1	378	19	0	7.25	0.001	-12.8238	Down	3.3399e-06	9.14058e-06	K07466|1|2e-41|164|gmx:100499877|replication factor A1	gi|460386054|ref|XP_004238715.1|/1.4615e-41/PREDICTED: uncharacterized protein At4g28440-like [Solanum lycopersicum]
PAU023456.1	648	33	0	6.9	0.001	-12.7524	Down	3.01736e-10	1.14018e-09	-	gi|147828780|emb|CAN64093.1|/1.27148e-52/hypothetical protein VITISV_016055 [Vitis vinifera]
PAU029831.1	438	18.28	0	5.89	0.001	-12.5241	Down	6.4953e-06	1.72765e-05	K13993|1|2e-45|178|gmx:100526870|HSP20 family protein	gi|307837689|emb|CBG37777.1|/1.2241e-48/putative small heat shock protein [Olea europaea]
PAU014552.1	369	15	0	5.89	0.001	-12.5241	Down	4.77742e-05	0.000116047	K14184|1|2e-17|85.5|ath:AT5G23960|alpha-humulene/beta-caryophyllene synthase [EC:4.2.3.- 4.2.3.57];K14181|2|7e-17|83.6|vvi:100256880|valencene synthase [EC:4.2.3.73];K14174|3|1e-15|79.3|zma:732751|beta-farnesene synthase [EC:4.2.3.47];K12929|4|2e-15|78.6|rcu:RCOM_1574380|casbene synthase [EC:4.2.3.8]	gi|460370944|ref|XP_004231308.1|/1.93843e-25/PREDICTED: LOW QUALITY PROTEIN: vetispiradiene synthase 3-like [Solanum lycopersicum]
PAU021848.1	438	17.5	0	5.64	0.001	-12.4615	Down	1.26318e-05	3.26285e-05	K13989|1|3e-63|238|mtr:MTR_8g102300|Derlin-2/3	gi|462398025|gb|EMJ03693.1|/3.78763e-66/hypothetical protein PRUPE_ppa010620mg [Prunus persica]
PAU017396.1	564	22	0	5.35	0.001	-12.3853	Down	4.54088e-07	1.34306e-06	K09874|1|4e-27|119|aly:ARALYDRAFT_477170|aquaporin NIP	gi|462411882|gb|EMJ16931.1|/1.89618e-29/hypothetical protein PRUPE_ppa009083mg [Prunus persica]
PAU021217.1	876	34.63	0	5.24	0.001	-12.3554	Down	1.55154e-10	5.99963e-10	-	gi|460373378|ref|XP_004232497.1|/3.45527e-90/PREDICTED: thaumatin-like protein 1-like [Solanum lycopersicum]
PAU014814.1	372	0	37.33	0.001	16.1	13.9748	Up	2.43382e-12	1.06448e-11	-	gi|144601657|gb|ABP01769.1|/2.42642e-44/lipid transfer protein 2 [Salvia miltiorrhiza]
PAU008485.1	246	0	22	0.001	16.11	13.9757	Up	1.22879e-07	3.81059e-07	-	gi|297832228|ref|XP_002883996.1|/8.14036e-08/hypothetical protein ARALYDRAFT_899953 [Arabidopsis lyrata subsp. lyrata]
PAU000743.1	471	0	51	0.001	16.63	14.0215	Up	9.92312e-17	5.47701e-16	-	gi|460402315|ref|XP_004246659.1|/1.18328e-29/PREDICTED: uncharacterized protein LOC101246954 [Solanum lycopersicum]
PAU012409.1	753	0	96	0.001	18.45	14.1713	Up	7.7106e-31	7.18783e-30	-	gi|225464902|ref|XP_002274217.1|/1.38972e-46/PREDICTED: uncharacterized protein LOC100258720 [Vitis vinifera]
PAU019552.1	573	0	71.42	0.001	18.6	14.183	Up	5.3178e-23	3.83409e-22	K09422|1|8e-17|84.7|vvi:100262671|myb proto-oncogene protein, plant	gi|460369953|ref|XP_004230821.1|/1.18309e-74/PREDICTED: uncharacterized protein LOC101251724 [Solanum lycopersicum]
PAU028881.2	1032	0	146.32	0.001	20	14.2877	Up	1.62106e-46	2.23883e-45	K05543|1|2e-151|533|rcu:RCOM_0188130|tRNA-dihydrouridine synthase 2 [EC:1.3.1.91]	gi|460391615|ref|XP_004241416.1|/8.30449e-153/PREDICTED: tRNA-dihydrouridine(20) synthase [NAD(P)+]-like [Solanum lycopersicum]
PAU023983.1	627	0	94.24	0.001	22.18	14.437	Up	3.26722e-30	2.99817e-29	K13719|1|2e-103|372|rcu:RCOM_0082100|ubiquitin thioesterase OTU1 [EC:3.1.2.-]	gi|460397128|ref|XP_004244120.1|/1.14051e-103/PREDICTED: ubiquitin thioesterase OTU1-like [Solanum lycopersicum]
PAU005184.1	489	0	71.18	0.001	22.22	14.4396	Up	5.3178e-23	3.83298e-22	-	gi|253759791|ref|XP_002488947.1|/1.55061e-38/hypothetical protein SORBIDRAFT_1368s002010 [Sorghum bicolor]
PAU030832.1	579	0	99	0.001	25.48	14.6371	Up	8.83996e-32	8.46101e-31	K09338|1|3e-29|125|aly:ARALYDRAFT_490960|homeobox-leucine zipper protein	gi|460373143|ref|XP_004232382.1|/4.99246e-36/PREDICTED: homeobox-leucine zipper protein ATHB-40-like [Solanum lycopersicum]
PAU016558.1	627	0	128	0.001	30.12	14.8784	Up	7.13876e-41	8.5244e-40	K13945|1|4e-37|152|vvi:100266975|LOB domain-containing protein 29;K13944|5|3e-36|149|aly:ARALYDRAFT_903598|LOB domain-containing protein 16	gi|462417337|gb|EMJ22074.1|/8.83443e-64/hypothetical protein PRUPE_ppa017589mg [Prunus persica]
PAU027421.1	438	0	85.01	0.001	30.17	14.8808	Up	2.16816e-27	1.81309e-26	-	gi|255582779|ref|XP_002532165.1|/8.53638e-26/conserved hypothetical protein [Ricinus communis]
PAU027496.2	657	0	142	0.001	31.72	14.9531	Up	2.9106e-45	3.89563e-44	K14484|1|8e-20|95.1|ath:AT3G23050|auxin-responsive protein IAA	gi|365818565|gb|AEX00371.1|/1.36004e-41/IAA36 [Solanum lycopersicum]
PAU018613.1	303	0	68	0.001	37.86	15.2084	Up	4.63842e-22	3.22833e-21	-	gi|460367713|ref|XP_004229715.1|/7.90268e-35/PREDICTED: uncharacterized protein LOC101248137 [Solanum lycopersicum]
PAU006365.1	1896	0	574	0.001	41.4	15.3373	Up	1.02848e-180	5.36943e-179	-	gi|255543100|ref|XP_002512613.1|/1.16684e-21/conserved hypothetical protein [Ricinus communis]
PAU006973.1	507	0	143	0.001	42.81	15.3857	Up	1.41395e-45	1.90799e-44	-	gi|462411198|gb|EMJ16247.1|/5.8343e-55/hypothetical protein PRUPE_ppa012112mg [Prunus persica]
PAU018577.1	303	0	78	0.001	43.42	15.4061	Up	3.39556e-25	2.64261e-24	-	gi|460367713|ref|XP_004229715.1|/1.76053e-34/PREDICTED: uncharacterized protein LOC101248137 [Solanum lycopersicum]
PAU006497.1	171	0	36	0.001	45	15.4576	Up	5.00998e-12	2.14079e-11	-	gi|401716763|gb|AFP99877.1|/2.60891e-14/plasma membrane protein Am244 [Avicennia marina]
PAU023738.1	1317	0	440.28	0.001	46.46	15.5037	Up	1.06496e-138	4.26226e-137	K00924|1|2e-21|101|ath:AT5G22850|[EC:2.7.1.-]	gi|460384572|ref|XP_004237984.1|/0/PREDICTED: aspartic proteinase nepenthesin-1-like [Solanum lycopersicum]
PAU025792.1	555	0	501.47	0.001	135.4	17.0469	Up	7.96234e-158	3.64115e-156	-	gi|215398978|gb|ACJ65691.1|/1.79953e-08/dehydrin [Camellia sinensis]
PAU025793.1	453	0	1335.73	0.001	455.67	18.7976	Up	0	0	-	-
PF4 vs PF2
PAU011543.1	606	2776.94	0	623.05	0.001	-19.249	Down	0	0	K02355|1|2e-23|107|vvi:100257414|elongation factor G;K01051|2|7e-20|95.1|ath:AT1G53830|pectinesterase [EC:3.1.1.11]	gi|8096279|dbj|BAA95794.1|/2.70592e-67/DC1.2 homologue [Nicotiana tabacum]
PAU021213.1	1092	3244.29	0	385.64	0.001	-18.5569	Down	0	0	K02641|1|0.0|640|vvi:100241976|ferredoxin--NADP+ reductase [EC:1.18.1.2]	gi|6899972|emb|CAB71293.1|/0/chloroplast ferredoxin-NADP+ oxidoreductase precursor [Capsicum annuum]
PAU016365.1	972	2633.09	0	354.1	0.001	-18.4338	Down	0	0	K09286|1|9e-41|165|pop:POPTR_588763|EREBP-like factor	gi|57012758|sp|Q40478.1|ERF5_TOBAC/1.85107e-50/RecName: Full=Ethylene-responsive transcription factor 5; AltName: Full=Ethylene-responsive element-binding factor 4; Short=EREBP-4; AltName: Full=Ethylene-responsive element-binding factor 5 homolog; AltName: Full=NtERF4
PAU020295.1	612	1073.45	0	238.24	0.001	-17.8621	Down	0	0	K11275|1|5e-32|135|pop:POPTR_679169|histone H1/5	gi|224133758|ref|XP_002327673.1|/5.45859e-31/histone H1 [Populus trichocarpa]
PAU014348.1	405	667.25	0	236.48	0.001	-17.8514	Down	2.7691e-199	9.96357e-198	K02721|1|5e-27|117|ath:AT2G30570|photosystem II PsbW protein	gi|460403473|ref|XP_004247215.1|/1.12224e-33/PREDICTED: photosystem II reaction center W protein, chloroplastic-like [Solanum lycopersicum]
PAU023027.1	1191	2008.58	0	217.88	0.001	-17.7332	Down	0	0	-	gi|225432200|ref|XP_002269582.1|/5.56226e-42/PREDICTED: uncharacterized protein LOC100242564 [Vitis vinifera]
PAU027775.1	324	423.11	0	195.62	0.001	-17.5777	Down	1.20045e-126	2.80942e-125	-	-
PAU006524.1	624	726.12	0	157.73	0.001	-17.2671	Down	7.55912e-217	2.99617e-215	K01528|1|1e-36|150|smo:SELMODRAFT_437242|dynamin GTPase [EC:3.6.5.5]	gi|147788139|emb|CAN67062.1|/6.07819e-49/hypothetical protein VITISV_017539 [Vitis vinifera]
PAU014861.1	1080	1214.21	0	146.03	0.001	-17.1559	Down	0	0	K00083|1|3e-140|496|pop:POPTR_667694|cinnamyl-alcohol dehydrogenase [EC:1.1.1.195]	gi|122200955|sp|Q2KNL6.1|GEDH1_OCIBA/1.23311e-154/RecName: Full=Geraniol dehydrogenase 1; Short=ObaGEDH1
PAU029041.1	1584	1563.7	0	125.92	0.001	-16.9421	Down	0	0	-	gi|359486514|ref|XP_002271028.2|/7.17299e-115/PREDICTED: uncharacterized protein LOC100255315 [Vitis vinifera]
PAU015750.1	906	847.25	0	122.81	0.001	-16.9061	Down	7.20544e-253	3.42718e-251	-	gi|154362215|gb|ABS80935.1|/2.84082e-159/putative NAC transcription factor [Avicennia marina]
PAU017710.1	2388	2151.55	0	113.46	0.001	-16.7918	Down	0	0	K00454|1|0.0|1241|vvi:100244202|lipoxygenase [EC:1.13.11.12]	gi|225425842|ref|XP_002265505.1|/0/PREDICTED: lipoxygenase 6, choloroplastic [Vitis vinifera]
PAU005653.1	1071	922.23	0	111.9	0.001	-16.7719	Down	3.394e-275	1.75107e-273	K02926|1|4e-86|316|rcu:RCOM_0611440|large subunit ribosomal protein L4	gi|6919958|sp|O80361.1|RK4_TOBAC/4.70145e-98/RecName: Full=50S ribosomal protein L4, chloroplastic; AltName: Full=CL4; AltName: Full=R-protein L4; Flags: Precursor
PAU027352.1	1059	903.93	0	110.99	0.001	-16.7601	Down	1.5377e-269	7.77287e-268	K05275|1|2e-40|164|zma:100272747|pyridoxine 4-dehydrogenase [EC:1.1.1.65];K00064|2|6e-17|86.7|smo:SELMODRAFT_124085|D-threo-aldose 1-dehydrogenase [EC:1.1.1.122]	gi|460405103|ref|XP_004248016.1|/2.75775e-151/PREDICTED: auxin-induced protein PCNT115-like [Solanum lycopersicum]
PAU015049.1	828	598.69	0	95.58	0.001	-16.5444	Down	9.61902e-179	3.13164e-177	-	gi|460377288|ref|XP_004234425.1|/8.98704e-53/PREDICTED: uncharacterized protein LOC101259408 isoform 4 [Solanum lycopersicum]
PAU015000.1	1032	725.24	0	91.52	0.001	-16.4818	Down	1.50025e-216	5.93705e-215	-	gi|460377177|ref|XP_004234371.1|/2.62987e-90/PREDICTED: heat stress transcription factor B-2a-like [Solanum lycopersicum]
PAU020400.1	432	265.15	0	87.18	0.001	-16.4117	Down	1.30252e-79	1.911e-78	K08472|1|2e-15|79.3|aly:ARALYDRAFT_497027|mlo protein	gi|460373559|ref|XP_004232584.1|/3.37492e-30/PREDICTED: MLO-like protein 8-like [Solanum lycopersicum]
PAU030177.1	309	177.43	0	86.94	0.001	-16.4077	Down	2.04992e-53	2.11873e-52	-	gi|225453293|ref|XP_002268179.1|/1.64062e-24/PREDICTED: uncharacterized protein LOC100264994 isoform 1 [Vitis vinifera]
PAU019852.1	615	393.3	0	86.82	0.001	-16.4057	Down	1.02359e-117	2.19966e-116	-	gi|462420806|gb|EMJ25069.1|/9.8799e-97/hypothetical protein PRUPE_ppa010837mg [Prunus persica]
PAU016494.1	1533	1015.89	0	84.64	0.001	-16.3691	Down	7.00318e-303	4.03872e-301	K08150|1|5e-44|177|vvi:100268023|MFS transporter, SP family, solute carrier family 2 (myo-inositol transporter), member 13	gi|255539853|ref|XP_002510991.1|/0/sugar transporter, putative [Ricinus communis]
PAU030883.1	399	0	46	0.001	16.49	14.0093	Up	9.8753e-15	3.73178e-14	-	gi|147797346|emb|CAN62773.1|/1.21355e-19/hypothetical protein VITISV_028724 [Vitis vinifera]
PAU005686.1	1041	0	131.09	0.001	16.52	14.0119	Up	1.32169e-40	1.08458e-39	-	gi|460389440|ref|XP_004240360.1|/2.95434e-81/PREDICTED: uncharacterized protein LOC101253593 [Solanum lycopersicum]
PAU005182.1	528	0	64.72	0.001	16.93	14.0473	Up	3.27698e-20	1.54337e-19	-	gi|303291416|ref|XP_003064993.1|/9.49327e-70/predicted protein [Micromonas pusilla CCMP1545]
PAU019835.1	426	0	54.13	0.001	18.01	14.1365	Up	3.6258e-17	1.51734e-16	K12135|1|4e-09|58.2|aly:ARALYDRAFT_488429|zinc finger protein CONSTANS	gi|359476640|ref|XP_003631872.1|/1.33113e-42/PREDICTED: probable salt tolerance-like protein At1g78600-like [Vitis vinifera]
PAU017130.1	1365	0	208.86	0.001	19.83	14.2754	Up	4.81786e-64	5.84581e-63	K14638|1|2e-89|327|smo:SELMODRAFT_97812|solute carrier family 15 (peptide/histidine transporter), member 3/4	gi|460392483|ref|XP_004241845.1|/1.39487e-164/PREDICTED: probable peptide/nitrate transporter At1g22540-like [Solanum lycopersicum]
PAU026403.1	597	0	103.73	0.001	23.71	14.5332	Up	4.40696e-32	2.98957e-31	-	gi|460371306|ref|XP_004231481.1|/1.35533e-79/PREDICTED: photosystem II stability/assembly factor HCF136, chloroplastic-like [Solanum lycopersicum]
PAU003989.1	1230	0	235	0.001	24.87	14.6021	Up	2.91232e-72	3.90987e-71	K00924|1|6e-06|50.4|aly:ARALYDRAFT_489138|[EC:2.7.1.-]	gi|388493426|gb|AFK34779.1|/4.39204e-98/unknown [Medicago truncatula]
PAU011773.1	360	0	72	0.001	29.07	14.8272	Up	1.20317e-22	6.19345e-22	-	gi|350538955|ref|NP_001234111.1|/7.65088e-46/non-symbiotic hemoglobin 2 [Solanum lycopersicum]
PAU009923.1	387	0	78.56	0.001	29.17	14.8322	Up	1.7946e-24	9.77171e-24	K15095|1|2e-44|174|vvi:100248214|(+)-neomenthol dehydrogenase [EC:1.1.1.208]	gi|158979023|gb|ABW86884.1|/1.18264e-43/isopiperitenone reductase [Mentha x piperita]
PAU011498.1	201	0	37.7	0.001	31.31	14.9343	Up	5.42112e-12	1.78849e-11	-	gi|460373699|ref|XP_004232652.1|/1.30115e-29/PREDICTED: uncharacterized protein LOC101260892 [Solanum lycopersicum]
PAU003912.1	309	0	70	0.001	33.85	15.0469	Up	4.8878e-22	2.45432e-21	K03676|1|1e-24|108|bdi:100821530|glutaredoxin 3	gi|460366687|ref|XP_004229211.1|/4.43687e-46/PREDICTED: monothiol glutaredoxin-S3-like [Solanum lycopersicum]
PAU022224.1	1320	0	399.81	0.001	39.31	15.2626	Up	3.4975e-122	7.77011e-121	-	gi|238014838|gb|ACR38454.1|/5.01338e-79/unknown [Zea mays]
PAU004259.1	897	0	277	0.001	40.86	15.3184	Up	4.78328e-85	7.48392e-84	-	gi|297738568|emb|CBI27813.3|/1.32473e-84/unnamed protein product [Vitis vinifera]
PAU028847.1	252	0	73	0.001	45.29	15.4669	Up	5.96946e-23	3.10226e-22	-	gi|462416954|gb|EMJ21691.1|/3.87039e-18/hypothetical protein PRUPE_ppa013922mg [Prunus persica]
PAU029882.1	831	0	285	0.001	45.6	15.4767	Up	1.75622e-87	2.8148e-86	K01183|1|3e-106|382|vvi:100250948|chitinase [EC:3.2.1.14]	gi|225434052|ref|XP_002274620.1|/3.49986e-105/PREDICTED: endochitinase PR4 [Vitis vinifera]
PAU001626.1	387	0	133.32	0.001	49.51	15.5954	Up	3.25344e-41	2.69906e-40	-	gi|255554154|ref|XP_002518117.1|/3.81324e-34/conserved hypothetical protein [Ricinus communis]
PAU004822.1	630	0	245	0.001	52.8	15.6883	Up	2.63212e-75	3.67599e-74	-	gi|470102371|ref|XP_004287628.1|/1.79153e-80/PREDICTED: auxin-binding protein ABP19a-like [Fragaria vesca subsp. vesca]
PAU020507.1	858	0	350.37	0.001	54.18	15.7255	Up	2.87754e-107	5.60929e-106	K09422|1|9e-60|228|vvi:100246003|myb proto-oncogene protein, plant	gi|225447695|ref|XP_002276962.1|/1.16768e-58/PREDICTED: transcription repressor MYB4 [Vitis vinifera]
PAU002762.1	747	0	338	0.001	60.6	15.887	Up	1.29342e-103	2.45054e-102	K09422|1|3e-68|256|pop:POPTR_643153|myb proto-oncogene protein, plant	gi|224066247|ref|XP_002302045.1|/3.13229e-67/predicted protein [Populus trichocarpa]
PAU022195.1	1695	0	969.61	0.001	73.59	16.1672	Up	1.09557e-295	6.14777e-294	-	gi|303291416|ref|XP_003064993.1|/1.72333e-45/predicted protein [Micromonas pusilla CCMP1545]
