# Supplementary material for: Genome of Paulownia (Paulownia fortunei) illuminates the related transcripts, miRNA and proteins for salt resistance
Source: Sci Rep. 2017 Apr 28;7:1285. doi: 10.1038/s41598-017-01360-9 (PMC5430789; doi:10.1038/s41598-017-01360-9)
Supplement: Supplementary file 4 — Table S3 [file 41598_2017_1360_MOESM4_ESM.xls]

## Sheet: PF2SvsPF2
Component Ontology
Gene Ontology term	Cluster frequency	Genome frequency of use	Corrected P-value
intrinsic component of membrane	223 out of 1367 genes, 16.3%	1301 out of 11532 genes, 11.3%	1.96e-07
membrane	497 out of 1367 genes, 36.4%	3518 out of 11532 genes, 30.5%	6.18e-05
membrane part	251 out of 1367 genes, 18.4%	1634 out of 11532 genes, 14.2%	0.00035
Function Ontology
oxidoreductase activity	329 out of 1827 genes, 18.0%	1919 out of 13962 genes, 13.7%	7.81e-06
transferase activity, transferring glycosyl groups	123 out of 1827 genes, 6.7%	584 out of 13962 genes, 4.2%	1.04e-05
transmembrane transporter activity	173 out of 1827 genes, 9.5%	898 out of 13962 genes, 6.4%	1.51e-05
transferase activity, transferring hexosyl groups	81 out of 1827 genes, 4.4%	355 out of 13962 genes, 2.5%	8.54e-05
transporter activity	192 out of 1827 genes, 10.5%	1060 out of 13962 genes, 7.6%	0.00026
oxidoreductase activity, acting on the CH-CH group of donors, NAD or NADP as acceptor	65 out of 1827 genes, 3.6%	282 out of 13962 genes, 2.0%	0.00089
oxidoreductase activity, acting on the CH-CH group of donors	71 out of 1827 genes, 3.9%	326 out of 13962 genes, 2.3%	0.00267
carboxylic acid transmembrane transporter activity	14 out of 1827 genes, 0.8%	35 out of 13962 genes, 0.3%	0.02181
organic anion transmembrane transporter activity	14 out of 1827 genes, 0.8%	36 out of 13962 genes, 0.3%	0.03143
iron ion binding	68 out of 1827 genes, 3.7%	336 out of 13962 genes, 2.4%	0.04632
Process Ontology
response to stimulus	469 out of 1557 genes, 30.1%	2991 out of 11958 genes, 25.0%	0.00042
nitrogen compound transport	48 out of 1557 genes, 3.1%	188 out of 11958 genes, 1.6%	0.00188
amide transport	24 out of 1557 genes, 1.5%	74 out of 11958 genes, 0.6%	0.00966
microtubule-based process	23 out of 1557 genes, 1.5%	73 out of 11958 genes, 0.6%	0.02469
peptide transport	22 out of 1557 genes, 1.4%	70 out of 11958 genes, 0.6%	0.03809

## Sheet: PF4SvsPF4
Component Ontology
Gene Ontology term	Cluster frequency	Genome frequency of use	Corrected P-value	Expression Profile
chromatin	39 out of 3112 genes, 1.3%	67 out of 11532 genes, 0.6%	1.15e-05
plastid	748 out of 3112 genes, 24.0%	2417 out of 11532 genes, 21.0%	9.62e-05
chromosomal part	46 out of 3112 genes, 1.5%	94 out of 11532 genes, 0.8%	0.00071
plastid part	345 out of 3112 genes, 11.1%	1068 out of 11532 genes, 9.3%	0.005
chromosome	56 out of 3112 genes, 1.8%	131 out of 11532 genes, 1.1%	0.01085
Function Ontology
hydrolase activity, hydrolyzing O-glycosyl compounds	124 out of 3831 genes, 3.2%	309 out of 13962 genes, 2.2%	0.00034
tetrapyrrole binding	18 out of 3831 genes, 0.5%	24 out of 13962 genes, 0.2%	0.0008
hydrolase activity, acting on glycosyl bonds	161 out of 3831 genes, 4.2%	433 out of 13962 genes, 3.1%	0.00218
glucosidase activity	41 out of 3831 genes, 1.1%	86 out of 13962 genes, 0.6%	0.02276
Process Ontology
nucleosome organization	33 out of 3298 genes, 1.0%	58 out of 11958 genes, 0.5%	0.00284
protein-DNA complex subunit organization	33 out of 3298 genes, 1.0%	58 out of 11958 genes, 0.5%	0.00284
primary metabolic process	1587 out of 3298 genes, 48.1%	5374 out of 11958 genes, 44.9%	0.01041
RNA modification	32 out of 3298 genes, 1.0%	60 out of 11958 genes, 0.5%	0.02494
organonitrogen compound metabolic process	265 out of 3298 genes, 8.0%	781 out of 11958 genes, 6.5%	0.03781
