# Supplementary material for: Genome of Paulownia (Paulownia fortunei) illuminates the related transcripts, miRNA and proteins for salt resistance
Source: Sci Rep. 2017 Apr 28;7:1285. doi: 10.1038/s41598-017-01360-9 (PMC5430789; doi:10.1038/s41598-017-01360-9)
Supplement: Supplementary file 5 — Table S4 [file 41598_2017_1360_MOESM5_ESM.xls]

## Sheet: PF2SvsPF2
#	Pathway	DEGs with pathway annotation (2245)	All genes with pathway annotation (17260)	Pvalue	Qvalue	Pathway ID			Circadian rhythm - plant,Cutin, suberine and wax biosynthesis,Protein processing in endoplasmic reticulum, Plant hormone signal transduction,Flavone and flavonol biosynthesis,Plant-pathogen interaction, Starch and sucrose metabolism,Glycerolipid metabolism,Sesquiterpenoid and triterpenoid biosynthesis,Glucosinolate biosynthesis,Tryptophan metabolism
1	Circadian rhythm - plant	54 (2.41%)	189 (1.1%)	1.01979e-08	1.25434e-06	ko04712
2	Limonene and pinene degradation	45 (2%)	179 (1.04%)	7.73118e-06	0.000475467	ko00903
3	Stilbenoid, diarylheptanoid and gingerol biosynthesis	63 (2.81%)	288 (1.67%)	1.8926e-05	0.000775967	ko00945
4	Cutin, suberine and wax biosynthesis	33 (1.47%)	140 (0.81%)	0.00043165	0.0132733	ko00073
5	Protein processing in endoplasmic reticulum	84 (3.74%)	457 (2.65%)	0.000587968	0.0136367	ko04141
6	Plant hormone signal transduction	190 (8.46%)	1175 (6.81%)	0.000665203	0.0136367	ko04075
7	Flavone and flavonol biosynthesis	30 (1.34%)	132 (0.76%)	0.00143406	0.0227117	ko00944
8	Glycosphingolipid biosynthesis - globo series	8 (0.36%)	19 (0.11%)	0.00161181	0.0227117	ko00603
9	Flavonoid biosynthesis	57 (2.54%)	298 (1.73%)	0.00166183	0.0227117	ko00941
10	Plant-pathogen interaction	200 (8.91%)	1273 (7.38%)	0.00203001	0.0249691	ko04626
11	Galactose metabolism	31 (1.38%)	144 (0.83%)	0.00297793	0.0318995	ko00052
12	Glyoxylate and dicarboxylate metabolism	21 (0.94%)	87 (0.5%)	0.00329503	0.0318995	ko00630
13	Biosynthesis of secondary metabolites	331 (14.74%)	2228 (12.91%)	0.00337149	0.0318995	ko01110
14	Starch and sucrose metabolism	84 (3.74%)	490 (2.84%)	0.00457339	0.0401805	ko00500
15	Glycerolipid metabolism	25 (1.11%)	121 (0.7%)	0.0120645	0.0989287	ko00561
16	Zeatin biosynthesis	30 (1.34%)	158 (0.92%)	0.0205293	0.157819	ko00908
17	Sesquiterpenoid and triterpenoid biosynthesis	8 (0.36%)	29 (0.17%)	0.0279248	0.202044	ko00909
18	Photosynthesis - antenna proteins	7 (0.31%)	25 (0.14%)	0.0358725	0.245128	ko00196
19	Glucosinolate biosynthesis	11 (0.49%)	48 (0.28%)	0.0410634	0.265832	ko00966
20	Tryptophan metabolism	18 (0.8%)	91 (0.53%)	0.0440757	0.271066	ko00380
21	Linoleic acid metabolism	6 (0.27%)	23 (0.13%)	0.0687488	0.402672	ko00591
22	Brassinosteroid biosynthesis	13 (0.58%)	65 (0.38%)	0.0732565	0.409571	ko00905
23	Cysteine and methionine metabolism	25 (1.11%)	144 (0.83%)	0.0794271	0.424762	ko00270
24	Riboflavin metabolism	7 (0.31%)	30 (0.17%)	0.0858316	0.439887	ko00740
25	Biosynthesis of unsaturated fatty acids	13 (0.58%)	68 (0.39%)	0.0975213	0.479805	ko01040
26	Phosphatidylinositol signaling system	22 (0.98%)	128 (0.74%)	0.103274	0.488564	ko04070
27	ABC transporters	33 (1.47%)	205 (1.19%)	0.113354	0.513754	ko02010
28	Ether lipid metabolism	8 (0.36%)	39 (0.23%)	0.125983	0.513754	ko00565
29	Vitamin B6 metabolism	8 (0.36%)	39 (0.23%)	0.125983	0.513754	ko00750
30	Glycosphingolipid biosynthesis - ganglio series	7 (0.31%)	33 (0.19%)	0.128481	0.513754	ko00604
31	Arachidonic acid metabolism	6 (0.27%)	27 (0.16%)	0.129483	0.513754	ko00590
32	Ascorbate and aldarate metabolism	23 (1.02%)	140 (0.81%)	0.140287	0.539227	ko00053
33	Isoflavonoid biosynthesis	8 (0.36%)	41 (0.24%)	0.15594	0.58123	ko00943
34	Pentose phosphate pathway	15 (0.67%)	88 (0.51%)	0.164914	0.596603	ko00030
35	Carbon fixation in photosynthetic organisms	19 (0.85%)	116 (0.67%)	0.171098	0.601287	ko00710
36	Glycosaminoglycan degradation	10 (0.45%)	56 (0.32%)	0.185509	0.633821	ko00531
37	Phenylpropanoid biosynthesis	64 (2.85%)	445 (2.58%)	0.209449	0.696277	ko00940
38	Porphyrin and chlorophyll metabolism	13 (0.58%)	81 (0.47%)	0.250226	0.784231	ko00860
39	Indole alkaloid biosynthesis	4 (0.18%)	20 (0.12%)	0.257564	0.784231	ko00901
40	Inositol phosphate metabolism	18 (0.8%)	117 (0.68%)	0.258009	0.784231	ko00562
41	Metabolic pathways	516 (22.98%)	3873 (22.44%)	0.26141	0.784231	ko01100
42	Photosynthesis	13 (0.58%)	83 (0.48%)	0.279339	0.802985	ko00195
43	Sphingolipid metabolism	12 (0.53%)	76 (0.44%)	0.280718	0.802985	ko00600
44	Other types of O-glycan biosynthesis	4 (0.18%)	21 (0.12%)	0.288116	0.805415	ko00514
45	Amino sugar and nucleotide sugar metabolism	34 (1.51%)	237 (1.37%)	0.295725	0.808315	ko00520
46	Diterpenoid biosynthesis	15 (0.67%)	99 (0.57%)	0.303629	0.811877	ko00904
47	Ubiquitin mediated proteolysis	44 (1.96%)	315 (1.83%)	0.328643	0.830119	ko04120
48	Anthocyanin biosynthesis	2 (0.09%)	9 (0.05%)	0.330698	0.830119	ko00942
49	C5-Branched dibasic acid metabolism	2 (0.09%)	9 (0.05%)	0.330698	0.830119	ko00660
50	Glutathione metabolism	19 (0.85%)	131 (0.76%)	0.341731	0.840659	ko00480
51	Ubiquinone and other terpenoid-quinone biosynthesis	10 (0.45%)	66 (0.38%)	0.35376	0.853186	ko00130
52	alpha-Linolenic acid metabolism	15 (0.67%)	107 (0.62%)	0.419934	0.993306	ko00592
53	Glycine, serine and threonine metabolism	17 (0.76%)	123 (0.71%)	0.433672	1	ko00260
54	Nitrogen metabolism	11 (0.49%)	79 (0.46%)	0.453709	1	ko00910
55	Glycosylphosphatidylinositol(GPI)-anchor biosynthesis	20 (0.89%)	148 (0.86%)	0.463735	1	ko00563
56	Benzoxazinoid biosynthesis	6 (0.27%)	43 (0.25%)	0.494052	1	ko00402
57	Valine, leucine and isoleucine biosynthesis	5 (0.22%)	37 (0.21%)	0.536505	1	ko00290
58	Taurine and hypotaurine metabolism	3 (0.13%)	22 (0.13%)	0.559308	1	ko00430
59	Selenocompound metabolism	4 (0.18%)	30 (0.17%)	0.559957	1	ko00450
60	Biotin metabolism	1 (0.04%)	6 (0.03%)	0.566638	1	ko00780
61	Butanoate metabolism	6 (0.27%)	47 (0.27%)	0.584889	1	ko00650
62	Fatty acid elongation	7 (0.31%)	55 (0.32%)	0.585021	1	ko00062
63	Thiamine metabolism	3 (0.13%)	23 (0.13%)	0.590649	1	ko00730
64	Terpenoid backbone biosynthesis	14 (0.62%)	111 (0.64%)	0.59197	1	ko00900
65	Phenylalanine metabolism	23 (1.02%)	186 (1.08%)	0.635981	1	ko00360
66	Regulation of autophagy	16 (0.71%)	131 (0.76%)	0.645787	1	ko04140
67	Sulfur metabolism	5 (0.22%)	42 (0.24%)	0.653091	1	ko00920
68	Fructose and mannose metabolism	14 (0.62%)	116 (0.67%)	0.659744	1	ko00051
69	Glycerophospholipid metabolism	20 (0.89%)	165 (0.96%)	0.667599	1	ko00564
70	Other glycan degradation	18 (0.8%)	149 (0.86%)	0.668554	1	ko00511
71	Synthesis and degradation of ketone bodies	1 (0.04%)	8 (0.05%)	0.672078	1	ko00072
72	Nicotinate and nicotinamide metabolism	3 (0.13%)	26 (0.15%)	0.675646	1	ko00760
73	Alanine, aspartate and glutamate metabolism	16 (0.71%)	134 (0.78%)	0.681943	1	ko00250
74	Lipoic acid metabolism	1 (0.04%)	9 (0.05%)	0.71475	1	ko00785
75	Lysine biosynthesis	3 (0.13%)	28 (0.16%)	0.724623	1	ko00300
76	Phenylalanine, tyrosine and tryptophan biosynthesis	9 (0.4%)	80 (0.46%)	0.728896	1	ko00400
77	Valine, leucine and isoleucine degradation	8 (0.36%)	74 (0.43%)	0.762995	1	ko00280
78	RNA polymerase	13 (0.58%)	117 (0.68%)	0.768731	1	ko03020
79	Steroid biosynthesis	8 (0.36%)	75 (0.43%)	0.776011	1	ko00100
80	Histidine metabolism	4 (0.18%)	40 (0.23%)	0.782243	1	ko00340
81	Monoterpenoid biosynthesis	3 (0.13%)	31 (0.18%)	0.786968	1	ko00902
82	Pentose and glucuronate interconversions	30 (1.34%)	261 (1.51%)	0.793267	1	ko00040
83	Isoquinoline alkaloid biosynthesis	5 (0.22%)	50 (0.29%)	0.796397	1	ko00950
84	One carbon pool by folate	3 (0.13%)	32 (0.19%)	0.804965	1	ko00670
85	Citrate cycle (TCA cycle)	8 (0.36%)	78 (0.45%)	0.81191	1	ko00020
86	Carotenoid biosynthesis	19 (0.85%)	174 (1.01%)	0.824662	1	ko00906
87	Phagosome	20 (0.89%)	183 (1.06%)	0.828634	1	ko04145
88	Peroxisome	15 (0.67%)	142 (0.82%)	0.840237	1	ko04146
89	Arginine and proline metabolism	13 (0.58%)	125 (0.72%)	0.842505	1	ko00330
90	Pantothenate and CoA biosynthesis	4 (0.18%)	46 (0.27%)	0.865816	1	ko00770
91	Fatty acid biosynthesis	7 (0.31%)	75 (0.43%)	0.871901	1	ko00061
92	N-Glycan biosynthesis	6 (0.27%)	67 (0.39%)	0.883583	1	ko00510
93	Cyanoamino acid metabolism	17 (0.76%)	167 (0.97%)	0.889309	1	ko00460
94	Glycolysis / Gluconeogenesis	22 (0.98%)	214 (1.24%)	0.905789	1	ko00010
95	Natural killer cell mediated cytotoxicity	6 (0.27%)	72 (0.42%)	0.920112	1	ko04650
96	Folate biosynthesis	1 (0.04%)	19 (0.11%)	0.929277	1	ko00790
97	Lysine degradation	4 (0.18%)	58 (0.34%)	0.953966	1	ko00310
98	Endocytosis	16 (0.71%)	177 (1.03%)	0.960026	1	ko04144
99	Pyruvate metabolism	13 (0.58%)	150 (0.87%)	0.962449	1	ko00620
100	Fatty acid metabolism	5 (0.22%)	71 (0.41%)	0.962708	1	ko00071
101	Tyrosine metabolism	8 (0.36%)	103 (0.6%)	0.966156	1	ko00350
102	Basal transcription factors	5 (0.22%)	73 (0.42%)	0.968814	1	ko03022
103	Ribosome biogenesis in eukaryotes	19 (0.85%)	220 (1.27%)	0.983594	1	ko03008
104	SNARE interactions in vesicular transport	5 (0.22%)	84 (0.49%)	0.9888	1	ko04130
105	Pyrimidine metabolism	27 (1.2%)	307 (1.78%)	0.991905	1	ko00240
106	Propanoate metabolism	3 (0.13%)	67 (0.39%)	0.994731	1	ko00640
107	Base excision repair	6 (0.27%)	106 (0.61%)	0.995911	1	ko03410
108	Protein export	4 (0.18%)	88 (0.51%)	0.997835	1	ko03060
109	Tropane, piperidine and pyridine alkaloid biosynthesis	1 (0.04%)	44 (0.25%)	0.997843	1	ko00960
110	Proteasome	4 (0.18%)	93 (0.54%)	0.998745	1	ko03050
111	beta-Alanine metabolism	2 (0.09%)	65 (0.38%)	0.998768	1	ko00410
112	Mismatch repair	3 (0.13%)	82 (0.48%)	0.999064	1	ko03430
113	Spliceosome	31 (1.38%)	382 (2.21%)	0.999107	1	ko03040
114	Nucleotide excision repair	8 (0.36%)	147 (0.85%)	0.999245	1	ko03420
115	Oxidative phosphorylation	18 (0.8%)	256 (1.48%)	0.999275	1	ko00190
116	Aminoacyl-tRNA biosynthesis	4 (0.18%)	101 (0.59%)	0.999484	1	ko00970
117	RNA transport	37 (1.65%)	453 (2.62%)	0.999607	1	ko03013
118	Purine metabolism	21 (0.94%)	299 (1.73%)	0.999706	1	ko00230
119	RNA degradation	13 (0.58%)	218 (1.26%)	0.999791	1	ko03018
120	DNA replication	4 (0.18%)	117 (0.68%)	0.999917	1	ko03030
121	Ribosome	34 (1.51%)	453 (2.62%)	0.999941	1	ko03010
122	Homologous recombination	1 (0.04%)	96 (0.56%)	0.999999	1	ko03440
123	mRNA surveillance pathway	11 (0.49%)	268 (1.55%)	1	1	ko03015

## Sheet: PF4SvsPF4
#	Pathway	DEGs with pathway annotation (4727)	All genes with pathway annotation (17260)	Pvalue	Qvalue	Pathway ID
1	Photosynthesis - antenna proteins	20 (0.42%)	25 (0.14%)	6.4683e-08	8.15006e-06	ko00196
2	Ribosome biogenesis in eukaryotes	89 (1.88%)	220 (1.27%)	1.69399e-05	0.00106722	ko03008
3	Arginine and proline metabolism	51 (1.08%)	125 (0.72%)	0.000784761	0.03296	ko00330
4	Circadian rhythm - plant	71 (1.5%)	189 (1.1%)	0.00139723	0.0440128	ko04712
5	Galactose metabolism	55 (1.16%)	144 (0.83%)	0.00300134	0.0756338	ko00052
6	Valine, leucine and isoleucine degradation	31 (0.66%)	74 (0.43%)	0.00491171	0.103146	ko00280
7	Glycosphingolipid biosynthesis - ganglio series	15 (0.32%)	33 (0.19%)	0.0197266	0.306861	ko00604
8	Porphyrin and chlorophyll metabolism	31 (0.66%)	81 (0.47%)	0.0213261	0.306861	ko00860
9	Cyanoamino acid metabolism	58 (1.23%)	167 (0.97%)	0.0219186	0.306861	ko00460
10	Fatty acid metabolism	27 (0.57%)	71 (0.41%)	0.0328463	0.394206	ko00071
11	Glycosaminoglycan degradation	22 (0.47%)	56 (0.32%)	0.0353938	0.394206	ko00531
12	Synthesis and degradation of ketone bodies	5 (0.11%)	8 (0.05%)	0.0399296	0.394206	ko00072
13	Selenocompound metabolism	13 (0.28%)	30 (0.17%)	0.0438006	0.394206	ko00450
14	Riboflavin metabolism	13 (0.28%)	30 (0.17%)	0.0438006	0.394206	ko00740
15	Indole alkaloid biosynthesis	9 (0.19%)	20 (0.12%)	0.0691897	0.581194	ko00901
16	beta-Alanine metabolism	23 (0.49%)	65 (0.38%)	0.0972919	0.744752	ko00410
17	Pantothenate and CoA biosynthesis	17 (0.36%)	46 (0.27%)	0.100482	0.744752	ko00770
18	Starch and sucrose metabolism	146 (3.09%)	490 (2.84%)	0.123156	0.862094	ko00500
19	Aminoacyl-tRNA biosynthesis	33 (0.7%)	101 (0.59%)	0.139902	0.897989	ko00970
20	Other glycan degradation	47 (0.99%)	149 (0.86%)	0.146987	0.897989	ko00511
21	Steroid biosynthesis	25 (0.53%)	75 (0.43%)	0.152173	0.897989	ko00100
22	Mismatch repair	27 (0.57%)	82 (0.48%)	0.157713	0.897989	ko03430
23	Nitrogen metabolism	26 (0.55%)	79 (0.46%)	0.163919	0.897989	ko00910
24	Biosynthesis of secondary metabolites	628 (13.29%)	2228 (12.91%)	0.188836	0.907564	ko01110
25	Butanoate metabolism	16 (0.34%)	47 (0.27%)	0.192876	0.907564	ko00650
26	Biotin metabolism	3 (0.06%)	6 (0.03%)	0.208889	0.907564	ko00780
27	Isoflavonoid biosynthesis	14 (0.3%)	41 (0.24%)	0.210138	0.907564	ko00943
28	Ascorbate and aldarate metabolism	43 (0.91%)	140 (0.81%)	0.212869	0.907564	ko00053
29	Biosynthesis of unsaturated fatty acids	22 (0.47%)	68 (0.39%)	0.214289	0.907564	ko01040
30	Fructose and mannose metabolism	36 (0.76%)	116 (0.67%)	0.216087	0.907564	ko00051
31	RNA polymerase	36 (0.76%)	117 (0.68%)	0.233768	0.921246	ko03020
32	Sulfur metabolism	14 (0.3%)	42 (0.24%)	0.240354	0.921246	ko00920
33	Sphingolipid metabolism	24 (0.51%)	76 (0.44%)	0.241279	0.921246	ko00600
34	Tryptophan metabolism	28 (0.59%)	91 (0.53%)	0.268157	0.99376	ko00380
35	Linoleic acid metabolism	8 (0.17%)	23 (0.13%)	0.279237	1	ko00591
36	Arachidonic acid metabolism	9 (0.19%)	27 (0.16%)	0.307932	1	ko00590
37	Brassinosteroid biosynthesis	20 (0.42%)	65 (0.38%)	0.312393	1	ko00905
38	Glycine, serine and threonine metabolism	36 (0.76%)	123 (0.71%)	0.351632	1	ko00260
39	Propanoate metabolism	20 (0.42%)	67 (0.39%)	0.369172	1	ko00640
40	Vitamin B6 metabolism	12 (0.25%)	39 (0.23%)	0.374981	1	ko00750
41	Phenylpropanoid biosynthesis	125 (2.64%)	445 (2.58%)	0.385893	1	ko00940
42	Terpenoid backbone biosynthesis	32 (0.68%)	111 (0.64%)	0.401354	1	ko00900
43	Glycosphingolipid biosynthesis - globo series	6 (0.13%)	19 (0.11%)	0.424433	1	ko00603
44	Glucosinolate biosynthesis	14 (0.3%)	48 (0.28%)	0.444804	1	ko00966
45	Ubiquinone and other terpenoid-quinone biosynthesis	19 (0.4%)	66 (0.38%)	0.445202	1	ko00130
46	Limonene and pinene degradation	50 (1.06%)	179 (1.04%)	0.46305	1	ko00903
47	Pyruvate metabolism	42 (0.89%)	150 (0.87%)	0.463877	1	ko00620
48	Glycerolipid metabolism	34 (0.72%)	121 (0.7%)	0.464493	1	ko00561
49	C5-Branched dibasic acid metabolism	3 (0.06%)	9 (0.05%)	0.465988	1	ko00660
50	Tyrosine metabolism	29 (0.61%)	103 (0.6%)	0.46771	1	ko00350
51	Metabolic pathways	1062 (22.47%)	3873 (22.44%)	0.486257	1	ko01100
52	Carotenoid biosynthesis	48 (1.02%)	174 (1.01%)	0.505403	1	ko00906
53	RNA degradation	60 (1.27%)	218 (1.26%)	0.507927	1	ko03018
54	Amino sugar and nucleotide sugar metabolism	65 (1.38%)	237 (1.37%)	0.519526	1	ko00520
55	RNA transport	124 (2.62%)	453 (2.62%)	0.520939	1	ko03013
56	Protein processing in endoplasmic reticulum	125 (2.64%)	457 (2.65%)	0.524898	1	ko04141
57	One carbon pool by folate	9 (0.19%)	32 (0.19%)	0.529617	1	ko00670
58	Lysine degradation	16 (0.34%)	58 (0.34%)	0.536317	1	ko00310
59	Inositol phosphate metabolism	32 (0.68%)	117 (0.68%)	0.538821	1	ko00562
60	Sesquiterpenoid and triterpenoid biosynthesis	8 (0.17%)	29 (0.17%)	0.560687	1	ko00909
61	Glycolysis / Gluconeogenesis	58 (1.23%)	214 (1.24%)	0.563488	1	ko00010
62	Circadian rhythm - mammal	5 (0.11%)	18 (0.1%)	0.574068	1	ko04710
63	Sulfur relay system	5 (0.11%)	18 (0.1%)	0.574068	1	ko04122
64	Valine, leucine and isoleucine biosynthesis	10 (0.21%)	37 (0.21%)	0.581747	1	ko00290
65	Plant hormone signal transduction	319 (6.75%)	1175 (6.81%)	0.586771	1	ko04075
66	Spliceosome	103 (2.18%)	382 (2.21%)	0.594004	1	ko03040
67	ABC transporters	55 (1.16%)	205 (1.19%)	0.597914	1	ko02010
68	Peroxisome	38 (0.8%)	142 (0.82%)	0.598429	1	ko04146
69	Carbon fixation in photosynthetic organisms	31 (0.66%)	116 (0.67%)	0.598836	1	ko00710
70	Natural killer cell mediated cytotoxicity	19 (0.4%)	72 (0.42%)	0.619585	1	ko04650
71	Thiamine metabolism	6 (0.13%)	23 (0.13%)	0.633455	1	ko00730
72	Diterpenoid biosynthesis	26 (0.55%)	99 (0.57%)	0.636665	1	ko00904
73	Pentose phosphate pathway	23 (0.49%)	88 (0.51%)	0.643495	1	ko00030
74	Homologous recombination	25 (0.53%)	96 (0.56%)	0.654121	1	ko03440
75	Benzoxazinoid biosynthesis	11 (0.23%)	43 (0.25%)	0.660929	1	ko00402
76	Non-homologous end-joining	3 (0.06%)	12 (0.07%)	0.679614	1	ko03450
77	Lysine biosynthesis	7 (0.15%)	28 (0.16%)	0.680575	1	ko00300
78	Zeatin biosynthesis	41 (0.87%)	158 (0.92%)	0.68667	1	ko00908
79	Flavone and flavonol biosynthesis	34 (0.72%)	132 (0.76%)	0.694419	1	ko00944
80	alpha-Linolenic acid metabolism	27 (0.57%)	107 (0.62%)	0.72548	1	ko00592
81	Basal transcription factors	18 (0.38%)	73 (0.42%)	0.740135	1	ko03022
82	Glutathione metabolism	33 (0.7%)	131 (0.76%)	0.743992	1	ko00480
83	Isoquinoline alkaloid biosynthesis	12 (0.25%)	50 (0.29%)	0.752861	1	ko00950
84	Lipoic acid metabolism	2 (0.04%)	9 (0.05%)	0.753448	1	ko00785
85	Nicotinate and nicotinamide metabolism	6 (0.13%)	26 (0.15%)	0.756491	1	ko00760
86	Photosynthesis	20 (0.42%)	83 (0.48%)	0.785314	1	ko00195
87	Glyoxylate and dicarboxylate metabolism	21 (0.44%)	87 (0.5%)	0.786735	1	ko00630
88	Folate biosynthesis	4 (0.08%)	19 (0.11%)	0.806937	1	ko00790
89	Cysteine and methionine metabolism	35 (0.74%)	144 (0.83%)	0.82242	1	ko00270
90	Glycerophospholipid metabolism	40 (0.85%)	165 (0.96%)	0.840867	1	ko00564
91	Regulation of autophagy	31 (0.66%)	131 (0.76%)	0.855358	1	ko04140
92	Fatty acid elongation	12 (0.25%)	55 (0.32%)	0.860823	1	ko00062
93	Phenylalanine, tyrosine and tryptophan biosynthesis	18 (0.38%)	80 (0.46%)	0.867245	1	ko00400
94	Other types of O-glycan biosynthesis	4 (0.08%)	21 (0.12%)	0.867325	1	ko00514
95	Ether lipid metabolism	8 (0.17%)	39 (0.23%)	0.875849	1	ko00565
96	Flavonoid biosynthesis	73 (1.54%)	298 (1.73%)	0.884673	1	ko00941
97	Monoterpenoid biosynthesis	6 (0.13%)	31 (0.18%)	0.889472	1	ko00902
98	Taurine and hypotaurine metabolism	4 (0.08%)	22 (0.13%)	0.890889	1	ko00430
99	Citrate cycle (TCA cycle)	17 (0.36%)	78 (0.45%)	0.894251	1	ko00020
100	Phosphatidylinositol signaling system	29 (0.61%)	128 (0.74%)	0.905937	1	ko04070
101	Fatty acid biosynthesis	16 (0.34%)	75 (0.43%)	0.907354	1	ko00061
102	N-Glycan biosynthesis	14 (0.3%)	67 (0.39%)	0.911572	1	ko00510
103	Stilbenoid, diarylheptanoid and gingerol biosynthesis	69 (1.46%)	288 (1.67%)	0.918069	1	ko00945
104	Phagosome	42 (0.89%)	183 (1.06%)	0.926615	1	ko04145
105	Purine metabolism	71 (1.5%)	299 (1.73%)	0.933514	1	ko00230
106	mRNA surveillance pathway	63 (1.33%)	268 (1.55%)	0.935561	1	ko03015
107	Anthocyanin biosynthesis	1 (0.02%)	9 (0.05%)	0.943923	1	ko00942
108	Histidine metabolism	7 (0.15%)	40 (0.23%)	0.948959	1	ko00340
109	Nucleotide excision repair	32 (0.68%)	147 (0.85%)	0.950858	1	ko03420
110	Endocytosis	39 (0.83%)	177 (1.03%)	0.95698	1	ko04144
111	DNA replication	24 (0.51%)	117 (0.68%)	0.965392	1	ko03030
112	Protein export	17 (0.36%)	88 (0.51%)	0.969454	1	ko03060
113	Cutin, suberine and wax biosynthesis	29 (0.61%)	140 (0.81%)	0.97224	1	ko00073
114	Glycosylphosphatidylinositol(GPI)-anchor biosynthesis	30 (0.63%)	148 (0.86%)	0.981887	1	ko00563
115	Ubiquitin mediated proteolysis	70 (1.48%)	315 (1.83%)	0.985213	1	ko04120
116	Pyrimidine metabolism	68 (1.44%)	307 (1.78%)	0.985333	1	ko00240
117	Plant-pathogen interaction	314 (6.64%)	1273 (7.38%)	0.989656	1	ko04626
118	Alanine, aspartate and glutamate metabolism	24 (0.51%)	134 (0.78%)	0.996193	1	ko00250
119	Phenylalanine metabolism	34 (0.72%)	186 (1.08%)	0.998624	1	ko00360
120	Pentose and glucuronate interconversions	51 (1.08%)	261 (1.51%)	0.998769	1	ko00040
121	Tropane, piperidine and pyridine alkaloid biosynthesis	3 (0.06%)	44 (0.25%)	0.999885	1	ko00960
122	SNARE interactions in vesicular transport	9 (0.19%)	84 (0.49%)	0.99995	1	ko04130
123	Base excision repair	13 (0.28%)	106 (0.61%)	0.999952	1	ko03410
124	Proteasome	7 (0.15%)	93 (0.54%)	1	1	ko03050
125	Oxidative phosphorylation	34 (0.72%)	256 (1.48%)	1	1	ko00190
126	Ribosome	75 (1.59%)	453 (2.62%)	1	1	ko03010
