# Supplementary material for: Genome of Paulownia (Paulownia fortunei) illuminates the related transcripts, miRNA and proteins for salt resistance
Source: Sci Rep. 2017 Apr 28;7:1285. doi: 10.1038/s41598-017-01360-9 (PMC5430789; doi:10.1038/s41598-017-01360-9)
Supplement: Supplementary file 6 — Table S5 [file 41598_2017_1360_MOESM6_ESM.xls]

## Sheet: PF2S vsPF2
Gene ID	Transcript ID	TF family	Included Domain	Excluded Domain
PAU020265.1	PAU020265.1	AP2-EREBP	AP2	-
PAU010118.1	PAU010118.1	LOB	DUF260	-
PAU017452.1	PAU017452.1	C2C2-Dof	zf-Dof	-
PAU002762.1	PAU002762.1	MYB-related	Myb_DNA-binding	ARID,G2-like,Response_reg,SNF2_N,trihelix
PAU002762.1	PAU002762.1	MYB	Myb_DNA-binding	ARID,Response_reg,SNF2_N
PAU029460.1	PAU029460.1	C2H2	zf-C2H2	PHD
PAU030327.1	PAU030327.1	AP2-EREBP	AP2	-
PAU030316.1	PAU030316.1	AP2-EREBP	AP2	-
PAU019032.1	PAU019032.1	MYB-related	Myb_DNA-binding	ARID,G2-like,Response_reg,SNF2_N,trihelix
PAU019032.1	PAU019032.1	MYB	Myb_DNA-binding	ARID,Response_reg,SNF2_N
PAU016558.1	PAU016558.1	LOB	DUF260	-
PAU021670.1	PAU021670.1	NAC	NAM	-
PAU019627.1	PAU019627.1	C2C2-CO-like	CCT,zf-B_box	GATA,PLATZ
PAU030107.1	PAU030107.1	AP2-EREBP	AP2	-
PAU001669.1	PAU001669.1	LOB	DUF260	-
PAU011936.1	PAU011936.1	AP2-EREBP	AP2	-
PAU008688.1	PAU008688.1	C2C2-CO-like	CCT,zf-B_box	GATA,PLATZ
PAU019436.2	PAU019436.2	NAC	NAM	-
PAU015270.1	PAU015270.1	MYB-related	Myb_DNA-binding	ARID,G2-like,Response_reg,SNF2_N,trihelix
PAU015270.1	PAU015270.1	MYB	Myb_DNA-binding	ARID,Response_reg,SNF2_N
PAU003187.1	PAU003187.1	AP2-EREBP	AP2	-
PAU013490.1	PAU013490.1	AP2-EREBP	AP2	-
PAU013955.1	PAU013955.1	bHLH	HLH	-
PAU024344.1	PAU024344.1	MYB-related	Myb_DNA-binding	ARID,G2-like,Response_reg,SNF2_N,trihelix
PAU024344.1	PAU024344.1	MYB	Myb_DNA-binding	ARID,Response_reg,SNF2_N
PAU003490.1	PAU003490.1	TUB	Tub	-
PAU030413.1	PAU030413.1	bZIP	bZIP_1,bZIP_2,bZIP_Maf	HLH
PAU012410.1	PAU012410.1	NAC	NAM	-
PAU021661.1	PAU021661.1	C2C2-Dof	zf-Dof	-
PAU017523.1	PAU017523.1	MADS	SRF-TF	-
PAU001878.1	PAU001878.1	C2C2-CO-like	CCT,zf-B_box	GATA,PLATZ
PAU029575.1	PAU029575.1	C2H2	zf-C2H2	PHD
PAU024076.1	PAU024076.1	NAC	NAM	-
PAU025363.1	PAU025363.1	WRKY	WRKY	-
PAU011010.1	PAU011010.1	LOB	DUF260	-
PAU026874.1	PAU026874.1	MYB-related	Myb_DNA-binding	ARID,G2-like,Response_reg,SNF2_N,trihelix
PAU026874.1	PAU026874.1	MYB	Myb_DNA-binding	ARID,Response_reg,SNF2_N
PAU017462.1	PAU017462.1	NAC	NAM	-
PAU003364.1	PAU003364.1	NAC	NAM	-
PAU027235.1	PAU027235.1	SBP	SBP	-
PAU022444.1	PAU022444.1	MADS	SRF-TF	-
PAU018251.1	PAU018251.1	AP2-EREBP	AP2	-
PAU001661.1	PAU001661.1	TAZ	zf-TAZ	PHD
PAU023787.1	PAU023787.1	MYB	Myb_DNA-binding	ARID,Response_reg,SNF2_N
PAU023787.1	PAU023787.1	G2-like	G2-like	Response_reg
PAU017577.1	PAU017577.1	ARR-B	G2-like,Myb_DNA-binding,Response_reg	CCT
PAU018370.1	PAU018370.1	C2H2	zf-C2H2	PHD
PAU010247.1	PAU010247.1	bHLH	HLH	-
PAU024447.1	PAU024447.1	AP2-EREBP	AP2	-
PAU028908.1	PAU028908.1	bHLH	HLH	-
PAU024902.1	PAU024902.1	LOB	DUF260	-
PAU009283.1	PAU009283.1	NAC	NAM	-
PAU030761.1	PAU030761.1	WRKY	WRKY	-
PAU016820.1	PAU016820.1	NAC	NAM	-
PAU007974.1	PAU007974.1	HSF	HSF_DNA-bind	-
PAU022624.1	PAU022624.1	AP2-EREBP	AP2	-
PAU030044.1	PAU030044.1	WRKY	WRKY	-
PAU029461.1	PAU029461.1	C2H2	zf-C2H2	PHD
PAU016615.1	PAU016615.1	NAC	NAM	-
PAU003449.1	PAU003449.1	MYB-related	Myb_DNA-binding	ARID,G2-like,Response_reg,SNF2_N,trihelix
PAU003449.1	PAU003449.1	MYB	Myb_DNA-binding	ARID,Response_reg,SNF2_N
PAU000974.1	PAU000974.1	WRKY	WRKY	-
PAU027819.1	PAU027819.1	C2H2	zf-C2H2	PHD
PAU005622.1	PAU005622.1	MYB	Myb_DNA-binding	ARID,Response_reg,SNF2_N
PAU005622.1	PAU005622.1	G2-like	G2-like	Response_reg
PAU016946.1	PAU016946.1	MADS	SRF-TF	-
PAU013672.1	PAU013672.1	MYB-related	Myb_DNA-binding	ARID,G2-like,Response_reg,SNF2_N,trihelix
PAU013672.1	PAU013672.1	MYB	Myb_DNA-binding	ARID,Response_reg,SNF2_N
PAU015834.1	PAU015834.1	C2C2-CO-like	CCT,zf-B_box	GATA,PLATZ
PAU022362.1	PAU022362.1	WRKY	WRKY	-
PAU001722.1	PAU001722.1	WRKY	WRKY	-
PAU003354.1	PAU003354.1	C2C2-Dof	zf-Dof	-
PAU023614.1	PAU023614.1	bHLH	HLH	-
PAU025657.1	PAU025657.1	MYB	Myb_DNA-binding	ARID,Response_reg,SNF2_N
PAU025657.1	PAU025657.1	G2-like	G2-like	Response_reg
PAU014267.1	PAU014267.1	AP2-EREBP	AP2	-
PAU013383.1	PAU013383.1	AP2-EREBP	AP2	-
PAU021106.1	PAU021106.1	LOB	DUF260	-
PAU001381.1	PAU001381.1	SBP	SBP	-
PAU016874.1	PAU016874.1	bHLH	HLH	-
PAU003102.1	PAU003102.1	bHLH	HLH	-
PAU000838.1	PAU000838.1	MYB-related	Myb_DNA-binding	ARID,G2-like,Response_reg,SNF2_N,trihelix
PAU000838.1	PAU000838.1	MYB	Myb_DNA-binding	ARID,Response_reg,SNF2_N
PAU012371.1	PAU012371.1	MYB-related	Myb_DNA-binding	ARID,G2-like,Response_reg,SNF2_N,trihelix
PAU012371.1	PAU012371.1	MYB	Myb_DNA-binding	ARID,Response_reg,SNF2_N
PAU001086.1	PAU001086.1	WRKY	WRKY	-
PAU002527.1	PAU002527.1	AP2-EREBP	AP2	-
PAU024608.1	PAU024608.1	NAC	NAM	-
PAU006761.1	PAU006761.1	AP2-EREBP	AP2	-
PAU002167.1	PAU002167.1	TCP	TCP	-
PAU004202.1	PAU004202.1	HSF	HSF_DNA-bind	-
PAU021767.1	PAU021767.1	HSF	HSF_DNA-bind	-
PAU028187.1	PAU028187.1	WRKY	WRKY	-
PAU023784.1	PAU023784.1	AP2-EREBP	AP2	-
PAU010054.1	PAU010054.1	MYB-related	Myb_DNA-binding	ARID,G2-like,Response_reg,SNF2_N,trihelix
PAU010054.1	PAU010054.1	MYB	Myb_DNA-binding	ARID,Response_reg,SNF2_N
PAU014386.1	PAU014386.1	AP2-EREBP	AP2	-
PAU016676.1	PAU016676.1	NAC	NAM	-
PAU030983.1	PAU030983.1	MYB-related	Myb_DNA-binding	ARID,G2-like,Response_reg,SNF2_N,trihelix
PAU030983.1	PAU030983.1	MYB	Myb_DNA-binding	ARID,Response_reg,SNF2_N
PAU002530.1	PAU002530.1	MYB	Myb_DNA-binding	ARID,Response_reg,SNF2_N
PAU002530.1	PAU002530.1	G2-like	G2-like	Response_reg
PAU028888.1	PAU028888.1	AP2-EREBP	AP2	-
PAU000302.1	PAU000302.1	NAC	NAM	-
PAU018348.1	PAU018348.1	GRAS	GRAS	-
PAU009447.1	PAU009447.1	WRKY	WRKY	-
PAU017029.1	PAU017029.1	CPP	TCR	-
PAU026827.1	PAU026827.1	MYB-related	Myb_DNA-binding	ARID,G2-like,Response_reg,SNF2_N,trihelix
PAU026827.1	PAU026827.1	MYB	Myb_DNA-binding	ARID,Response_reg,SNF2_N
PAU001470.1	PAU001470.1	MYB-related	Myb_DNA-binding	ARID,G2-like,Response_reg,SNF2_N,trihelix
PAU001470.1	PAU001470.1	MYB	Myb_DNA-binding	ARID,Response_reg,SNF2_N
PAU028819.1	PAU028819.1	AP2-EREBP	AP2	-
PAU019445.1	PAU019445.1	C2C2-Dof	zf-Dof	-
PAU005872.1	PAU005872.1	WRKY	WRKY	-
PAU015948.1	PAU015948.1	MYB	Myb_DNA-binding	ARID,Response_reg,SNF2_N
PAU015948.1	PAU015948.1	G2-like	G2-like	Response_reg
PAU013996.2	PAU013996.2	RWP-RK	RWP-RK	-
PAU028890.1	PAU028890.1	WRKY	WRKY	-
PAU009410.1	PAU009410.1	AP2-EREBP	AP2	-
PAU004069.1	PAU004069.1	CPP	TCR	-
PAU004551.1	PAU004551.1	C2C2-GATA	GATA	-
PAU004278.1	PAU004278.1	Tify	tify	GATA
PAU023992.1	PAU023992.1	bHLH	HLH	-
PAU024205.1	PAU024205.1	Tify	tify	GATA
PAU010885.1	PAU010885.1	NAC	NAM	-
PAU002155.1	PAU002155.1	AP2-EREBP	AP2	-
PAU030835.1	PAU030835.1	BES1	DUF822	-
PAU024777.1	PAU024777.1	NAC	NAM	-
PAU013621.2	PAU013621.2	C2H2	zf-C2H2	PHD
PAU019550.1	PAU019550.1	MYB	Myb_DNA-binding	ARID,Response_reg,SNF2_N
PAU019550.1	PAU019550.1	G2-like	G2-like	Response_reg
PAU008237.1	PAU008237.1	MYB-related	Myb_DNA-binding	ARID,G2-like,Response_reg,SNF2_N,trihelix
PAU008237.1	PAU008237.1	MYB	Myb_DNA-binding	ARID,Response_reg,SNF2_N
PAU005582.1	PAU005582.1	AP2-EREBP	AP2	-
PAU016498.1	PAU016498.1	C2C2-GATA	GATA	-
PAU024312.1	PAU024312.1	bHLH	HLH	-
PAU001214.1	PAU001214.1	GRAS	GRAS	-
PAU028820.1	PAU028820.1	AP2-EREBP	AP2	-
PAU002156.2	PAU002156.2	AP2-EREBP	AP2	-
PAU002395.1	PAU002395.1	MYB-related	Myb_DNA-binding	ARID,G2-like,Response_reg,SNF2_N,trihelix
PAU002395.1	PAU002395.1	MYB	Myb_DNA-binding	ARID,Response_reg,SNF2_N
PAU012719.1	PAU012719.1	mTERF	mTERF	-
PAU001213.1	PAU001213.1	GRAS	GRAS	-
PAU010915.1	PAU010915.1	MYB-related	Myb_DNA-binding	ARID,G2-like,Response_reg,SNF2_N,trihelix
PAU010915.1	PAU010915.1	MYB	Myb_DNA-binding	ARID,Response_reg,SNF2_N
PAU003051.1	PAU003051.1	WRKY	WRKY	-
PAU000989.1	PAU000989.1	OFP	Ovate	-
PAU018004.1	PAU018004.1	WRKY	WRKY	-
PAU019753.1	PAU019753.1	LOB	DUF260	-
PAU016930.1	PAU016930.1	ABI3VP1	B3	AP2,Auxin_resp
PAU022609.1	PAU022609.1	MYB	Myb_DNA-binding	ARID,Response_reg,SNF2_N
PAU022609.1	PAU022609.1	G2-like	G2-like	Response_reg
PAU030460.1	PAU030460.1	MYB-related	Myb_DNA-binding	ARID,G2-like,Response_reg,SNF2_N,trihelix
PAU030460.1	PAU030460.1	MYB	Myb_DNA-binding	ARID,Response_reg,SNF2_N
PAU005576.1	PAU005576.1	bZIP	bZIP_1,bZIP_2,bZIP_Maf	HLH
PAU019727.1	PAU019727.1	MYB-related	Myb_DNA-binding	ARID,G2-like,Response_reg,SNF2_N,trihelix
PAU019727.1	PAU019727.1	MYB	Myb_DNA-binding	ARID,Response_reg,SNF2_N
PAU014465.2	PAU014465.2	bHLH	HLH	-
PAU004587.1	PAU004587.1	bZIP	bZIP_1,bZIP_2,bZIP_Maf	HLH
PAU011504.1	PAU011504.1	WRKY	WRKY	-
PAU002570.1	PAU002570.1	GRAS	GRAS	-
PAU003405.1	PAU003405.1	TCP	TCP	-
PAU009799.1	PAU009799.1	C2C2-GATA	GATA	-
PAU018172.1	PAU018172.1	bHLH	HLH	-
PAU020999.1	PAU020999.1	WRKY	WRKY	-
PAU019324.1	PAU019324.1	PLATZ	PLATZ	-
PAU020580.1	PAU020580.1	MYB-related	Myb_DNA-binding	ARID,G2-like,Response_reg,SNF2_N,trihelix
PAU020580.1	PAU020580.1	MYB	Myb_DNA-binding	ARID,Response_reg,SNF2_N
PAU015855.2	PAU015855.2	WRKY	WRKY	-
PAU028320.1	PAU028320.1	BES1	DUF822	-
PAU010497.1	PAU010497.1	EIL	EIN3	-
PAU008403.1	PAU008403.1	ABI3VP1	B3	AP2,Auxin_resp
PAU003433.1	PAU003433.1	LOB	DUF260	-
PAU025976.1	PAU025976.1	bHLH	HLH	-
PAU020108.1	PAU020108.1	bZIP	bZIP_1,bZIP_2,bZIP_Maf	HLH
PAU015299.1	PAU015299.1	C2C2-Dof	zf-Dof	-
PAU028786.2	PAU028786.2	FAR1	FAR1	-
PAU028786.2	PAU028786.2	WRKY	WRKY	-
PAU000116.1	PAU000116.1	WRKY	WRKY	-
PAU006340.1	PAU006340.1	WRKY	WRKY	-
PAU024209.1	PAU024209.1	AP2-EREBP	AP2	-
PAU030533.1	PAU030533.1	C2C2-GATA	GATA	-
PAU006678.1	PAU006678.1	HSF	HSF_DNA-bind	-
PAU029516.1	PAU029516.1	MADS	SRF-TF	-
PAU016393.2	PAU016393.2	TAZ	zf-TAZ	PHD
PAU016965.1	PAU016965.1	MYB-related	Myb_DNA-binding	ARID,G2-like,Response_reg,SNF2_N,trihelix
PAU016965.1	PAU016965.1	MYB	Myb_DNA-binding	ARID,Response_reg,SNF2_N
PAU024676.1	PAU024676.1	SRS	DUF702	-
PAU006924.1	PAU006924.1	HSF	HSF_DNA-bind	-
PAU001021.1	PAU001021.1	MYB	Myb_DNA-binding	ARID,Response_reg,SNF2_N
PAU001021.1	PAU001021.1	G2-like	G2-like	Response_reg
PAU025421.1	PAU025421.1	WRKY	WRKY	-
PAU014230.1	PAU014230.1	C2H2	zf-C2H2	PHD
PAU008902.2	PAU008902.2	C2C2-CO-like	CCT,zf-B_box	GATA,PLATZ
PAU015750.1	PAU015750.1	NAC	NAM	-
PAU015750.1	PAU015750.1	VOZ	VOZ	-
PAU023408.1	PAU023408.1	TUB	Tub	-
PAU002819.2	PAU002819.2	bHLH	HLH	-
PAU009577.1	PAU009577.1	TUB	Tub	-
PAU029088.1	PAU029088.1	PLATZ	PLATZ	-
PAU023314.1	PAU023314.1	NAC	NAM	-
PAU000493.1	PAU000493.1	WRKY	WRKY	-
PAU004586.2	PAU004586.2	bZIP	bZIP_1,bZIP_2,bZIP_Maf	HLH
PAU027464.1	PAU027464.1	HB	Homeobox,KNOX1,KNOX2	-
PAU010117.1	PAU010117.1	C2C2-CO-like	CCT,zf-B_box	GATA,PLATZ
PAU008375.1	PAU008375.1	MYB-related	Myb_DNA-binding	ARID,G2-like,Response_reg,SNF2_N,trihelix
PAU008375.1	PAU008375.1	MYB	Myb_DNA-binding	ARID,Response_reg,SNF2_N
PAU003228.1	PAU003228.1	TUB	Tub	-
PAU000179.1	PAU000179.1	C3H	zf-CCCH	PHD,SNF2_N,zf-C2H2
PAU021431.1	PAU021431.1	SBP	SBP	-
PAU021429.1	PAU021429.1	PLATZ	PLATZ	-
PAU027752.1	PAU027752.1	C2C2-CO-like	CCT,zf-B_box	GATA,PLATZ
PAU010556.1	PAU010556.1	GRAS	GRAS	-
PAU020667.1	PAU020667.1	ARF	Auxin_resp	-
PAU007168.1	PAU007168.1	ARR-B	G2-like,Myb_DNA-binding,Response_reg	CCT
PAU025404.1	PAU025404.1	BES1	DUF822	-
PAU016069.2	PAU016069.2	PLATZ	PLATZ	-
PAU014761.1	PAU014761.1	NAC	NAM	-
PAU014761.1	PAU014761.1	VOZ	VOZ	-
PAU010430.2	PAU010430.2	MYB-related	Myb_DNA-binding	ARID,G2-like,Response_reg,SNF2_N,trihelix
PAU010430.2	PAU010430.2	MYB	Myb_DNA-binding	ARID,Response_reg,SNF2_N
PAU001278.1	PAU001278.1	MYB-related	Myb_DNA-binding	ARID,G2-like,Response_reg,SNF2_N,trihelix
PAU001278.1	PAU001278.1	MYB	Myb_DNA-binding	ARID,Response_reg,SNF2_N
PAU007576.1	PAU007576.1	WRKY	WRKY	-
PAU018263.1	PAU018263.1	ARF	Auxin_resp	-
PAU010303.1	PAU010303.1	MYB-related	Myb_DNA-binding	ARID,G2-like,Response_reg,SNF2_N,trihelix
PAU010303.1	PAU010303.1	MYB	Myb_DNA-binding	ARID,Response_reg,SNF2_N
PAU004503.1	PAU004503.1	MYB-related	Myb_DNA-binding	ARID,G2-like,Response_reg,SNF2_N,trihelix
PAU004503.1	PAU004503.1	MYB	Myb_DNA-binding	ARID,Response_reg,SNF2_N
PAU008797.1	PAU008797.1	AP2-EREBP	AP2	-
PAU015476.1	PAU015476.1	MYB-related	Myb_DNA-binding	ARID,G2-like,Response_reg,SNF2_N,trihelix
PAU015476.1	PAU015476.1	MYB	Myb_DNA-binding	ARID,Response_reg,SNF2_N
PAU014575.1	PAU014575.1	OFP	Ovate	-
PAU030534.1	PAU030534.1	ARF	Auxin_resp	-
PAU006274.1	PAU006274.1	MYB	Myb_DNA-binding	ARID,Response_reg,SNF2_N
PAU006274.1	PAU006274.1	Trihelix	trihelix	-
PAU021164.1	PAU021164.1	MYB-related	Myb_DNA-binding	ARID,G2-like,Response_reg,SNF2_N,trihelix
PAU021164.1	PAU021164.1	MYB	Myb_DNA-binding	ARID,Response_reg,SNF2_N
PAU013603.1	PAU013603.1	MYB-related	Myb_DNA-binding	ARID,G2-like,Response_reg,SNF2_N,trihelix
PAU013603.1	PAU013603.1	MYB	Myb_DNA-binding	ARID,Response_reg,SNF2_N
PAU013798.1	PAU013798.1	GRF	QLQ,WRC	-
PAU023550.1	PAU023550.1	HSF	HSF_DNA-bind	-
PAU029309.1	PAU029309.1	MYB-related	Myb_DNA-binding	ARID,G2-like,Response_reg,SNF2_N,trihelix
PAU029309.1	PAU029309.1	MYB	Myb_DNA-binding	ARID,Response_reg,SNF2_N
PAU002178.1	PAU002178.1	AP2-EREBP	AP2	-
PAU024412.1	PAU024412.1	AP2-EREBP	AP2	-
PAU017925.1	PAU017925.1	C2C2-Dof	zf-Dof	-
PAU017524.1	PAU017524.1	SBP	SBP	-
PAU020277.1	PAU020277.1	C3H	zf-CCCH	PHD,SNF2_N,zf-C2H2
PAU016361.1	PAU016361.1	MYB-related	Myb_DNA-binding	ARID,G2-like,Response_reg,SNF2_N,trihelix
PAU016361.1	PAU016361.1	MYB	Myb_DNA-binding	ARID,Response_reg,SNF2_N
PAU002582.1	PAU002582.1	MYB-related	Myb_DNA-binding	ARID,G2-like,Response_reg,SNF2_N,trihelix
PAU002582.1	PAU002582.1	MYB	Myb_DNA-binding	ARID,Response_reg,SNF2_N
PAU022829.1	PAU022829.1	MYB-related	Myb_DNA-binding	ARID,G2-like,Response_reg,SNF2_N,trihelix
PAU022829.1	PAU022829.1	MYB	Myb_DNA-binding	ARID,Response_reg,SNF2_N
PAU022004.1	PAU022004.1	MYB-related	Myb_DNA-binding	ARID,G2-like,Response_reg,SNF2_N,trihelix
PAU022004.1	PAU022004.1	MYB	Myb_DNA-binding	ARID,Response_reg,SNF2_N
PAU001472.1	PAU001472.1	bHLH	HLH	-
PAU016471.3	PAU016471.3	MYB-related	Myb_DNA-binding	ARID,G2-like,Response_reg,SNF2_N,trihelix
PAU016471.3	PAU016471.3	MYB	Myb_DNA-binding	ARID,Response_reg,SNF2_N
PAU004693.1	PAU004693.1	NAC	NAM	-
PAU016032.1	PAU016032.1	C2C2-Dof	zf-Dof	-
PAU022382.1	PAU022382.1	AP2-EREBP	AP2	-
PAU010214.1	PAU010214.1	MYB-related	Myb_DNA-binding	ARID,G2-like,Response_reg,SNF2_N,trihelix
PAU010214.1	PAU010214.1	MYB	Myb_DNA-binding	ARID,Response_reg,SNF2_N
PAU008069.1	PAU008069.1	TAZ	zf-TAZ	PHD
PAU010528.1	PAU010528.1	C2H2	zf-C2H2	PHD
PAU008551.2	PAU008551.2	MYB-related	Myb_DNA-binding	ARID,G2-like,Response_reg,SNF2_N,trihelix
PAU008551.2	PAU008551.2	MYB	Myb_DNA-binding	ARID,Response_reg,SNF2_N
PAU013801.1	PAU013801.1	AP2-EREBP	AP2	-
PAU026205.1	PAU026205.1	NAC	NAM	-
PAU013706.1	PAU013706.1	HSF	HSF_DNA-bind	-
PAU001165.1	PAU001165.1	MYB-related	Myb_DNA-binding	ARID,G2-like,Response_reg,SNF2_N,trihelix
PAU001165.1	PAU001165.1	MYB	Myb_DNA-binding	ARID,Response_reg,SNF2_N
PAU000953.1	PAU000953.1	MYB	Myb_DNA-binding	ARID,Response_reg,SNF2_N
PAU000953.1	PAU000953.1	G2-like	G2-like	Response_reg
PAU012927.1	PAU012927.1	ARF	Auxin_resp	-
PAU017274.1	PAU017274.1	NAC	NAM	-
PAU014943.1	PAU014943.1	GRAS	GRAS	-
PAU023772.1	PAU023772.1	TCP	TCP	-
PAU029018.2	PAU029018.2	AP2-EREBP	AP2	-
PAU017849.2	PAU017849.2	bZIP	bZIP_1,bZIP_2,bZIP_Maf	HLH
PAU015000.1	PAU015000.1	HSF	HSF_DNA-bind	-
PAU005953.1	PAU005953.1	MYB-related	Myb_DNA-binding	ARID,G2-like,Response_reg,SNF2_N,trihelix
PAU005953.1	PAU005953.1	MYB	Myb_DNA-binding	ARID,Response_reg,SNF2_N
PAU019531.1	PAU019531.1	AP2-EREBP	AP2	-
PAU012167.1	PAU012167.1	mTERF	mTERF	-
PAU022860.1	PAU022860.1	mTERF	mTERF	-
PAU011118.1	PAU011118.1	MYB-related	Myb_DNA-binding	ARID,G2-like,Response_reg,SNF2_N,trihelix
PAU011118.1	PAU011118.1	MYB	Myb_DNA-binding	ARID,Response_reg,SNF2_N
PAU021812.1	PAU021812.1	C2H2	zf-C2H2	PHD
PAU018400.1	PAU018400.1	C3H	zf-CCCH	PHD,SNF2_N,zf-C2H2
PAU000662.2	PAU000662.2	HSF	HSF_DNA-bind	-
PAU007173.1	PAU007173.1	MYB-related	Myb_DNA-binding	ARID,G2-like,Response_reg,SNF2_N,trihelix
PAU007173.1	PAU007173.1	MYB	Myb_DNA-binding	ARID,Response_reg,SNF2_N
PAU029227.1	PAU029227.1	AP2-EREBP	AP2	-
PAU014061.1	PAU014061.1	MYB	Myb_DNA-binding	ARID,Response_reg,SNF2_N
PAU014061.1	PAU014061.1	G2-like	G2-like	Response_reg
PAU010926.1	PAU010926.1	MYB	Myb_DNA-binding	ARID,Response_reg,SNF2_N
PAU010926.1	PAU010926.1	G2-like	G2-like	Response_reg
PAU024607.1	PAU024607.1	NAC	NAM	-
PAU027347.1	PAU027347.1	bHLH	HLH	-
PAU027364.1	PAU027364.1	bHLH	HLH	-
PAU019765.1	PAU019765.1	GRAS	GRAS	-
PAU029414.1	PAU029414.1	C2C2-CO-like	CCT,zf-B_box	GATA,PLATZ
PAU028810.1	PAU028810.1	OFP	Ovate	-
PAU024913.1	PAU024913.1	ARF	Auxin_resp	-
PAU030729.1	PAU030729.1	GRAS	GRAS	-
PAU012990.1	PAU012990.1	MYB	Myb_DNA-binding	ARID,Response_reg,SNF2_N
PAU012990.1	PAU012990.1	G2-like	G2-like	Response_reg
PAU013895.3	PAU013895.3	ARR-B	G2-like,Myb_DNA-binding,Response_reg	CCT
PAU017490.2	PAU017490.2	WRKY	WRKY	-
PAU018813.1	PAU018813.1	NAC	NAM	-
PAU015235.1	PAU015235.1	NAC	NAM	-
PAU000904.1	PAU000904.1	MYB-related	Myb_DNA-binding	ARID,G2-like,Response_reg,SNF2_N,trihelix
PAU000904.1	PAU000904.1	MYB	Myb_DNA-binding	ARID,Response_reg,SNF2_N
PAU009126.1	PAU009126.1	C3H	zf-CCCH	PHD,SNF2_N,zf-C2H2
PAU003488.1	PAU003488.1	bHLH	HLH	-
PAU001753.1	PAU001753.1	FHA	FHA	-
PAU025009.1	PAU025009.1	DBP	DNC,PP2C	-
PAU009355.1	PAU009355.1	NAC	NAM	-
PAU001425.1	PAU001425.1	HSF	HSF_DNA-bind	-
PAU015221.2	PAU015221.2	RWP-RK	RWP-RK	-
PAU006053.1	PAU006053.1	NAC	NAM	-
PAU015367.1	PAU015367.1	ARF	Auxin_resp	-
PAU007336.1	PAU007336.1	Sigma70-like	Sigma70_r2,Sigma70_r3,Sigma70_r4	-
PAU001653.1	PAU001653.1	GRAS	GRAS	-
PAU025144.1	PAU025144.1	C2C2-Dof	zf-Dof	-
PAU008775.1	PAU008775.1	C3H	zf-CCCH	PHD,SNF2_N,zf-C2H2
PAU026107.1	PAU026107.1	ARR-B	G2-like,Myb_DNA-binding,Response_reg	CCT
PAU002133.1	PAU002133.1	HSF	HSF_DNA-bind	-
PAU025078.1	PAU025078.1	AP2-EREBP	AP2	-
PAU030965.1	PAU030965.1	AP2-EREBP	AP2	-
PAU015523.1	PAU015523.1	ARF	Auxin_resp	-
PAU010040.1	PAU010040.1	C2C2-Dof	zf-Dof	-
PAU023988.2	PAU023988.2	bHLH	HLH	-
PAU018682.1	PAU018682.1	mTERF	mTERF	-
PAU022826.1	PAU022826.1	bHLH	HLH	-
PAU016974.1	PAU016974.1	C2C2-Dof	zf-Dof	-
PAU021097.1	PAU021097.1	MYB-related	Myb_DNA-binding	ARID,G2-like,Response_reg,SNF2_N,trihelix
PAU021097.1	PAU021097.1	MYB	Myb_DNA-binding	ARID,Response_reg,SNF2_N
PAU016241.1	PAU016241.1	MYB-related	Myb_DNA-binding	ARID,G2-like,Response_reg,SNF2_N,trihelix
PAU016241.1	PAU016241.1	MYB	Myb_DNA-binding	ARID,Response_reg,SNF2_N
PAU007397.1	PAU007397.1	mTERF	mTERF	-
PAU009017.1	PAU009017.1	Sigma70-like	Sigma70_r2,Sigma70_r3,Sigma70_r4	-
PAU021713.2	PAU021713.2	WRKY	WRKY	-
PAU006065.1	PAU006065.1	RWP-RK	RWP-RK	-
PAU004125.1	PAU004125.1	MYB-related	Myb_DNA-binding	ARID,G2-like,Response_reg,SNF2_N,trihelix
PAU004125.1	PAU004125.1	MYB	Myb_DNA-binding	ARID,Response_reg,SNF2_N
PAU027851.1	PAU027851.1	C3H	zf-CCCH	PHD,SNF2_N,zf-C2H2
PAU001394.1	PAU001394.1	bHLH	HLH	-
PAU009400.1	PAU009400.1	C2C2-Dof	zf-Dof	-
PAU022725.1	PAU022725.1	ARF	Auxin_resp	-
PAU003475.1	PAU003475.1	GRAS	GRAS	-
PAU021803.1	PAU021803.1	MYB-related	Myb_DNA-binding	ARID,G2-like,Response_reg,SNF2_N,trihelix
PAU021803.1	PAU021803.1	MYB	Myb_DNA-binding	ARID,Response_reg,SNF2_N
PAU013031.1	PAU013031.1	Trihelix	trihelix	-
PAU024531.1	PAU024531.1	bHLH	HLH	-
PAU009120.1	PAU009120.1	MYB	Myb_DNA-binding	ARID,Response_reg,SNF2_N
PAU009120.1	PAU009120.1	G2-like	G2-like	Response_reg
PAU006448.1	PAU006448.1	AP2-EREBP	AP2	-
PAU027515.1	PAU027515.1	bZIP	bZIP_1,bZIP_2,bZIP_Maf	HLH
PAU004916.1	PAU004916.1	FAR1	FAR1	-
PAU023881.1	PAU023881.1	AP2-EREBP	AP2	-
PAU019945.1	PAU019945.1	GRAS	GRAS	-
PAU014181.1	PAU014181.1	C2C2-CO-like	CCT,zf-B_box	GATA,PLATZ
PAU009941.1	PAU009941.1	bHLH	HLH	-
PAU030721.1	PAU030721.1	GRAS	GRAS	-
PAU018787.1	PAU018787.1	bHLH	HLH	-
PAU003365.1	PAU003365.1	MYB-related	Myb_DNA-binding	ARID,G2-like,Response_reg,SNF2_N,trihelix
PAU003365.1	PAU003365.1	MYB	Myb_DNA-binding	ARID,Response_reg,SNF2_N
PAU011023.1	PAU011023.1	AP2-EREBP	AP2	-
PAU014160.1	PAU014160.1	GRAS	GRAS	-
PAU025457.1	PAU025457.1	bHLH	HLH	-
PAU008937.1	PAU008937.1	Trihelix	trihelix	-
PAU004807.1	PAU004807.1	Tify	tify	GATA
PAU003458.1	PAU003458.1	GRAS	GRAS	-
PAU013262.1	PAU013262.1	TCP	TCP	-
PAU000286.1	PAU000286.1	NAC	NAM	-
PAU007996.1	PAU007996.1	TCP	TCP	-
PAU004532.1	PAU004532.1	Alfin-like	Alfin-like	DDT,Homeobox,JmjC,JmjN
PAU010668.1	PAU010668.1	SBP	SBP	-
PAU030385.1	PAU030385.1	ARR-B	G2-like,Myb_DNA-binding,Response_reg	CCT
PAU006818.1	PAU006818.1	C2C2-Dof	zf-Dof	-
PAU027623.1	PAU027623.1	C2C2-Dof	zf-Dof	-
PAU017696.1	PAU017696.1	ARF	Auxin_resp	-
PAU022314.1	PAU022314.1	C2C2-CO-like	CCT,zf-B_box	GATA,PLATZ
PAU004098.1	PAU004098.1	NAC	NAM	-
PAU007758.1	PAU007758.1	Trihelix	trihelix	-
PAU009961.1	PAU009961.1	C2H2	zf-C2H2	PHD
PAU003587.1	PAU003587.1	Trihelix	trihelix	-
PAU012206.2	PAU012206.2	FHA	FHA	-
PAU017492.1	PAU017492.1	MYB-related	Myb_DNA-binding	ARID,G2-like,Response_reg,SNF2_N,trihelix
PAU017492.1	PAU017492.1	MYB	Myb_DNA-binding	ARID,Response_reg,SNF2_N
PAU009377.1	PAU009377.1	HSF	HSF_DNA-bind	-
PAU026469.1	PAU026469.1	mTERF	mTERF	-
PAU027187.1	PAU027187.1	MYB-related	Myb_DNA-binding	ARID,G2-like,Response_reg,SNF2_N,trihelix
PAU027187.1	PAU027187.1	MYB	Myb_DNA-binding	ARID,Response_reg,SNF2_N
PAU024707.1	PAU024707.1	WRKY	WRKY	-
PAU003901.1	PAU003901.1	mTERF	mTERF	-
PAU016110.1	PAU016110.1	C3H	zf-CCCH	PHD,SNF2_N,zf-C2H2
PAU000346.2	PAU000346.2	MYB	Myb_DNA-binding	ARID,Response_reg,SNF2_N
PAU000346.2	PAU000346.2	G2-like	G2-like	Response_reg
PAU016516.1	PAU016516.1	GRAS	GRAS	-
PAU002310.1	PAU002310.1	MYB-related	Myb_DNA-binding	ARID,G2-like,Response_reg,SNF2_N,trihelix
PAU002310.1	PAU002310.1	MYB	Myb_DNA-binding	ARID,Response_reg,SNF2_N
PAU023474.1	PAU023474.1	DBP	DNC,PP2C	-
PAU016715.2	PAU016715.2	C3H	zf-CCCH	PHD,SNF2_N,zf-C2H2
PAU007124.2	PAU007124.2	C3H	zf-CCCH	PHD,SNF2_N,zf-C2H2
PAU010684.1	PAU010684.1	S1Fa-like	S1FA	-
PAU012755.1	PAU012755.1	NAC	NAM	-
PAU005997.1	PAU005997.1	CSD	CSD	-

## Sheet: PF4S vs PF4
Gene ID	Transcript ID	TF family	Included Domain	Excluded Domain
PAU016558.1	PAU016558.1	LOB	DUF260	-
PAU022508.1	PAU022508.1	mTERF	mTERF	-
PAU023007.1	PAU023007.1	C2C2-Dof	zf-Dof	-
PAU025449.1	PAU025449.1	C2C2-Dof	zf-Dof	-
PAU016862.1	PAU016862.1	zf-HD	ZF-HD_dimer	-
PAU030330.1	PAU030330.1	AP2-EREBP	AP2	-
PAU001740.1	PAU001740.1	bHLH	HLH	-
PAU023190.1	PAU023190.1	OFP	Ovate	-
PAU022745.1	PAU022745.1	zf-HD	ZF-HD_dimer	-
PAU030841.1	PAU030841.1	MYB-related	Myb_DNA-binding	ARID,G2-like,Response_reg,SNF2_N,trihelix
PAU030841.1	PAU030841.1	MYB	Myb_DNA-binding	ARID,Response_reg,SNF2_N
PAU008751.1	PAU008751.1	C2H2	zf-C2H2	PHD
PAU006269.1	PAU006269.1	bHLH	HLH	-
PAU024782.1	PAU024782.1	AP2-EREBP	AP2	-
PAU013560.1	PAU013560.1	ARF	Auxin_resp	-
PAU000383.1	PAU000383.1	C2C2-CO-like	CCT,zf-B_box	GATA,PLATZ
PAU021670.1	PAU021670.1	NAC	NAM	-
PAU017577.1	PAU017577.1	ARR-B	G2-like,Myb_DNA-binding,Response_reg	CCT
PAU019436.2	PAU019436.2	NAC	NAM	-
PAU001381.1	PAU001381.1	SBP	SBP	-
PAU024478.1	PAU024478.1	MYB	Myb_DNA-binding	ARID,Response_reg,SNF2_N
PAU024478.1	PAU024478.1	G2-like	G2-like	Response_reg
PAU021803.1	PAU021803.1	MYB-related	Myb_DNA-binding	ARID,G2-like,Response_reg,SNF2_N,trihelix
PAU021803.1	PAU021803.1	MYB	Myb_DNA-binding	ARID,Response_reg,SNF2_N
PAU005465.1	PAU005465.1	C2C2-CO-like	CCT,zf-B_box	GATA,PLATZ
PAU002072.1	PAU002072.1	MYB-related	Myb_DNA-binding	ARID,G2-like,Response_reg,SNF2_N,trihelix
PAU002072.1	PAU002072.1	MYB	Myb_DNA-binding	ARID,Response_reg,SNF2_N
PAU026854.1	PAU026854.1	AP2-EREBP	AP2	-
PAU012115.1	PAU012115.1	C2C2-Dof	zf-Dof	-
PAU015267.1	PAU015267.1	NAC	NAM	-
PAU026196.1	PAU026196.1	C2C2-CO-like	CCT,zf-B_box	GATA,PLATZ
PAU011936.1	PAU011936.1	AP2-EREBP	AP2	-
PAU000286.1	PAU000286.1	NAC	NAM	-
PAU011141.1	PAU011141.1	NAC	NAM	-
PAU000351.1	PAU000351.1	NAC	NAM	-
PAU009283.1	PAU009283.1	NAC	NAM	-
PAU009928.1	PAU009928.1	NAC	NAM	-
PAU014295.1	PAU014295.1	MYB-related	Myb_DNA-binding	ARID,G2-like,Response_reg,SNF2_N,trihelix
PAU014295.1	PAU014295.1	MYB	Myb_DNA-binding	ARID,Response_reg,SNF2_N
PAU002546.1	PAU002546.1	HSF	HSF_DNA-bind	-
PAU001952.1	PAU001952.1	C2H2	zf-C2H2	PHD
PAU028888.1	PAU028888.1	AP2-EREBP	AP2	-
PAU024454.1	PAU024454.1	GRAS	GRAS	-
PAU015270.1	PAU015270.1	MYB-related	Myb_DNA-binding	ARID,G2-like,Response_reg,SNF2_N,trihelix
PAU015270.1	PAU015270.1	MYB	Myb_DNA-binding	ARID,Response_reg,SNF2_N
PAU017462.1	PAU017462.1	NAC	NAM	-
PAU001155.1	PAU001155.1	MYB	Myb_DNA-binding	ARID,Response_reg,SNF2_N
PAU001155.1	PAU001155.1	Trihelix	trihelix	-
PAU004069.1	PAU004069.1	CPP	TCR	-
PAU014181.1	PAU014181.1	C2C2-CO-like	CCT,zf-B_box	GATA,PLATZ
PAU009941.1	PAU009941.1	bHLH	HLH	-
PAU023020.1	PAU023020.1	TCP	TCP	-
PAU016498.1	PAU016498.1	C2C2-GATA	GATA	-
PAU016983.2	PAU016983.2	NAC	NAM	-
PAU008366.1	PAU008366.1	C2C2-Dof	zf-Dof	-
PAU016615.1	PAU016615.1	NAC	NAM	-
PAU013463.1	PAU013463.1	Trihelix	trihelix	-
PAU024777.1	PAU024777.1	NAC	NAM	-
PAU026898.1	PAU026898.1	SBP	SBP	-
PAU021792.1	PAU021792.1	C2C2-GATA	GATA	-
PAU014209.1	PAU014209.1	GRAS	GRAS	-
PAU028490.1	PAU028490.1	MYB-related	Myb_DNA-binding	ARID,G2-like,Response_reg,SNF2_N,trihelix
PAU028490.1	PAU028490.1	MYB	Myb_DNA-binding	ARID,Response_reg,SNF2_N
PAU000838.1	PAU000838.1	MYB-related	Myb_DNA-binding	ARID,G2-like,Response_reg,SNF2_N,trihelix
PAU000838.1	PAU000838.1	MYB	Myb_DNA-binding	ARID,Response_reg,SNF2_N
PAU000904.1	PAU000904.1	MYB-related	Myb_DNA-binding	ARID,G2-like,Response_reg,SNF2_N,trihelix
PAU000904.1	PAU000904.1	MYB	Myb_DNA-binding	ARID,Response_reg,SNF2_N
PAU004202.1	PAU004202.1	HSF	HSF_DNA-bind	-
PAU030985.1	PAU030985.1	WRKY	WRKY	-
PAU009088.3	PAU009088.3	C2H2	zf-C2H2	PHD
PAU010926.1	PAU010926.1	MYB	Myb_DNA-binding	ARID,Response_reg,SNF2_N
PAU010926.1	PAU010926.1	G2-like	G2-like	Response_reg
PAU025976.1	PAU025976.1	bHLH	HLH	-
PAU011319.1	PAU011319.1	zf-HD	ZF-HD_dimer	-
PAU005895.1	PAU005895.1	GRAS	GRAS	-
PAU008239.1	PAU008239.1	GRAS	GRAS	-
PAU021165.1	PAU021165.1	MYB-related	Myb_DNA-binding	ARID,G2-like,Response_reg,SNF2_N,trihelix
PAU021165.1	PAU021165.1	MYB	Myb_DNA-binding	ARID,Response_reg,SNF2_N
PAU014865.1	PAU014865.1	C2C2-Dof	zf-Dof	-
PAU013604.1	PAU013604.1	zf-HD	ZF-HD_dimer	-
PAU024566.1	PAU024566.1	C2C2-Dof	zf-Dof	-
PAU007586.1	PAU007586.1	NAC	NAM	-
PAU013341.1	PAU013341.1	C2H2	zf-C2H2	PHD
PAU026870.1	PAU026870.1	C2C2-Dof	zf-Dof	-
PAU007003.1	PAU007003.1	bHLH	HLH	-
PAU030999.1	PAU030999.1	bZIP	bZIP_1,bZIP_2,bZIP_Maf	HLH
PAU013119.1	PAU013119.1	mTERF	mTERF	-
PAU019004.1	PAU019004.1	bHLH	HLH	-
PAU016859.1	PAU016859.1	C2H2	zf-C2H2	PHD
PAU014943.1	PAU014943.1	GRAS	GRAS	-
PAU022826.1	PAU022826.1	bHLH	HLH	-
PAU025883.1	PAU025883.1	bZIP	bZIP_1,bZIP_2,bZIP_Maf	HLH
PAU010821.1	PAU010821.1	MYB-related	Myb_DNA-binding	ARID,G2-like,Response_reg,SNF2_N,trihelix
PAU010821.1	PAU010821.1	MYB	Myb_DNA-binding	ARID,Response_reg,SNF2_N
PAU003364.1	PAU003364.1	NAC	NAM	-
PAU024209.1	PAU024209.1	AP2-EREBP	AP2	-
PAU014957.1	PAU014957.1	C3H	zf-CCCH	PHD,SNF2_N,zf-C2H2
PAU016283.1	PAU016283.1	MYB-related	Myb_DNA-binding	ARID,G2-like,Response_reg,SNF2_N,trihelix
PAU016283.1	PAU016283.1	MYB	Myb_DNA-binding	ARID,Response_reg,SNF2_N
PAU013700.1	PAU013700.1	bZIP	bZIP_1,bZIP_2,bZIP_Maf	HLH
PAU027464.1	PAU027464.1	HB	Homeobox,KNOX1,KNOX2	-
PAU010684.1	PAU010684.1	S1Fa-like	S1FA	-
PAU030460.1	PAU030460.1	MYB-related	Myb_DNA-binding	ARID,G2-like,Response_reg,SNF2_N,trihelix
PAU030460.1	PAU030460.1	MYB	Myb_DNA-binding	ARID,Response_reg,SNF2_N
PAU021645.1	PAU021645.1	TCP	TCP	-
PAU022832.1	PAU022832.1	zf-HD	ZF-HD_dimer	-
PAU023683.1	PAU023683.1	mTERF	mTERF	-
PAU000593.1	PAU000593.1	MYB	Myb_DNA-binding	ARID,Response_reg,SNF2_N
PAU000593.1	PAU000593.1	G2-like	G2-like	Response_reg
PAU003488.1	PAU003488.1	bHLH	HLH	-
PAU001213.1	PAU001213.1	GRAS	GRAS	-
PAU011647.1	PAU011647.1	MYB-related	Myb_DNA-binding	ARID,G2-like,Response_reg,SNF2_N,trihelix
PAU011647.1	PAU011647.1	MYB	Myb_DNA-binding	ARID,Response_reg,SNF2_N
PAU009526.1	PAU009526.1	GRAS	GRAS	-
PAU030828.1	PAU030828.1	GRAS	GRAS	-
PAU010032.1	PAU010032.1	NAC	NAM	-
PAU007281.2	PAU007281.2	ABI3VP1	B3	AP2,Auxin_resp
PAU001021.1	PAU001021.1	MYB	Myb_DNA-binding	ARID,Response_reg,SNF2_N
PAU001021.1	PAU001021.1	G2-like	G2-like	Response_reg
PAU006234.1	PAU006234.1	bHLH	HLH	-
PAU030107.1	PAU030107.1	AP2-EREBP	AP2	-
PAU018191.1	PAU018191.1	MYB-related	Myb_DNA-binding	ARID,G2-like,Response_reg,SNF2_N,trihelix
PAU018191.1	PAU018191.1	MYB	Myb_DNA-binding	ARID,Response_reg,SNF2_N
PAU011357.1	PAU011357.1	bHLH	HLH	-
PAU018445.1	PAU018445.1	C3H	zf-CCCH	PHD,SNF2_N,zf-C2H2
PAU013007.1	PAU013007.1	bHLH	HLH	-
PAU023681.1	PAU023681.1	mTERF	mTERF	-
PAU003484.1	PAU003484.1	zf-HD	ZF-HD_dimer	-
PAU010915.1	PAU010915.1	MYB-related	Myb_DNA-binding	ARID,G2-like,Response_reg,SNF2_N,trihelix
PAU010915.1	PAU010915.1	MYB	Myb_DNA-binding	ARID,Response_reg,SNF2_N
PAU019124.1	PAU019124.1	C2C2-Dof	zf-Dof	-
PAU015523.1	PAU015523.1	ARF	Auxin_resp	-
PAU012848.1	PAU012848.1	MYB-related	Myb_DNA-binding	ARID,G2-like,Response_reg,SNF2_N,trihelix
PAU012848.1	PAU012848.1	MYB	Myb_DNA-binding	ARID,Response_reg,SNF2_N
PAU005447.1	PAU005447.1	MYB-related	Myb_DNA-binding	ARID,G2-like,Response_reg,SNF2_N,trihelix
PAU005447.1	PAU005447.1	MYB	Myb_DNA-binding	ARID,Response_reg,SNF2_N
PAU007715.1	PAU007715.1	bHLH	HLH	-
PAU022824.1	PAU022824.1	TUB	Tub	-
PAU010556.1	PAU010556.1	GRAS	GRAS	-
PAU012872.1	PAU012872.1	CAMTA	CG-1,IQ	-
PAU012872.1	PAU012872.1	TIG	TIG	-
PAU023164.1	PAU023164.1	bZIP	bZIP_1,bZIP_2,bZIP_Maf	HLH
PAU001047.1	PAU001047.1	ARF	Auxin_resp	-
PAU008726.1	PAU008726.1	TCP	TCP	-
PAU028663.1	PAU028663.1	MYB-related	Myb_DNA-binding	ARID,G2-like,Response_reg,SNF2_N,trihelix
PAU028663.1	PAU028663.1	MYB	Myb_DNA-binding	ARID,Response_reg,SNF2_N
PAU002521.1	PAU002521.1	bHLH	HLH	-
PAU013767.1	PAU013767.1	LOB	DUF260	-
PAU015948.1	PAU015948.1	MYB	Myb_DNA-binding	ARID,Response_reg,SNF2_N
PAU015948.1	PAU015948.1	G2-like	G2-like	Response_reg
PAU010819.1	PAU010819.1	MYB-related	Myb_DNA-binding	ARID,G2-like,Response_reg,SNF2_N,trihelix
PAU010819.1	PAU010819.1	MYB	Myb_DNA-binding	ARID,Response_reg,SNF2_N
PAU006129.1	PAU006129.1	bHLH	HLH	-
PAU003354.1	PAU003354.1	C2C2-Dof	zf-Dof	-
PAU012878.1	PAU012878.1	SBP	SBP	-
PAU017813.1	PAU017813.1	HB	Homeobox,KNOX1,KNOX2	-
PAU008403.1	PAU008403.1	ABI3VP1	B3	AP2,Auxin_resp
PAU024902.1	PAU024902.1	LOB	DUF260	-
PAU001797.2	PAU001797.2	C2C2-Dof	zf-Dof	-
PAU019627.1	PAU019627.1	C2C2-CO-like	CCT,zf-B_box	GATA,PLATZ
PAU001854.1	PAU001854.1	Alfin-like	Alfin-like	DDT,Homeobox,JmjC,JmjN
PAU028668.1	PAU028668.1	GRAS	GRAS	-
PAU019033.1	PAU019033.1	MYB-related	Myb_DNA-binding	ARID,G2-like,Response_reg,SNF2_N,trihelix
PAU019033.1	PAU019033.1	MYB	Myb_DNA-binding	ARID,Response_reg,SNF2_N
PAU014958.1	PAU014958.1	C3H	zf-CCCH	PHD,SNF2_N,zf-C2H2
PAU020597.1	PAU020597.1	C2C2-Dof	zf-Dof	-
PAU023549.1	PAU023549.1	C2H2	zf-C2H2	PHD
PAU010054.1	PAU010054.1	MYB-related	Myb_DNA-binding	ARID,G2-like,Response_reg,SNF2_N,trihelix
PAU010054.1	PAU010054.1	MYB	Myb_DNA-binding	ARID,Response_reg,SNF2_N
PAU003365.1	PAU003365.1	MYB-related	Myb_DNA-binding	ARID,G2-like,Response_reg,SNF2_N,trihelix
PAU003365.1	PAU003365.1	MYB	Myb_DNA-binding	ARID,Response_reg,SNF2_N
PAU030044.1	PAU030044.1	WRKY	WRKY	-
PAU010506.1	PAU010506.1	FHA	FHA	-
PAU020580.1	PAU020580.1	MYB-related	Myb_DNA-binding	ARID,G2-like,Response_reg,SNF2_N,trihelix
PAU020580.1	PAU020580.1	MYB	Myb_DNA-binding	ARID,Response_reg,SNF2_N
PAU016508.1	PAU016508.1	C2H2	zf-C2H2	PHD
PAU003458.1	PAU003458.1	GRAS	GRAS	-
PAU003987.1	PAU003987.1	bHLH	HLH	-
PAU010547.1	PAU010547.1	SRS	DUF702	-
PAU029772.2	PAU029772.2	NAC	NAM	-
PAU023809.1	PAU023809.1	HSF	HSF_DNA-bind	-
PAU003082.1	PAU003082.1	bZIP	bZIP_1,bZIP_2,bZIP_Maf	HLH
PAU029461.1	PAU029461.1	C2H2	zf-C2H2	PHD
PAU018246.1	PAU018246.1	C2C2-Dof	zf-Dof	-
PAU010709.1	PAU010709.1	ARR-B	G2-like,Myb_DNA-binding,Response_reg	CCT
PAU007027.1	PAU007027.1	Trihelix	trihelix	-
PAU023777.1	PAU023777.1	bHLH	HLH	-
PAU018787.1	PAU018787.1	bHLH	HLH	-
PAU010395.2	PAU010395.2	ARF	Auxin_resp	-
PAU028027.1	PAU028027.1	ABI3VP1	B3	AP2,Auxin_resp
PAU026272.1	PAU026272.1	BES1	DUF822	-
PAU003223.1	PAU003223.1	MYB	Myb_DNA-binding	ARID,Response_reg,SNF2_N
PAU003223.1	PAU003223.1	Trihelix	trihelix	-
PAU025507.1	PAU025507.1	ARF	Auxin_resp	-
PAU017511.1	PAU017511.1	SBP	SBP	-
PAU002481.1	PAU002481.1	bHLH	HLH	-
PAU001722.1	PAU001722.1	WRKY	WRKY	-
PAU020667.1	PAU020667.1	ARF	Auxin_resp	-
PAU030940.1	PAU030940.1	bHLH	HLH	-
PAU028434.1	PAU028434.1	Trihelix	trihelix	-
PAU003449.1	PAU003449.1	MYB-related	Myb_DNA-binding	ARID,G2-like,Response_reg,SNF2_N,trihelix
PAU003449.1	PAU003449.1	MYB	Myb_DNA-binding	ARID,Response_reg,SNF2_N
PAU018031.1	PAU018031.1	MYB	Myb_DNA-binding	ARID,Response_reg,SNF2_N
PAU018031.1	PAU018031.1	Trihelix	trihelix	-
PAU023992.1	PAU023992.1	bHLH	HLH	-
PAU009041.1	PAU009041.1	Trihelix	trihelix	-
PAU019699.1	PAU019699.1	ABI3VP1	B3	AP2,Auxin_resp
PAU015857.1	PAU015857.1	MYB-related	Myb_DNA-binding	ARID,G2-like,Response_reg,SNF2_N,trihelix
PAU015857.1	PAU015857.1	MYB	Myb_DNA-binding	ARID,Response_reg,SNF2_N
PAU015179.1	PAU015179.1	BES1	DUF822	-
PAU010663.1	PAU010663.1	CAMTA	CG-1,IQ	-
PAU010663.1	PAU010663.1	TIG	TIG	-
PAU030483.1	PAU030483.1	CAMTA	CG-1,IQ	-
PAU030483.1	PAU030483.1	TIG	TIG	-
PAU004836.1	PAU004836.1	Alfin-like	Alfin-like	DDT,Homeobox,JmjC,JmjN
PAU014139.1	PAU014139.1	C2C2-GATA	GATA	-
PAU010396.1	PAU010396.1	ARF	Auxin_resp	-
PAU029567.1	PAU029567.1	HB	Homeobox,KNOX1,KNOX2	-
PAU030548.1	PAU030548.1	HB	Homeobox,KNOX1,KNOX2	-
PAU019361.1	PAU019361.1	CPP	TCR	-
PAU014090.1	PAU014090.1	FHA	FHA	-
PAU024224.2	PAU024224.2	LIM	LIM	-
PAU023672.1	PAU023672.1	C2C2-CO-like	CCT,zf-B_box	GATA,PLATZ
PAU018004.1	PAU018004.1	WRKY	WRKY	-
PAU017783.1	PAU017783.1	GRAS	GRAS	-
PAU001731.1	PAU001731.1	AP2-EREBP	AP2	-
PAU017523.1	PAU017523.1	MADS	SRF-TF	-
PAU030247.1	PAU030247.1	GRAS	GRAS	-
PAU021989.1	PAU021989.1	MYB-related	Myb_DNA-binding	ARID,G2-like,Response_reg,SNF2_N,trihelix
PAU021989.1	PAU021989.1	MYB	Myb_DNA-binding	ARID,Response_reg,SNF2_N
PAU012899.1	PAU012899.1	MYB-related	Myb_DNA-binding	ARID,G2-like,Response_reg,SNF2_N,trihelix
PAU012899.1	PAU012899.1	MYB	Myb_DNA-binding	ARID,Response_reg,SNF2_N
PAU023755.1	PAU023755.1	ARF	Auxin_resp	-
PAU004380.1	PAU004380.1	WRKY	WRKY	-
PAU022082.1	PAU022082.1	ARR-B	G2-like,Myb_DNA-binding,Response_reg	CCT
PAU010407.3	PAU010407.3	FHA	FHA	-
PAU028525.1	PAU028525.1	ARF	Auxin_resp	-
PAU029764.1	PAU029764.1	WRKY	WRKY	-
PAU009402.1	PAU009402.1	SBP	SBP	-
PAU014199.2	PAU014199.2	MYB-related	Myb_DNA-binding	ARID,G2-like,Response_reg,SNF2_N,trihelix
PAU014199.2	PAU014199.2	MYB	Myb_DNA-binding	ARID,Response_reg,SNF2_N
PAU020910.1	PAU020910.1	mTERF	mTERF	-
PAU008511.1	PAU008511.1	mTERF	mTERF	-
PAU018033.1	PAU018033.1	C2C2-GATA	GATA	-
PAU023780.1	PAU023780.1	NAC	NAM	-
PAU003934.1	PAU003934.1	TUB	Tub	-
PAU001578.1	PAU001578.1	ARF	Auxin_resp	-
PAU030327.1	PAU030327.1	AP2-EREBP	AP2	-
PAU030316.1	PAU030316.1	AP2-EREBP	AP2	-
PAU007576.1	PAU007576.1	WRKY	WRKY	-
PAU002530.1	PAU002530.1	MYB	Myb_DNA-binding	ARID,Response_reg,SNF2_N
PAU002530.1	PAU002530.1	G2-like	G2-like	Response_reg
PAU010742.1	PAU010742.1	MYB-related	Myb_DNA-binding	ARID,G2-like,Response_reg,SNF2_N,trihelix
PAU010742.1	PAU010742.1	MYB	Myb_DNA-binding	ARID,Response_reg,SNF2_N
PAU009425.1	PAU009425.1	NAC	NAM	-
PAU006746.1	PAU006746.1	bHLH	HLH	-
PAU017245.1	PAU017245.1	TCP	TCP	-
PAU017164.1	PAU017164.1	TCP	TCP	-
PAU003405.1	PAU003405.1	TCP	TCP	-
PAU002156.2	PAU002156.2	AP2-EREBP	AP2	-
PAU023756.1	PAU023756.1	ARF	Auxin_resp	-
PAU025353.1	PAU025353.1	bHLH	HLH	-
PAU021106.1	PAU021106.1	LOB	DUF260	-
PAU003457.1	PAU003457.1	bZIP	bZIP_1,bZIP_2,bZIP_Maf	HLH
PAU001735.2	PAU001735.2	CPP	TCR	-
PAU026538.1	PAU026538.1	C2C2-CO-like	CCT,zf-B_box	GATA,PLATZ
PAU010214.1	PAU010214.1	MYB-related	Myb_DNA-binding	ARID,G2-like,Response_reg,SNF2_N,trihelix
PAU010214.1	PAU010214.1	MYB	Myb_DNA-binding	ARID,Response_reg,SNF2_N
PAU006228.1	PAU006228.1	MYB-related	Myb_DNA-binding	ARID,G2-like,Response_reg,SNF2_N,trihelix
PAU006228.1	PAU006228.1	MYB	Myb_DNA-binding	ARID,Response_reg,SNF2_N
PAU001976.1	PAU001976.1	FAR1	FAR1	-
PAU001976.1	PAU001976.1	WRKY	WRKY	-
PAU024360.2	PAU024360.2	Trihelix	trihelix	-
PAU019550.1	PAU019550.1	MYB	Myb_DNA-binding	ARID,Response_reg,SNF2_N
PAU019550.1	PAU019550.1	G2-like	G2-like	Response_reg
PAU029507.1	PAU029507.1	C2C2-GATA	GATA	-
PAU005953.1	PAU005953.1	MYB-related	Myb_DNA-binding	ARID,G2-like,Response_reg,SNF2_N,trihelix
PAU005953.1	PAU005953.1	MYB	Myb_DNA-binding	ARID,Response_reg,SNF2_N
PAU009297.1	PAU009297.1	FAR1	FAR1	-
PAU013462.1	PAU013462.1	MYB	Myb_DNA-binding	ARID,Response_reg,SNF2_N
PAU013462.1	PAU013462.1	Trihelix	trihelix	-
PAU015438.2	PAU015438.2	NAC	NAM	-
PAU007176.1	PAU007176.1	CAMTA	CG-1,IQ	-
PAU029156.1	PAU029156.1	C2H2	zf-C2H2	PHD
PAU011201.1	PAU011201.1	E2F-DP	E2F_TDP	-
PAU029903.1	PAU029903.1	MYB-related	Myb_DNA-binding	ARID,G2-like,Response_reg,SNF2_N,trihelix
PAU029903.1	PAU029903.1	MYB	Myb_DNA-binding	ARID,Response_reg,SNF2_N
PAU009488.3	PAU009488.3	ABI3VP1	B3	AP2,Auxin_resp
PAU028320.1	PAU028320.1	BES1	DUF822	-
PAU005576.1	PAU005576.1	bZIP	bZIP_1,bZIP_2,bZIP_Maf	HLH
PAU028586.1	PAU028586.1	WRKY	WRKY	-
PAU007093.1	PAU007093.1	MYB-related	Myb_DNA-binding	ARID,G2-like,Response_reg,SNF2_N,trihelix
PAU007093.1	PAU007093.1	MYB	Myb_DNA-binding	ARID,Response_reg,SNF2_N
PAU002310.1	PAU002310.1	MYB-related	Myb_DNA-binding	ARID,G2-like,Response_reg,SNF2_N,trihelix
PAU002310.1	PAU002310.1	MYB	Myb_DNA-binding	ARID,Response_reg,SNF2_N
PAU011010.1	PAU011010.1	LOB	DUF260	-
PAU004233.1	PAU004233.1	Alfin-like	Alfin-like	DDT,Homeobox,JmjC,JmjN
PAU003680.3	PAU003680.3	C2C2-GATA	GATA	-
PAU030829.1	PAU030829.1	bZIP	bZIP_1,bZIP_2,bZIP_Maf	HLH
PAU013118.1	PAU013118.1	mTERF	mTERF	-
PAU027589.1	PAU027589.1	C2H2	zf-C2H2	PHD
PAU009892.1	PAU009892.1	RWP-RK	RWP-RK	-
PAU022472.1	PAU022472.1	AP2-EREBP	AP2	-
PAU004628.1	PAU004628.1	MYB-related	Myb_DNA-binding	ARID,G2-like,Response_reg,SNF2_N,trihelix
PAU004628.1	PAU004628.1	MYB	Myb_DNA-binding	ARID,Response_reg,SNF2_N
PAU006924.1	PAU006924.1	HSF	HSF_DNA-bind	-
PAU020108.1	PAU020108.1	bZIP	bZIP_1,bZIP_2,bZIP_Maf	HLH
PAU011111.1	PAU011111.1	PBF-2-like	Whirly	-
PAU024066.1	PAU024066.1	SBP	SBP	-
PAU025457.1	PAU025457.1	bHLH	HLH	-
PAU020834.1	PAU020834.1	C3H	zf-CCCH	PHD,SNF2_N,zf-C2H2
PAU016393.2	PAU016393.2	TAZ	zf-TAZ	PHD
PAU009401.1	PAU009401.1	C2C2-Dof	zf-Dof	-
PAU030965.1	PAU030965.1	AP2-EREBP	AP2	-
PAU014104.1	PAU014104.1	LIM	LIM	-
PAU001214.1	PAU001214.1	GRAS	GRAS	-
PAU026859.1	PAU026859.1	AP2-EREBP	AP2	-
PAU021767.1	PAU021767.1	HSF	HSF_DNA-bind	-
PAU000843.1	PAU000843.1	GRAS	GRAS	-
PAU025421.1	PAU025421.1	WRKY	WRKY	-
PAU016965.1	PAU016965.1	MYB-related	Myb_DNA-binding	ARID,G2-like,Response_reg,SNF2_N,trihelix
PAU016965.1	PAU016965.1	MYB	Myb_DNA-binding	ARID,Response_reg,SNF2_N
PAU030058.1	PAU030058.1	WRKY	WRKY	-
PAU022948.1	PAU022948.1	bHLH	HLH	-
PAU000273.1	PAU000273.1	WRKY	WRKY	-
PAU019498.1	PAU019498.1	RWP-RK	RWP-RK	-
PAU024676.1	PAU024676.1	SRS	DUF702	-
PAU026979.1	PAU026979.1	MYB-related	Myb_DNA-binding	ARID,G2-like,Response_reg,SNF2_N,trihelix
PAU026979.1	PAU026979.1	MYB	Myb_DNA-binding	ARID,Response_reg,SNF2_N
PAU028220.1	PAU028220.1	C2H2	zf-C2H2	PHD
PAU014120.1	PAU014120.1	C3H	zf-CCCH	PHD,SNF2_N,zf-C2H2
PAU004829.1	PAU004829.1	MYB-related	Myb_DNA-binding	ARID,G2-like,Response_reg,SNF2_N,trihelix
PAU004829.1	PAU004829.1	MYB	Myb_DNA-binding	ARID,Response_reg,SNF2_N
PAU000466.1	PAU000466.1	Alfin-like	Alfin-like	DDT,Homeobox,JmjC,JmjN
PAU013336.1	PAU013336.1	mTERF	mTERF	-
PAU024050.1	PAU024050.1	bHLH	HLH	-
PAU019925.1	PAU019925.1	MADS	SRF-TF	-
PAU001763.2	PAU001763.2	ABI3VP1	B3	AP2,Auxin_resp
PAU022454.1	PAU022454.1	C3H	zf-CCCH	PHD,SNF2_N,zf-C2H2
PAU012206.2	PAU012206.2	FHA	FHA	-
PAU023196.1	PAU023196.1	FHA	FHA	-
PAU005636.1	PAU005636.1	MYB-related	Myb_DNA-binding	ARID,G2-like,Response_reg,SNF2_N,trihelix
PAU005636.1	PAU005636.1	MYB	Myb_DNA-binding	ARID,Response_reg,SNF2_N
PAU005641.1	PAU005641.1	MYB-related	Myb_DNA-binding	ARID,G2-like,Response_reg,SNF2_N,trihelix
PAU005641.1	PAU005641.1	MYB	Myb_DNA-binding	ARID,Response_reg,SNF2_N
PAU026874.1	PAU026874.1	MYB-related	Myb_DNA-binding	ARID,G2-like,Response_reg,SNF2_N,trihelix
PAU026874.1	PAU026874.1	MYB	Myb_DNA-binding	ARID,Response_reg,SNF2_N
PAU014315.1	PAU014315.1	C2H2	zf-C2H2	PHD
PAU028650.1	PAU028650.1	C2C2-Dof	zf-Dof	-
PAU009873.1	PAU009873.1	MYB-related	Myb_DNA-binding	ARID,G2-like,Response_reg,SNF2_N,trihelix
PAU009873.1	PAU009873.1	MYB	Myb_DNA-binding	ARID,Response_reg,SNF2_N
PAU018065.1	PAU018065.1	MYB-related	Myb_DNA-binding	ARID,G2-like,Response_reg,SNF2_N,trihelix
PAU018065.1	PAU018065.1	MYB	Myb_DNA-binding	ARID,Response_reg,SNF2_N
PAU026648.1	PAU026648.1	TCP	TCP	-
PAU004084.1	PAU004084.1	zf-HD	ZF-HD_dimer	-
PAU029542.1	PAU029542.1	CAMTA	CG-1,IQ	-
PAU029542.1	PAU029542.1	TIG	TIG	-
PAU005016.1	PAU005016.1	GeBP	DUF573	-
PAU005016.1	PAU005016.1	Trihelix	trihelix	-
PAU007062.1	PAU007062.1	AP2-EREBP	AP2	-
PAU011620.1	PAU011620.1	MYB-related	Myb_DNA-binding	ARID,G2-like,Response_reg,SNF2_N,trihelix
PAU011620.1	PAU011620.1	MYB	Myb_DNA-binding	ARID,Response_reg,SNF2_N
PAU009076.1	PAU009076.1	C3H	zf-CCCH	PHD,SNF2_N,zf-C2H2
PAU018847.1	PAU018847.1	CAMTA	CG-1,IQ	-
PAU018847.1	PAU018847.1	TIG	TIG	-
PAU024018.1	PAU024018.1	C3H	zf-CCCH	PHD,SNF2_N,zf-C2H2
PAU005806.2	PAU005806.2	FAR1	FAR1	-
PAU011502.1	PAU011502.1	MYB-related	Myb_DNA-binding	ARID,G2-like,Response_reg,SNF2_N,trihelix
PAU011502.1	PAU011502.1	MYB	Myb_DNA-binding	ARID,Response_reg,SNF2_N
PAU027267.1	PAU027267.1	BSD	BSD	-
PAU017779.1	PAU017779.1	C3H	zf-CCCH	PHD,SNF2_N,zf-C2H2
PAU012195.1	PAU012195.1	GRAS	GRAS	-
PAU004004.1	PAU004004.1	FHA	FHA	-
PAU002687.2	PAU002687.2	FHA	FHA	-
PAU016339.1	PAU016339.1	MYB-related	Myb_DNA-binding	ARID,G2-like,Response_reg,SNF2_N,trihelix
PAU016339.1	PAU016339.1	MYB	Myb_DNA-binding	ARID,Response_reg,SNF2_N
PAU022624.1	PAU022624.1	AP2-EREBP	AP2	-
PAU014166.1	PAU014166.1	ARF	Auxin_resp	-
PAU017927.1	PAU017927.1	BSD	BSD	-
PAU016946.1	PAU016946.1	MADS	SRF-TF	-
PAU000371.3	PAU000371.3	MYB	Myb_DNA-binding	ARID,Response_reg,SNF2_N
PAU000371.3	PAU000371.3	G2-like	G2-like	Response_reg
PAU008579.1	PAU008579.1	WRKY	WRKY	-
PAU006430.1	PAU006430.1	MYB	Myb_DNA-binding	ARID,Response_reg,SNF2_N
PAU006430.1	PAU006430.1	G2-like	G2-like	Response_reg
PAU023678.1	PAU023678.1	C3H	zf-CCCH	PHD,SNF2_N,zf-C2H2
PAU002897.2	PAU002897.2	MYB-related	Myb_DNA-binding	ARID,G2-like,Response_reg,SNF2_N,trihelix
PAU002897.2	PAU002897.2	MYB	Myb_DNA-binding	ARID,Response_reg,SNF2_N
PAU006103.1	PAU006103.1	C2C2-GATA	GATA	-
PAU002071.1	PAU002071.1	GRAS	GRAS	-
PAU001075.1	PAU001075.1	AP2-EREBP	AP2	-
PAU029575.1	PAU029575.1	C2H2	zf-C2H2	PHD
PAU004499.1	PAU004499.1	mTERF	mTERF	-
PAU030403.1	PAU030403.1	CAMTA	CG-1,IQ	-
PAU004407.1	PAU004407.1	ARR-B	G2-like,Myb_DNA-binding,Response_reg	CCT
PAU013781.1	PAU013781.1	LIM	LIM	-
PAU018778.1	PAU018778.1	bHLH	HLH	-
PAU025445.1	PAU025445.1	Trihelix	trihelix	-
PAU020047.1	PAU020047.1	MYB-related	Myb_DNA-binding	ARID,G2-like,Response_reg,SNF2_N,trihelix
PAU020047.1	PAU020047.1	MYB	Myb_DNA-binding	ARID,Response_reg,SNF2_N
PAU009961.1	PAU009961.1	C2H2	zf-C2H2	PHD
PAU029753.1	PAU029753.1	C2H2	zf-C2H2	PHD
PAU004297.2	PAU004297.2	C3H	zf-CCCH	PHD,SNF2_N,zf-C2H2
PAU003475.1	PAU003475.1	GRAS	GRAS	-
PAU021431.1	PAU021431.1	SBP	SBP	-
PAU017284.1	PAU017284.1	FHA	FHA	-
PAU031042.1	PAU031042.1	C3H	zf-CCCH	PHD,SNF2_N,zf-C2H2
PAU000676.1	PAU000676.1	Trihelix	trihelix	-
PAU024684.1	PAU024684.1	C3H	zf-CCCH	PHD,SNF2_N,zf-C2H2
PAU016524.1	PAU016524.1	C2C2-YABBY	YABBY	-
PAU018879.1	PAU018879.1	NAC	NAM	-
PAU005594.3	PAU005594.3	ABI3VP1	B3	AP2,Auxin_resp
PAU013621.2	PAU013621.2	C2H2	zf-C2H2	PHD
PAU025882.1	PAU025882.1	BBR/BPC	GAGA_bind	-
PAU005123.1	PAU005123.1	FAR1	FAR1	-
PAU030533.1	PAU030533.1	C2C2-GATA	GATA	-
PAU019840.1	PAU019840.1	C3H	zf-CCCH	PHD,SNF2_N,zf-C2H2
PAU013565.1	PAU013565.1	bZIP	bZIP_1,bZIP_2,bZIP_Maf	HLH
PAU031077.2	PAU031077.2	AP2-EREBP	AP2	-
PAU028548.1	PAU028548.1	C2H2	zf-C2H2	PHD
PAU004349.1	PAU004349.1	GeBP	DUF573	-
PAU003453.1	PAU003453.1	BES1	DUF822	-
PAU022726.1	PAU022726.1	C2C2-GATA	GATA	-
PAU005977.1	PAU005977.1	bHLH	HLH	-
PAU014210.1	PAU014210.1	WRKY	WRKY	-
PAU020434.1	PAU020434.1	MYB-related	Myb_DNA-binding	ARID,G2-like,Response_reg,SNF2_N,trihelix
PAU020434.1	PAU020434.1	MYB	Myb_DNA-binding	ARID,Response_reg,SNF2_N
PAU029848.1	PAU029848.1	MYB-related	Myb_DNA-binding	ARID,G2-like,Response_reg,SNF2_N,trihelix
PAU029848.1	PAU029848.1	MYB	Myb_DNA-binding	ARID,Response_reg,SNF2_N
PAU002570.1	PAU002570.1	GRAS	GRAS	-
PAU026061.2	PAU026061.2	MYB	Myb_DNA-binding	ARID,Response_reg,SNF2_N
PAU026061.2	PAU026061.2	G2-like	G2-like	Response_reg
PAU014267.1	PAU014267.1	AP2-EREBP	AP2	-
PAU025657.1	PAU025657.1	MYB	Myb_DNA-binding	ARID,Response_reg,SNF2_N
PAU025657.1	PAU025657.1	G2-like	G2-like	Response_reg
PAU022276.1	PAU022276.1	bHLH	HLH	-
PAU004797.1	PAU004797.1	AP2-EREBP	AP2	-
PAU007635.1	PAU007635.1	MYB	Myb_DNA-binding	ARID,Response_reg,SNF2_N
PAU007635.1	PAU007635.1	G2-like	G2-like	Response_reg
PAU003581.1	PAU003581.1	TUB	Tub	-
PAU023524.1	PAU023524.1	bHLH	HLH	-
PAU009267.1	PAU009267.1	ABI3VP1	B3	AP2,Auxin_resp
PAU000808.1	PAU000808.1	Trihelix	trihelix	-
PAU027113.1	PAU027113.1	WRKY	WRKY	-
PAU022609.1	PAU022609.1	MYB	Myb_DNA-binding	ARID,Response_reg,SNF2_N
PAU022609.1	PAU022609.1	G2-like	G2-like	Response_reg
PAU025363.1	PAU025363.1	WRKY	WRKY	-
PAU007653.1	PAU007653.1	MYB	Myb_DNA-binding	ARID,Response_reg,SNF2_N
PAU007653.1	PAU007653.1	G2-like	G2-like	Response_reg
PAU013451.1	PAU013451.1	C3H	zf-CCCH	PHD,SNF2_N,zf-C2H2
PAU023391.1	PAU023391.1	C3H	zf-CCCH	PHD,SNF2_N,zf-C2H2
PAU010642.1	PAU010642.1	NAC	NAM	-
PAU016810.1	PAU016810.1	TUB	Tub	-
PAU025172.1	PAU025172.1	FAR1	FAR1	-
PAU007258.1	PAU007258.1	C2H2	zf-C2H2	PHD
PAU028419.1	PAU028419.1	C3H	zf-CCCH	PHD,SNF2_N,zf-C2H2
PAU011504.1	PAU011504.1	WRKY	WRKY	-
PAU005231.1	PAU005231.1	C2H2	zf-C2H2	PHD
PAU000346.2	PAU000346.2	MYB	Myb_DNA-binding	ARID,Response_reg,SNF2_N
PAU000346.2	PAU000346.2	G2-like	G2-like	Response_reg
PAU022570.1	PAU022570.1	FHA	FHA	-
PAU023554.1	PAU023554.1	Tify	tify	GATA
PAU008237.1	PAU008237.1	MYB-related	Myb_DNA-binding	ARID,G2-like,Response_reg,SNF2_N,trihelix
PAU008237.1	PAU008237.1	MYB	Myb_DNA-binding	ARID,Response_reg,SNF2_N
PAU000751.1	PAU000751.1	C2H2	zf-C2H2	PHD
PAU025545.1	PAU025545.1	bHLH	HLH	-
PAU028511.1	PAU028511.1	Sigma70-like	Sigma70_r2,Sigma70_r3,Sigma70_r4	-
PAU014320.1	PAU014320.1	GRAS	GRAS	-
PAU021768.3	PAU021768.3	C3H	zf-CCCH	PHD,SNF2_N,zf-C2H2
PAU011005.1	PAU011005.1	MYB	Myb_DNA-binding	ARID,Response_reg,SNF2_N
PAU011005.1	PAU011005.1	G2-like	G2-like	Response_reg
PAU023550.1	PAU023550.1	HSF	HSF_DNA-bind	-
PAU001878.1	PAU001878.1	C2C2-CO-like	CCT,zf-B_box	GATA,PLATZ
PAU030914.1	PAU030914.1	bHLH	HLH	-
PAU024532.1	PAU024532.1	MYB-related	Myb_DNA-binding	ARID,G2-like,Response_reg,SNF2_N,trihelix
PAU024532.1	PAU024532.1	MYB	Myb_DNA-binding	ARID,Response_reg,SNF2_N
PAU019595.1	PAU019595.1	MYB-related	Myb_DNA-binding	ARID,G2-like,Response_reg,SNF2_N,trihelix
PAU019595.1	PAU019595.1	MYB	Myb_DNA-binding	ARID,Response_reg,SNF2_N
PAU028581.1	PAU028581.1	MYB-related	Myb_DNA-binding	ARID,G2-like,Response_reg,SNF2_N,trihelix
PAU028581.1	PAU028581.1	MYB	Myb_DNA-binding	ARID,Response_reg,SNF2_N
PAU018400.1	PAU018400.1	C3H	zf-CCCH	PHD,SNF2_N,zf-C2H2
PAU002759.1	PAU002759.1	AP2-EREBP	AP2	-
PAU020277.1	PAU020277.1	C3H	zf-CCCH	PHD,SNF2_N,zf-C2H2
PAU019301.1	PAU019301.1	AP2-EREBP	AP2	-
PAU013603.1	PAU013603.1	MYB-related	Myb_DNA-binding	ARID,G2-like,Response_reg,SNF2_N,trihelix
PAU013603.1	PAU013603.1	MYB	Myb_DNA-binding	ARID,Response_reg,SNF2_N
PAU019295.1	PAU019295.1	Sigma70-like	Sigma70_r2,Sigma70_r3,Sigma70_r4	-
PAU016361.1	PAU016361.1	MYB-related	Myb_DNA-binding	ARID,G2-like,Response_reg,SNF2_N,trihelix
PAU016361.1	PAU016361.1	MYB	Myb_DNA-binding	ARID,Response_reg,SNF2_N
PAU001753.1	PAU001753.1	FHA	FHA	-
PAU023690.1	PAU023690.1	C2H2	zf-C2H2	PHD
PAU029414.1	PAU029414.1	C2C2-CO-like	CCT,zf-B_box	GATA,PLATZ
PAU029153.1	PAU029153.1	HSF	HSF_DNA-bind	-
PAU013097.1	PAU013097.1	WRKY	WRKY	-
PAU019803.1	PAU019803.1	WRKY	WRKY	-
PAU022829.1	PAU022829.1	MYB-related	Myb_DNA-binding	ARID,G2-like,Response_reg,SNF2_N,trihelix
PAU022829.1	PAU022829.1	MYB	Myb_DNA-binding	ARID,Response_reg,SNF2_N
PAU009355.1	PAU009355.1	NAC	NAM	-
PAU008746.1	PAU008746.1	HSF	HSF_DNA-bind	-
PAU030322.1	PAU030322.1	Sigma70-like	Sigma70_r2,Sigma70_r3,Sigma70_r4	-
PAU007606.1	PAU007606.1	NAC	NAM	-
PAU009842.1	PAU009842.1	WRKY	WRKY	-
PAU002133.1	PAU002133.1	HSF	HSF_DNA-bind	-
PAU006767.1	PAU006767.1	Sigma70-like	Sigma70_r2,Sigma70_r3,Sigma70_r4	-
PAU030448.1	PAU030448.1	WRKY	WRKY	-
PAU027586.1	PAU027586.1	HSF	HSF_DNA-bind	-
PAU010078.1	PAU010078.1	WRKY	WRKY	-
PAU019531.1	PAU019531.1	AP2-EREBP	AP2	-
PAU029227.1	PAU029227.1	AP2-EREBP	AP2	-
PAU014574.1	PAU014574.1	OFP	Ovate	-
PAU014386.1	PAU014386.1	AP2-EREBP	AP2	-
PAU005899.1	PAU005899.1	MYB	Myb_DNA-binding	ARID,Response_reg,SNF2_N
PAU005899.1	PAU005899.1	G2-like	G2-like	Response_reg
PAU020507.1	PAU020507.1	MYB-related	Myb_DNA-binding	ARID,G2-like,Response_reg,SNF2_N,trihelix
PAU020507.1	PAU020507.1	MYB	Myb_DNA-binding	ARID,Response_reg,SNF2_N
PAU008551.2	PAU008551.2	MYB-related	Myb_DNA-binding	ARID,G2-like,Response_reg,SNF2_N,trihelix
PAU008551.2	PAU008551.2	MYB	Myb_DNA-binding	ARID,Response_reg,SNF2_N
PAU014453.1	PAU014453.1	RWP-RK	RWP-RK	-
PAU029018.2	PAU029018.2	AP2-EREBP	AP2	-
PAU016471.3	PAU016471.3	MYB-related	Myb_DNA-binding	ARID,G2-like,Response_reg,SNF2_N,trihelix
PAU016471.3	PAU016471.3	MYB	Myb_DNA-binding	ARID,Response_reg,SNF2_N
PAU017579.1	PAU017579.1	MYB-related	Myb_DNA-binding	ARID,G2-like,Response_reg,SNF2_N,trihelix
PAU017579.1	PAU017579.1	MYB	Myb_DNA-binding	ARID,Response_reg,SNF2_N
PAU012371.1	PAU012371.1	MYB-related	Myb_DNA-binding	ARID,G2-like,Response_reg,SNF2_N,trihelix
PAU012371.1	PAU012371.1	MYB	Myb_DNA-binding	ARID,Response_reg,SNF2_N
PAU031020.1	PAU031020.1	WRKY	WRKY	-
PAU026604.1	PAU026604.1	AP2-EREBP	AP2	-
PAU002762.1	PAU002762.1	MYB-related	Myb_DNA-binding	ARID,G2-like,Response_reg,SNF2_N,trihelix
PAU002762.1	PAU002762.1	MYB	Myb_DNA-binding	ARID,Response_reg,SNF2_N
PAU022314.1	PAU022314.1	C2C2-CO-like	CCT,zf-B_box	GATA,PLATZ
PAU024448.1	PAU024448.1	AP2-EREBP	AP2	-
PAU026205.1	PAU026205.1	NAC	NAM	-
PAU011112.1	PAU011112.1	WRKY	WRKY	-
PAU012297.1	PAU012297.1	bHLH	HLH	-
PAU021713.2	PAU021713.2	WRKY	WRKY	-
PAU004807.1	PAU004807.1	Tify	tify	GATA
PAU012882.1	PAU012882.1	WRKY	WRKY	-
PAU021664.1	PAU021664.1	mTERF	mTERF	-
PAU026922.1	PAU026922.1	AP2-EREBP	AP2	-
PAU014281.1	PAU014281.1	HSF	HSF_DNA-bind	-
PAU009830.1	PAU009830.1	WRKY	WRKY	-
PAU016474.1	PAU016474.1	AP2-EREBP	AP2	-
PAU008069.1	PAU008069.1	TAZ	zf-TAZ	PHD
PAU016241.1	PAU016241.1	MYB-related	Myb_DNA-binding	ARID,G2-like,Response_reg,SNF2_N,trihelix
PAU016241.1	PAU016241.1	MYB	Myb_DNA-binding	ARID,Response_reg,SNF2_N
PAU012755.1	PAU012755.1	NAC	NAM	-
PAU006478.1	PAU006478.1	bHLH	HLH	-
PAU020508.1	PAU020508.1	MYB-related	Myb_DNA-binding	ARID,G2-like,Response_reg,SNF2_N,trihelix
PAU020508.1	PAU020508.1	MYB	Myb_DNA-binding	ARID,Response_reg,SNF2_N
PAU004532.1	PAU004532.1	Alfin-like	Alfin-like	DDT,Homeobox,JmjC,JmjN
PAU004882.1	PAU004882.1	bHLH	HLH	-
PAU016364.1	PAU016364.1	AP2-EREBP	AP2	-
PAU026049.1	PAU026049.1	MYB-related	Myb_DNA-binding	ARID,G2-like,Response_reg,SNF2_N,trihelix
PAU026049.1	PAU026049.1	MYB	Myb_DNA-binding	ARID,Response_reg,SNF2_N
PAU022382.1	PAU022382.1	AP2-EREBP	AP2	-
PAU028123.1	PAU028123.1	AP2-EREBP	AP2	-
PAU002565.1	PAU002565.1	WRKY	WRKY	-
PAU001425.1	PAU001425.1	HSF	HSF_DNA-bind	-
PAU018251.1	PAU018251.1	AP2-EREBP	AP2	-
PAU021619.1	PAU021619.1	HSF	HSF_DNA-bind	-
PAU004284.1	PAU004284.1	ARF	Auxin_resp	-
PAU001661.1	PAU001661.1	TAZ	zf-TAZ	PHD
PAU029516.1	PAU029516.1	MADS	SRF-TF	-
PAU013713.1	PAU013713.1	MYB-related	Myb_DNA-binding	ARID,G2-like,Response_reg,SNF2_N,trihelix
PAU013713.1	PAU013713.1	MYB	Myb_DNA-binding	ARID,Response_reg,SNF2_N
PAU019715.1	PAU019715.1	AP2-EREBP	AP2	-
PAU013955.1	PAU013955.1	bHLH	HLH	-
PAU027560.2	PAU027560.2	WRKY	WRKY	-
PAU024707.1	PAU024707.1	WRKY	WRKY	-
PAU014393.1	PAU014393.1	MYB-related	Myb_DNA-binding	ARID,G2-like,Response_reg,SNF2_N,trihelix
PAU014393.1	PAU014393.1	MYB	Myb_DNA-binding	ARID,Response_reg,SNF2_N
PAU002438.1	PAU002438.1	MYB-related	Myb_DNA-binding	ARID,G2-like,Response_reg,SNF2_N,trihelix
PAU002438.1	PAU002438.1	MYB	Myb_DNA-binding	ARID,Response_reg,SNF2_N
PAU006575.1	PAU006575.1	HSF	HSF_DNA-bind	-
PAU027024.2	PAU027024.2	C3H	zf-CCCH	PHD,SNF2_N,zf-C2H2
PAU014908.1	PAU014908.1	C3H	zf-CCCH	PHD,SNF2_N,zf-C2H2
PAU001836.1	PAU001836.1	LIM	LIM	-
PAU006609.1	PAU006609.1	Tify	tify	GATA
PAU016475.1	PAU016475.1	AP2-EREBP	AP2	-
PAU026224.1	PAU026224.1	bHLH	HLH	-
PAU025819.1	PAU025819.1	MYB-related	Myb_DNA-binding	ARID,G2-like,Response_reg,SNF2_N,trihelix
PAU025819.1	PAU025819.1	MYB	Myb_DNA-binding	ARID,Response_reg,SNF2_N
PAU014061.1	PAU014061.1	MYB	Myb_DNA-binding	ARID,Response_reg,SNF2_N
PAU014061.1	PAU014061.1	G2-like	G2-like	Response_reg
PAU027515.1	PAU027515.1	bZIP	bZIP_1,bZIP_2,bZIP_Maf	HLH
PAU011023.1	PAU011023.1	AP2-EREBP	AP2	-
PAU021056.1	PAU021056.1	WRKY	WRKY	-
PAU003433.1	PAU003433.1	LOB	DUF260	-
PAU022953.1	PAU022953.1	WRKY	WRKY	-
PAU006053.1	PAU006053.1	NAC	NAM	-
PAU000116.1	PAU000116.1	WRKY	WRKY	-
PAU005214.1	PAU005214.1	GRAS	GRAS	-
PAU000931.1	PAU000931.1	MYB	Myb_DNA-binding	ARID,Response_reg,SNF2_N
PAU000931.1	PAU000931.1	Trihelix	trihelix	-
PAU030413.1	PAU030413.1	bZIP	bZIP_1,bZIP_2,bZIP_Maf	HLH
PAU027851.1	PAU027851.1	C3H	zf-CCCH	PHD,SNF2_N,zf-C2H2
PAU023988.2	PAU023988.2	bHLH	HLH	-
PAU030983.1	PAU030983.1	MYB-related	Myb_DNA-binding	ARID,G2-like,Response_reg,SNF2_N,trihelix
PAU030983.1	PAU030983.1	MYB	Myb_DNA-binding	ARID,Response_reg,SNF2_N
PAU026827.1	PAU026827.1	MYB-related	Myb_DNA-binding	ARID,G2-like,Response_reg,SNF2_N,trihelix
PAU026827.1	PAU026827.1	MYB	Myb_DNA-binding	ARID,Response_reg,SNF2_N
PAU001470.1	PAU001470.1	MYB-related	Myb_DNA-binding	ARID,G2-like,Response_reg,SNF2_N,trihelix
PAU001470.1	PAU001470.1	MYB	Myb_DNA-binding	ARID,Response_reg,SNF2_N
PAU025243.1	PAU025243.1	Tify	tify	GATA
PAU017455.1	PAU017455.1	mTERF	mTERF	-
PAU001377.1	PAU001377.1	MYB	Myb_DNA-binding	ARID,Response_reg,SNF2_N
PAU001377.1	PAU001377.1	G2-like	G2-like	Response_reg
PAU003051.1	PAU003051.1	WRKY	WRKY	-
PAU023474.1	PAU023474.1	DBP	DNC,PP2C	-
PAU019321.1	PAU019321.1	bHLH	HLH	-
PAU000008.1	PAU000008.1	AP2-EREBP	AP2	-
PAU006065.1	PAU006065.1	RWP-RK	RWP-RK	-
PAU009411.1	PAU009411.1	AP2-EREBP	AP2	-
PAU016974.1	PAU016974.1	C2C2-Dof	zf-Dof	-
PAU003187.1	PAU003187.1	AP2-EREBP	AP2	-
PAU015221.2	PAU015221.2	RWP-RK	RWP-RK	-
