# Supplementary material for: Genome of Paulownia (Paulownia fortunei) illuminates the related transcripts, miRNA and proteins for salt resistance
Source: Sci Rep. 2017 Apr 28;7:1285. doi: 10.1038/s41598-017-01360-9 (PMC5430789; doi:10.1038/s41598-017-01360-9)
Supplement: Supplementary file 7 — Table S6 [file 41598_2017_1360_MOESM7_ESM.xls]

## Sheet: Sheet1
geneID	geneLength	PF2S-Expression	PF4S-Expression	PF2S-FPKM	PF4S-FPKM	log2 Ratio(PF4S/PF2S)	Up-Down-Regulation(PF4S/PF2S)	P-value	FDR	PF2-Expression	PF2S-Expression	PF2-FPKM	PF2S-FPKM	log2 Ratio(PF2S/PF2)	Up-Down-Regulation(PF2S/PF2)	P-value	FDR	PF4-Expression	PF4S-Expression	PF4-FPKM	PF4S-FPKM	log2 Ratio(PF4S/PF4)	Up-Down-Regulation(PF4S/PF4)	P-value	FDR	KEGG Orthology	Blast nr
PAU026029.1	1011	7	66	0.94	9.22	3.29403	Up	6.28982e-14	4.70362e-13	31	7	4	0.94	-2.08927	Down	0.000105631	0.000374182	32	66	4.16	9.22	1.14818	Up	0.000191471	0.00043239	-	-
PAU014018.1	468	0	28	0.001	9.2	13.1674	Up	2.07782e-09	1.13683e-08	33	0	9.9	0.001	-13.2732	Down	2.01014e-10	1.30168e-09	83	28	24.84	9.2	-1.43296	Down	5.35648e-07	1.57337e-06	-	-
PAU028009.1	318	21	4526.81	10.38	2370.37	7.83516	Up	0	0	353.43	21	167.18	10.38	-4.00952	Down	7.27016e-77	2.60074e-75	12234.8	4526.81	5716.36	2370.37	-1.26998	Down	0	0	-	-
PAU008325.1	273	0	79	0.001	50.33	15.6191	Up	3.30504e-25	4.14908e-24	326	0	186.47	0.001	-17.5086	Down	1.39854e-96	6.06945e-95	211	79	118.54	50.33	-1.23588	Down	1.32609e-13	6.2303e-13	-	-
PAU017621.1	435	28.13	81.6	9.56	29.19	1.61039	Up	8.2472e-08	3.92976e-07	1	28.13	0.33	9.56	4.85647	Up	3.6508e-08	1.94345e-07	1	81.6	0.32	29.19	6.51126	Up	1.68036e-24	1.27952e-23	-	-
PAU003841.1	336	16	200	7.39	97.76	3.7256	Up	1.61474e-43	3.41578e-42	0	16	0.001	7.39	12.8514	Up	1.15605e-05	4.67139e-05	12	200	5.25	97.76	4.21885	Up	9.12132e-48	1.29227e-46	-	-
PAU025880.1	435	87.64	184.97	29.77	66.18	1.15254	Up	3.5961e-10	2.09278e-09	18	87.64	5.87	29.77	2.34243	Up	9.35618e-13	7.09534e-12	16.92	184.97	5.5	66.18	3.58889	Up	9.42128e-40	1.09122e-38	-	-
PAU030048.1	903	56	187	8.44	29.5	1.8054	Up	4.96124e-19	4.81501e-18	19	56	2.76	8.44	1.61257	Up	7.82674e-06	3.24539e-05	38	187	5.57	29.5	2.40497	Up	5.93438e-27	4.9044e-26	-	-
PAU029995.1	855	163	573	26.07	95.88	1.87884	Up	4.24994e-58	1.18647e-56	1419	163	218.86	26.07	-3.06955	Down	1.08925e-241	1.34364e-239	2031	573	315.23	95.88	-1.7171	Down	1.41571e-172	7.04828e-171	-	gi|108710959|gb|ABF98754.1|/1.25146e-28/expressed protein [Oryza sativa Japonica Group]
PAU000991.1	369	1005	3788	414.62	1650.13	1.99272	Up	0	0	55	1005	21.75	414.62	4.2527	Up	7.48612e-234	8.96937e-232	159	3788	62.38	1650.13	4.72535	Up	0	0	-	gi|144601657|gb|ABP01769.1|/1.47733e-41/lipid transfer protein 2 [Salvia miltiorrhiza]
PAU009900.1	348	1221	2313.67	540.61	1082.83	1.00215	Up	2.44882e-86	1.04918e-84	46	1221	19.51	540.61	4.7923	Up	8e-306	1.37211e-303	82	2313.67	34.45	1082.83	4.97416	Up	0	0	-	gi|144601657|gb|ABP01769.1|/2.18149e-45/lipid transfer protein 2 [Salvia miltiorrhiza]
PAU016654.1	465	423.99	1236.29	133.33	409.07	1.61735	Up	1.26323e-99	6.29649e-98	6	423.99	1.81	133.33	6.20287	Up	6.7252e-120	3.70122e-118	137.71	1236.29	41.51	409.07	3.30082	Up	1.18888e-235	8.17779e-234	-	gi|147782905|emb|CAN72295.1|/1.43387e-08/hypothetical protein VITISV_041009 [Vitis vinifera]
PAU019479.1	567	336.86	1180.25	84.56	311.04	1.87905	Up	1.26153e-117	7.55161e-116	43.34	336.86	10.47	84.56	3.01371	Up	8.98738e-60	2.51175e-58	159.07	1180.25	38.47	311.04	3.01529	Up	4.28026e-206	2.59061e-204	-	gi|147843842|emb|CAN79447.1|/1.46578e-45/hypothetical protein VITISV_037464 [Vitis vinifera]
PAU014811.1	357	98.3	333.06	42.2	151.06	1.83981	Up	2.7323e-33	4.48087e-32	0	98.3	0.001	42.2	15.365	Up	6.26712e-31	9.75964e-30	2	333.06	0.82	151.06	7.52528	Up	5.64688e-101	1.62712e-99	-	gi|148278101|gb|ABQ53933.1|/1.06883e-52/lipid transfer protein [Sesamum indicum]
PAU016652.1	372	19	2412	7.76	1040.43	7.06691	Up	0	0	1	19	0.39	7.76	4.31451	Up	1.53587e-05	6.11344e-05	458	2412	178.02	1040.43	2.54707	Up	0	0	-	gi|157688320|gb|ABV64742.1|/9.63052e-09/glycine-rich protein 1 [Boea hygrometrica]
PAU010940.1	219	76.84	208.87	61.78	179.81	1.54126	Up	1.04882e-16	9.15452e-16	23.52	76.84	17.96	61.78	1.78235	Up	2.24122e-08	1.21767e-07	85.59	208.87	63.5	179.81	1.50164	Up	8.2389e-15	4.14615e-14	-	gi|19549|emb|CAA36249.1|/2.58018e-22/metallothionein [Mimulus guttatus]
PAU000870.1	486	29	230	8.67	72.3	3.05989	Up	5.01952e-42	1.03333e-40	1	29	0.29	8.67	4.90191	Up	1.85383e-08	1.01313e-07	23	230	6.6	72.3	3.45346	Up	5.28784e-47	7.34822e-46	-	gi|209967471|gb|ACJ02360.1|/4.28871e-25/hypothetical protein [Populus euphratica]
PAU025792.1	555	68.39	501.47	17.58	135.4	2.94522	Up	1.46028e-86	6.26709e-85	1.17	68.39	0.29	17.58	5.92174	Up	3.96008e-20	4.30401e-19	0	501.47	0.001	135.4	17.0469	Up	7.96234e-158	3.64115e-156	-	gi|215398978|gb|ACJ65691.1|/1.79953e-08/dehydrin [Camellia sinensis]
PAU025794.1	540	198.72	4868.78	52.7	1356.17	4.68559	Up	0	0	2	198.72	0.51	52.7	6.69116	Up	5.0615e-58	1.37022e-56	1	4868.78	0.26	1356.17	12.3487	Up	0	0	-	gi|215398978|gb|ACJ65691.1|/8.84032e-10/dehydrin [Camellia sinensis]
PAU029306.1	2184	72	269	4.3	16.76	1.96261	Up	7.87336e-30	1.15639e-28	150	72	8.67	4.3	-1.0117	Down	4.71584e-07	2.25104e-06	54	269	3.16	16.76	2.40703	Up	2.0312e-38	2.28929e-37	-	gi|224066211|ref|XP_002302027.1|/9.76929e-68/predicted protein [Populus trichocarpa]
PAU007158.1	237	67	155	48.37	119.46	1.30434	Up	3.70718e-10	2.15396e-09	26	67	17.86	48.37	1.43738	Up	8.51304e-06	3.5131e-05	1	155	0.67	119.46	7.47815	Up	1.98393e-47	2.78517e-46	-	gi|224113015|ref|XP_002332669.1|/4.50904e-06/predicted protein [Populus trichocarpa]
PAU006982.1	1155	753	2491	87.38	301.97	1.78903	Up	9.1274e-231	1.17916e-228	82	753	9.19	87.38	3.24917	Up	1.18422e-141	7.74256e-140	91	2491	10.29	301.97	4.87509	Up	0	0	-	gi|224129260|ref|XP_002328930.1|/2.01394e-166/predicted protein [Populus trichocarpa]
PAU020906.1	1803	292	1094	21.27	83.13	1.96655	Up	1.81432e-116	1.0659e-114	719	292	50.63	21.27	-1.25117	Down	2.28708e-39	4.39868e-38	570	1094	40.6	83.13	1.03389	Up	3.71046e-45	4.94208e-44	-	gi|225427524|ref|XP_002265127.1|/0/PREDICTED: probable methyltransferase PMT20 [Vitis vinifera]
PAU008850.1	1131	13	66	1.54	8.18	2.40917	Up	2.13318e-10	1.26616e-09	54	13	6.19	1.54	-2.00701	Down	5.42498e-07	2.56994e-06	18	66	2.08	8.18	1.97552	Up	1.98276e-08	6.55805e-08	-	gi|225430200|ref|XP_002284962.1|/1.11455e-169/PREDICTED: uncharacterized protein LOC100252479 [Vitis vinifera]
PAU007144.1	477	49	111	14.96	35.66	1.2532	Up	2.01752e-07	9.22456e-07	2	49	0.59	14.96	4.66425	Up	2.79194e-13	2.19369e-12	42	111	12.3	35.66	1.53565	Up	1.91582e-09	6.81985e-09	-	gi|225431741|ref|XP_002269079.1|/1.73195e-23/PREDICTED: phylloplanin [Vitis vinifera]
PAU007148.1	456	400	922	128.65	312.11	1.2786	Up	1.33632e-52	3.37023e-51	25	400	7.72	128.65	4.05871	Up	4.49634e-91	1.86412e-89	9	922	2.77	312.11	6.81602	Up	2.82254e-271	2.30794e-269	-	gi|225431760|ref|XP_002270507.1|/3.24397e-26/PREDICTED: uncharacterized protein LOC100261891 [Vitis vinifera]
PAU008381.1	744	30	437	5.58	85.1	3.93082	Up	1.40383e-97	6.83583e-96	3	30	0.54	5.58	3.36923	Up	4.83084e-07	2.3033e-06	2	437	0.36	85.1	7.88502	Up	2.38232e-133	9.13494e-132	-	gi|225435002|ref|XP_002281193.1|/1.4203e-120/PREDICTED: osmotin-like protein [Vitis vinifera]
PAU002870.1	1473	97	208.01	8.72	19.52	1.16255	Up	1.36131e-11	8.83162e-11	390	97	33.87	8.72	-1.95761	Down	8.17066e-41	1.6174e-39	630	208.01	55.28	19.52	-1.5018	Down	3.6238e-45	4.83447e-44	-	gi|225435520|ref|XP_002285555.1|/0/PREDICTED: uncharacterized protein LOC100263843 [Vitis vinifera]
PAU024759.1	2364	130.87	257.73	7.21	14.8	1.03753	Up	5.37096e-12	3.58267e-11	385.63	130.87	20.55	7.21	-1.51107	Down	1.055e-28	1.54222e-27	1407.91	257.73	75.95	14.8	-2.35945	Down	3.91492e-178	2.01827e-176	-	gi|225444788|ref|XP_002278293.1|/0/PREDICTED: uncharacterized protein At5g12080-like [Vitis vinifera]
PAU006991.1	942	5575	24619	803.44	3710.31	2.20728	Up	0	0	1269	5575	176.45	803.44	2.18693	Up	0	0	9676	24619	1355.16	3710.31	1.45308	Up	0	0	-	gi|225451567|ref|XP_002274922.1|/2.78106e-112/PREDICTED: GEM-like protein 5-like [Vitis vinifera]
PAU016276.1	279	27	167	15.74	103.41	2.71587	Up	2.56278e-27	3.46461e-26	4	27	2.23	15.74	2.81932	Up	1.29697e-05	5.21223e-05	19	167	10.39	103.41	3.31511	Up	7.14984e-33	7.0595e-32	-	gi|225452771|ref|XP_002283234.1|/1.94112e-09/PREDICTED: uncharacterized protein LOC100242238 [Vitis vinifera]
PAU023390.1	954	38.65	96	5.5	14.27	1.37548	Up	1.16166e-07	5.45822e-07	6.28	38.65	0.86	5.5	2.67702	Up	3.13956e-07	1.52834e-06	31	96	4.28	14.27	1.7373	Up	5.9066e-10	2.18775e-09	-	gi|225457765|ref|XP_002264003.1|/1.50574e-81/PREDICTED: uncharacterized protein LOC100266148 [Vitis vinifera]
PAU026927.1	1068	34	96	4.29	12.65	1.56009	Up	9.0409e-09	4.69396e-08	75	34	9.13	4.29	-1.08964	Down	0.000153306	0.00052878	43	96	5.28	12.65	1.26053	Up	1.1393e-06	3.25812e-06	-	gi|225459336|ref|XP_002284185.1|/1.27775e-87/PREDICTED: uncharacterized protein LOC100264413 [Vitis vinifera]
PAU025953.1	1293	663.45	1642.78	68.36	176.74	1.3704	Up	5.2117e-104	2.7322e-102	167.95	663.45	16.71	68.36	2.03244	Up	2.16678e-74	7.50461e-73	57.04	1642.78	5.73	176.74	4.94695	Up	0	0	-	gi|225459742|ref|XP_002285895.1|/1.47196e-176/PREDICTED: probable nucleoredoxin 2 [Vitis vinifera]
PAU023411.1	1113	62.11	206.23	7.49	26	1.79547	Up	1.04917e-20	1.09506e-19	350.22	62.11	40.8	7.49	-2.44553	Down	4.6499e-48	1.0702e-46	1460.89	206.23	171.65	26	-2.72289	Down	9.4986e-218	6.07664e-216	-	gi|225460670|ref|XP_002266148.1|/3.68087e-109/PREDICTED: auxin-induced protein 5NG4 [Vitis vinifera]
PAU030238.1	1710	162.44	424	12.5	34.04	1.4453	Up	1.64134e-30	2.46503e-29	45.3	162.44	3.37	12.5	1.89111	Up	9.54798e-18	9.45024e-17	55	424	4.14	34.04	3.03953	Up	1.51308e-76	3.34205e-75	-	gi|225464519|ref|XP_002270615.1|/0/PREDICTED: putative transporter arsB isoform 1 [Vitis vinifera]
PAU000904.1	891	9	46	1.38	7.36	2.41504	Up	1.18237e-07	5.55348e-07	34	9	5.02	1.38	-1.86302	Down	0.000162245	0.000557843	4	46	0.59	7.36	3.64092	Up	6.9422e-11	2.75302e-10	-	gi|237664619|gb|ACR09748.1|/6.89592e-110/DIV3B protein [Heptacodium miconioides]
PAU002978.1	570	234	824	58.39	215.86	1.8863	Up	6.3755e-83	2.63781e-81	511	234	122.72	58.39	-1.07158	Down	8.67884e-23	1.04938e-21	386	824	92.81	215.86	1.21774	Up	9.0593e-43	1.14313e-41	-	gi|255541538|ref|XP_002511833.1|/3.10658e-35/Remorin, putative [Ricinus communis]
PAU024777.1	1068	63.16	186.48	7.96	24.57	1.62606	Up	1.48294e-16	1.28507e-15	17.6	63.16	2.14	7.96	1.89516	Up	6.5242e-08	3.39088e-07	14.25	186.48	1.75	24.57	3.81147	Up	5.73474e-42	7.08423e-41	-	gi|255547357|ref|XP_002514736.1|/2.01643e-125/NAC domain-containing protein 21/22, putative [Ricinus communis]
PAU013958.1	1383	824	1660	79.12	166.39	1.07245	Up	8.3201e-72	2.91388e-70	278	824	25.78	79.12	1.61779	Up	2.56434e-67	8.00669e-66	438	1660	41.03	166.39	2.01982	Up	2.17914e-182	1.15724e-180	-	gi|255551933|ref|XP_002517011.1|/5.38524e-172/phosphatidylcholine transfer protein, putative [Ricinus communis]
PAU006053.1	753	81	246	14.86	47.28	1.6698	Up	3.89894e-22	4.32815e-21	285	81	50.41	14.86	-1.76228	Down	1.64975e-26	2.2624e-25	617	246	109.68	47.28	-1.214	Down	3.24416e-33	3.22769e-32	-	gi|255569548|ref|XP_002525740.1|/1.37052e-94/NAC domain-containing protein, putative [Ricinus communis]
PAU009169.1	459	1129.63	4688	360.59	1574.85	2.12678	Up	0	0	124.99	1129.63	38.33	360.59	3.23381	Up	9.75624e-211	1.00537e-208	652.49	4688	199.56	1574.85	2.98032	Up	0	0	-	gi|295844360|gb|ADG43176.1|/1.02235e-67/putative major latex-like protein [Salvia miltiorrhiza]
PAU005487.2	672	66.37	442	13.8	96.3	2.80287	Up	6.74948e-73	2.40709e-71	9.01	66.37	1.8	13.8	2.9386	Up	1.66958e-12	1.24207e-11	5.51	442	1.11	96.3	6.4389	Up	1.34288e-129	5.01679e-128	-	gi|295844360|gb|ADG43176.1|/2.12508e-53/putative major latex-like protein [Salvia miltiorrhiza]
PAU005490.1	585	67	499	16.24	126.94	2.96652	Up	1.10525e-86	4.75955e-85	9	67	2.1	16.24	2.95109	Up	9.28072e-13	7.04451e-12	44	499	10.28	126.94	3.62623	Up	1.04993e-104	3.11998e-103	-	gi|295844360|gb|ADG43176.1|/8.10757e-66/putative major latex-like protein [Salvia miltiorrhiza]
PAU029716.1	1671	180	592	14.19	48.69	1.77875	Up	6.83424e-56	1.82158e-54	78	180	5.94	14.19	1.25634	Up	2.38568e-11	1.64572e-10	117	592	9.01	48.69	2.43403	Up	1.82067e-83	4.34393e-82	-	gi|296081314|emb|CBI17696.3|/0/unnamed protein product [Vitis vinifera]
PAU005742.1	2511	63	135	3.26	7.29	1.16105	Up	5.36616e-08	2.59802e-07	168	63	8.42	3.26	-1.36895	Down	1.23565e-11	8.69396e-11	51	135	2.59	7.29	1.49297	Up	3.26726e-11	1.31919e-10	-	gi|296089234|emb|CBI39006.3|/0/unnamed protein product [Vitis vinifera]
PAU024314.1	2898	22	96	0.98	4.47	2.18942	Up	4.31544e-13	3.0798e-12	59	22	2.55	0.98	-1.37964	Down	6.0179e-05	0.000221936	6	96	0.26	4.47	4.10369	Up	2.16164e-23	1.58162e-22	-	gi|297735465|emb|CBI17905.3|/0/unnamed protein product [Vitis vinifera]
PAU005174.2	870	120	290	18.83	47.62	1.33853	Up	5.10882e-19	4.95444e-18	44	120	6.66	18.83	1.49944	Up	4.6187e-10	2.90741e-09	39	290	5.94	47.62	3.00303	Up	5.6074e-52	8.63812e-51	-	gi|297738806|emb|CBI28051.3|/1.46922e-40/unnamed protein product [Vitis vinifera]
PAU023371.1	462	36.39	286.25	11.53	95.43	3.04905	Up	6.36416e-52	1.57524e-50	80.68	36.39	24.56	11.53	-1.09092	Down	8.08046e-05	0.000292403	2561.85	286.25	777.8	95.43	-3.02688	Down	0	0	-	gi|302142006|emb|CBI19209.3|/8.20112e-09/unnamed protein product [Vitis vinifera]
PAU022221.1	954	0	47.64	0.001	7.08	12.7895	Up	2.70346e-15	2.20394e-14	60.6	0	8.31	0.001	-13.0206	Down	2.31096e-18	2.34666e-17	5.46	47.64	0.75	7.08	3.23879	Up	2.02934e-10	7.77903e-10	-	gi|303291416|ref|XP_003064993.1|/8.56999e-69/predicted protein [Micromonas pusilla CCMP1545]
PAU004436.1	234	204	391	149.82	306.69	1.03355	Up	2.27032e-16	1.95201e-15	44	204	30.74	149.82	2.28504	Up	3.55198e-27	4.969e-26	59	391	40.19	306.69	2.93187	Up	1.39563e-65	2.65719e-64	-	gi|313586565|gb|ADR71293.1|/2.31763e-10/hypothetical protein 17 [Hevea brasiliensis]
PAU005975.1	1056	205	829	26.16	110.55	2.07926	Up	3.66498e-95	1.73785e-93	104	205	12.81	26.16	1.03009	Up	1.27492e-09	7.74507e-09	73	829	9.06	110.55	3.60904	Up	6.67068e-173	3.36175e-171	-	gi|3402282|emb|CAA04449.1|/3.56294e-58/proline-rich protein [Solanum tuberosum]
PAU000853.1	1350	39	264	3.84	27.14	2.82124	Up	1.93633e-44	4.14453e-43	9	39	0.86	3.84	2.1587	Up	5.52548e-06	2.33999e-05	32	264	3.07	27.14	3.14411	Up	9.45204e-50	1.39348e-48	-	gi|350535437|ref|NP_001234706.1|/4.42878e-155/uncharacterized protein LOC100134881 [Solanum lycopersicum]
PAU005985.1	1020	70	255	9.27	35.29	1.92862	Up	1.07327e-27	1.46344e-26	21	70	2.68	9.27	1.79034	Up	7.02112e-08	3.63632e-07	36	255	4.64	35.29	2.92706	Up	7.96686e-45	1.05318e-43	-	gi|3550661|emb|CAA04670.1|/3.43326e-143/39 kDa EF-Hand containing protein [Solanum tuberosum]
PAU026298.1	732	0	52.37	0.001	10.38	13.3415	Up	7.63928e-17	6.72581e-16	804.84	0	146.8	0.001	-17.1635	Down	3.87528e-237	4.71072e-235	1232.14	52.37	225.78	10.38	-4.44304	Down	1.40668e-279	1.20613e-277	-	gi|356547585|ref|XP_003542191.1|/6.93256e-80/PREDICTED: uncharacterized protein LOC100803853 [Glycine max]
PAU014938.1	1440	30	212.91	2.76	20.45	2.88936	Up	8.74134e-37	1.56203e-35	91	30	8.09	2.76	-1.55147	Down	4.49e-08	2.36803e-07	64.23	212.91	5.77	20.45	1.82546	Up	8.9556e-22	6.16016e-21	-	gi|357505321|ref|XP_003622949.1|/4.02523e-77/hypothetical protein MTR_7g058710 [Medicago truncatula]
PAU001385.1	2391	49	140	2.67	7.95	1.57412	Up	2.4442e-12	1.6628e-11	120	49	6.32	2.67	-1.24308	Down	1.0428e-07	5.28599e-07	45	140	2.4	7.95	1.72792	Up	5.92934e-14	2.83868e-13	-	gi|359481882|ref|XP_002277970.2|/0/PREDICTED: multiple C2 and transmembrane domain-containing protein 2-like [Vitis vinifera]
PAU023740.1	1581	39.56	88.3	3.3	7.69	1.22052	Up	4.08126e-06	1.61977e-05	153.38	39.56	12.38	3.3	-1.90747	Down	1.46377e-16	1.36617e-15	974.99	88.3	79.52	7.69	-3.37026	Down	3.69166e-179	1.9192e-177	-	gi|359487196|ref|XP_002269821.2|/9.32303e-123/PREDICTED: uncharacterized protein LOC100248068 [Vitis vinifera]
PAU000240.1	897	16	73	2.43	11.6	2.2551	Up	1.34219e-10	8.06494e-10	46	16	6.74	2.43	-1.47179	Down	0.000194681	0.000661557	25	73	3.69	11.6	1.65243	Up	1.97981e-07	6.03649e-07	-	gi|359494364|ref|XP_002263396.2|/3.99793e-73/PREDICTED: uncharacterized protein At4g26485 [Vitis vinifera]
PAU030533.1	999	1764	3610	238.76	510.81	1.09723	Up	3.30058e-159	2.75822e-157	672	1764	87.78	238.76	1.4436	Up	3.89878e-120	2.15043e-118	1742	3610	229.3	510.81	1.15555	Up	7.88276e-171	3.86992e-169	-	gi|37572443|dbj|BAC98491.1|/1.55366e-116/AG-motif binding protein-1 [Nicotiana tabacum]
PAU004202.1	1242	42	231	4.51	25.93	2.52342	Up	1.07386e-34	1.82247e-33	9	42	0.93	4.51	2.27782	Up	1.15812e-06	5.27952e-06	21	231	2.2	25.93	3.55905	Up	8.26526e-49	1.19428e-47	-	gi|388252715|gb|AFK24440.1|/4.30417e-101/HSFA9 [Coffea arabica]
PAU001065.1	429	80	201	27.62	73.1	1.40416	Up	1.98376e-14	1.53143e-13	12	80	3.98	27.62	2.79487	Up	3.15922e-14	2.6178e-13	62	201	20.47	73.1	1.83636	Up	2.87044e-20	1.85703e-19	-	gi|388502964|gb|AFK39548.1|/9.56957e-17/unknown [Lotus japonicus]
PAU009415.1	894	175	408.41	26.67	65.12	1.28788	Up	1.16445e-24	1.4327e-23	85.74	175	12.61	26.67	1.08065	Up	3.95482e-09	2.30308e-08	34.57	408.41	5.12	65.12	3.66888	Up	1.65159e-87	4.18732e-86	-	gi|393715850|dbj|BAM28759.1|/8.97965e-25/ROX1 homologue [Nicotiana tabacum]
PAU029065.1	3342	3071	5898	118.77	237.61	1.00043	Up	2.21708e-224	2.7519e-222	559	3071	20.91	118.77	2.50591	Up	0	0	2552	5898	96.75	237.61	1.29626	Up	0	0	-	gi|449468760|ref|XP_004152089.1|/1.25465e-48/PREDICTED: uncharacterized protein LOC101208428 [Cucumis sativus]
PAU019732.1	1530	13	46	1.12	4.15	1.88961	Up	6.0144e-06	2.33431e-05	58	13	4.84	1.12	-2.11151	Down	8.01602e-08	4.11583e-07	13	46	1.1	4.15	1.91561	Up	4.42836e-06	1.19748e-05	-	gi|460372138|ref|XP_004231889.1|/2.8503e-169/PREDICTED: xyloglucan galactosyltransferase KATAMARI1-like [Solanum lycopersicum]
PAU003368.1	2343	5	55	0.28	3.19	3.51006	Up	2.01086e-12	1.378e-11	94	5	5.05	0.28	-4.17278	Down	5.3191e-22	6.25919e-21	139	55	7.57	3.19	-1.24674	Down	1.05199e-08	3.55228e-08	-	gi|460372783|ref|XP_004232204.1|/0/PREDICTED: phosphate transporter PHO1 homolog 3-like [Solanum lycopersicum]
PAU009389.1	903	64	217	9.65	34.23	1.82666	Up	3.46156e-22	3.84599e-21	1	64	0.15	9.65	6.00749	Up	6.3825e-19	6.63446e-18	45	217	6.59	34.23	2.37691	Up	1.33878e-30	1.23959e-29	-	gi|460374167|ref|XP_004232883.1|/1.17107e-88/PREDICTED: uncharacterized protein LOC101251740 [Solanum lycopersicum]
PAU019173.1	339	49	106	22.4	51.24	1.19377	Up	1.16717e-06	4.93801e-06	4	49	1.75	22.4	3.67807	Up	1.78799e-11	1.24231e-10	22.5	106	9.75	51.24	2.3938	Up	1.11033e-15	5.81395e-15	-	gi|460379031|ref|XP_004235268.1|/3.91826e-18/PREDICTED: uncharacterized protein LOC101243970 [Solanum lycopersicum]
PAU019214.1	339	49	106	22.4	51.24	1.19377	Up	1.16717e-06	4.93719e-06	4	49	1.75	22.4	3.67807	Up	1.78799e-11	1.24197e-10	22.5	106	9.75	51.24	2.3938	Up	1.11033e-15	5.81272e-15	-	gi|460379031|ref|XP_004235268.1|/3.91826e-18/PREDICTED: uncharacterized protein LOC101243970 [Solanum lycopersicum]
PAU017372.1	1680	37	118	2.9	9.65	1.73448	Up	5.69496e-12	3.7928e-11	91	37	6.89	2.9	-1.24845	Down	3.41674e-06	1.48e-05	49	118	3.75	9.65	1.36364	Up	8.20244e-09	2.79111e-08	-	gi|460380337|ref|XP_004235913.1|/0/PREDICTED: uncharacterized protein LOC101263299 [Solanum lycopersicum]
PAU004938.1	894	218	718	33.23	114.48	1.78454	Up	1.60063e-67	5.18281e-66	499	218	73.37	33.23	-1.1427	Down	1.99713e-24	2.55675e-23	2170	718	321.22	114.48	-1.48847	Down	9.66286e-151	4.2686e-149	-	gi|460380429|ref|XP_004235959.1|/2.11266e-66/PREDICTED: uncharacterized protein LOC101251967 [Solanum lycopersicum]
PAU013766.1	1848	53	145	3.76	10.74	1.51419	Up	4.47156e-12	3.00171e-11	281	53	19.29	3.76	-2.35905	Down	2.81244e-37	5.14061e-36	23	145	1.6	10.74	2.74685	Up	1.24763e-24	9.52952e-24	-	gi|460384803|ref|XP_004238098.1|/4.15526e-133/PREDICTED: uncharacterized protein LOC101261324 [Solanum lycopersicum]
PAU013602.1	477	105	245	32.07	78.7	1.29514	Up	1.94508e-15	1.59752e-14	30	105	8.8	32.07	1.86565	Up	1.08182e-11	7.64384e-11	23	245	6.74	78.7	3.54554	Up	4.13174e-51	6.2981e-50	-	gi|460385205|ref|XP_004238295.1|/7.25972e-30/PREDICTED: uncharacterized protein LOC101245159 isoform 1 [Solanum lycopersicum]
PAU023813.1	567	66	178	16.57	46.91	1.50132	Up	3.08472e-14	2.36048e-13	297	66	71.75	16.57	-2.11441	Down	1.04113e-34	1.77715e-33	1172	178	283.44	46.91	-2.59508	Down	7.71882e-168	3.70834e-166	-	gi|460386506|ref|XP_004238939.1|/1.12231e-45/PREDICTED: uncharacterized protein LOC101257561 [Solanum lycopersicum]
PAU028239.1	2313	31.02	67.14	1.75	3.94	1.17084	Up	0.000116429	0.000382522	109.24	31.02	5.95	1.75	-1.76553	Down	5.13898e-11	3.47986e-10	191.42	67.14	10.56	3.94	-1.42234	Down	1.21225e-13	5.71066e-13	-	gi|460387041|ref|XP_004239199.1|/0/PREDICTED: U-box domain-containing protein 45-like [Solanum lycopersicum]
PAU025755.1	1065	12	42	1.52	5.55	1.86842	Up	1.73917e-05	6.41013e-05	44	12	5.37	1.52	-1.82085	Down	2.24748e-05	8.79774e-05	11	42	1.35	5.55	2.03953	Up	5.43106e-06	1.45777e-05	-	gi|460390995|ref|XP_004241109.1|/1.69658e-15/PREDICTED: uncharacterized protein LOC101261034 [Solanum lycopersicum]
PAU003108.1	1053	33	155	4.22	20.73	2.29641	Up	2.07646e-21	2.23927e-20	82	33	10.13	4.22	-1.26332	Down	8.72782e-06	3.5899e-05	635	155	79.08	20.73	-1.93159	Down	4.19428e-64	7.78748e-63	-	gi|460391712|ref|XP_004241463.1|/1.86783e-83/PREDICTED: uncharacterized protein LOC101268692 [Solanum lycopersicum]
PAU023988.2	1155	17	46	1.97	5.58	1.50207	Up	0.000120867	0.000396024	50	17	5.6	1.97	-1.50723	Down	7.76816e-05	0.000281998	111	46	12.55	5.58	-1.16935	Down	9.8829e-07	2.84074e-06	-	gi|460393964|ref|XP_004242577.1|/2.29483e-61/PREDICTED: transcription factor bHLH66-like [Solanum lycopersicum]
PAU024143.1	2277	32.2	111.05	1.84	6.63	1.8493	Up	2.58262e-12	1.75414e-11	86.12	32.2	4.77	1.84	-1.37428	Down	1.1462e-06	5.23092e-06	21.31	111.05	1.19	6.63	2.47805	Up	2.33942e-17	1.32804e-16	-	gi|460396280|ref|XP_004243704.1|/0/PREDICTED: subtilisin-like protease-like [Solanum lycopersicum]
PAU027331.1	2220	0	16	0.001	0.98	9.93664	Up	1.08364e-05	4.085e-05	15	0	0.85	0.001	-9.73132	Down	3.94622e-05	0.000149226	68	16	3.91	0.98	-1.99631	Down	2.321e-08	7.63383e-08	-	gi|460398078|ref|XP_004244591.1|/0/PREDICTED: subtilisin-like protease-like [Solanum lycopersicum]
PAU017867.1	2349	16	107	0.89	6.19	2.79806	Up	9.25876e-19	8.87698e-18	93	16	4.99	0.89	-2.48716	Down	4.5258e-14	3.71454e-13	22	107	1.19	6.19	2.37898	Up	6.47902e-16	3.44293e-15	-	gi|460399048|ref|XP_004245056.1|/0/PREDICTED: mechanosensitive ion channel protein 10-like [Solanum lycopersicum]
PAU008770.2	1626	28	93	2.27	7.87	1.79367	Up	4.06628e-10	2.35396e-09	70	28	5.49	2.27	-1.27411	Down	3.68682e-05	0.000140157	38	93	3.01	7.87	1.3866	Up	2.21442e-07	6.71697e-07	-	gi|460399189|ref|XP_004245124.1|/2.97298e-164/PREDICTED: uncharacterized protein LOC101267146 [Solanum lycopersicum]
PAU008824.1	1491	49	132	4.35	12.23	1.49134	Up	6.60066e-11	4.06655e-10	19	49	1.63	4.35	1.41614	Up	0.000144152	0.000500374	5	132	0.43	12.23	4.82994	Up	5.7409e-35	5.94655e-34	-	gi|460399467|ref|XP_004245262.1|/1.97754e-159/PREDICTED: uncharacterized protein LOC101258883 [Solanum lycopersicum]
PAU020037.1	1617	37	115	3.02	9.79	1.69676	Up	2.15754e-11	1.37853e-10	193	37	15.21	3.02	-2.3324	Down	8.69496e-26	1.16558e-24	49	115	3.9	9.79	1.32783	Up	2.56272e-08	8.39865e-08	-	gi|460401013|ref|XP_004246024.1|/0/PREDICTED: rho guanine nucleotide exchange factor 8-like isoform 1 [Solanum lycopersicum]
PAU019016.1	2988	22	69	0.95	3.12	1.71555	Up	1.98458e-07	9.08214e-07	60	22	2.52	0.95	-1.40742	Down	4.1249e-05	0.00015556	34	69	1.44	3.12	1.11548	Up	0.000176252	0.000400255	-	gi|460401191|ref|XP_004246111.1|/0/PREDICTED: uncharacterized protein LOC101259964 [Solanum lycopersicum]
PAU010498.2	774	186	696	33.13	129.79	1.96997	Up	1.14227e-74	4.1979e-73	54	186	9.27	33.13	1.8375	Up	2.60104e-19	2.74474e-18	335	696	57.82	129.79	1.16654	Up	1.47446e-34	1.50768e-33	-	gi|460402434|ref|XP_004246717.1|/4.54395e-56/PREDICTED: protein NDR1-like [Solanum lycopersicum]
PAU000899.1	2034	39	108	2.51	7.24	1.5283	Up	1.75997e-09	9.68157e-09	117	39	7.28	2.51	-1.53625	Down	7.09502e-10	4.40532e-09	4	108	0.25	7.24	4.85599	Up	6.2076e-29	5.45518e-28	-	gi|460402699|ref|XP_004246848.1|/1.5293e-176/PREDICTED: UPF0503 protein At3g09070, chloroplastic-like [Solanum lycopersicum]
PAU014488.1	861	95	210	15.08	34.87	1.20935	Up	2.58222e-12	1.75434e-11	245	95	37.51	15.08	-1.31464	Down	1.6134e-15	1.42911e-14	1055	210	162.53	34.87	-2.22065	Down	1.0531e-125	3.80192e-124	-	gi|460403215|ref|XP_004247089.1|/1.32255e-110/PREDICTED: desumoylating isopeptidase 1-like [Solanum lycopersicum]
PAU002691.1	654	17	45	3.64	10.1	1.47234	Up	0.000182925	0.000584532	58	17	11.96	3.64	-1.71621	Down	2.76392e-06	1.20661e-05	5	45	1.03	10.1	3.29364	Up	7.06942e-10	2.60167e-09	-	gi|460403372|ref|XP_004247165.1|/2.05311e-82/PREDICTED: cyclin-P3-1-like isoform 1 [Solanum lycopersicum]
PAU016991.1	1182	336	722	38.05	85.41	1.16651	Up	1.2655e-36	2.24711e-35	1492	336	163.14	38.05	-2.10014	Down	1.30357e-165	1.02009e-163	225	722	24.82	85.41	1.7829	Up	7.29604e-68	1.43218e-66	-	gi|460404298|ref|XP_004247620.1|/2.11831e-110/PREDICTED: uncharacterized protein LOC101261455 isoform 2 [Solanum lycopersicum]
PAU027366.1	423	55	295	19.3	109.09	2.49885	Up	3.5904e-43	7.55715e-42	8	55	2.7	19.3	2.83757	Up	2.5227e-10	1.61977e-09	71	295	23.82	109.09	2.19527	Up	1.27294e-36	1.37326e-35	-	gi|460405121|ref|XP_004248025.1|/5.0893e-34/PREDICTED: cysteine proteinase inhibitor 10-like [Solanum lycopersicum]
PAU027345.1	423	55	295	19.3	109.09	2.49885	Up	3.5904e-43	7.55087e-42	8	55	2.7	19.3	2.83757	Up	2.5227e-10	1.61935e-09	71	295	23.82	109.09	2.19527	Up	1.27294e-36	1.37266e-35	-	gi|460405121|ref|XP_004248025.1|/5.0893e-34/PREDICTED: cysteine proteinase inhibitor 10-like [Solanum lycopersicum]
PAU011235.1	1947	17226	44471	1159.16	3120.65	1.42877	Up	0	0	5215	17226	339.24	1159.16	1.7727	Up	0	0	21459	44471	1412.22	3120.65	1.14388	Up	0	0	-	gi|460407884|ref|XP_004249379.1|/1.99784e-08/PREDICTED: uncharacterized protein LOC101265598 isoform 1 [Solanum lycopersicum]
PAU018402.1	606	43.8	253.92	10.21	62.08	2.60415	Up	1.89788e-39	3.65447e-38	115.47	43.8	25.91	10.21	-1.34353	Down	2.00372e-08	1.09148e-07	699.91	253.92	157.37	62.08	-1.34196	Down	9.12704e-44	1.17755e-42	-	gi|460411223|ref|XP_004251013.1|/1.49169e-49/PREDICTED: uncharacterized protein At4g22758-like [Solanum lycopersicum]
PAU021510.1	336	127	291	58.68	142.24	1.27739	Up	1.5718e-17	1.42192e-16	42	127	18.58	58.68	1.65912	Up	6.30918e-12	4.5412e-11	138	291	60.41	142.24	1.23547	Up	8.83452e-16	4.65954e-15	-	gi|460412773|ref|XP_004251772.1|/3.92271e-26/PREDICTED: uncharacterized protein LOC101248846 [Solanum lycopersicum]
PAU011172.2	1374	11.59	41	1.12	4.14	1.88613	Up	1.18432e-05	4.4394e-05	39	11.59	3.64	1.12	-1.70044	Down	9.16244e-05	0.000328424	6	41	0.57	4.14	2.8606	Up	3.52754e-08	1.14077e-07	-	gi|460413318|ref|XP_004252037.1|/1.15484e-41/PREDICTED: putative late blight resistance protein homolog R1B-16-like [Solanum lycopersicum]
PAU004848.1	336	17	53	7.86	25.91	1.72091	Up	5.81416e-06	2.26075e-05	60	17	26.54	7.86	-1.75557	Down	1.15668e-06	5.27488e-06	18	53	7.88	25.91	1.71724	Up	8.7555e-06	2.30131e-05	-	gi|460414308|ref|XP_004252514.1|/3.21643e-20/PREDICTED: uncharacterized protein LOC101264299 [Solanum lycopersicum]
PAU016435.1	651	392.19	1126.96	84.42	254.35	1.59116	Up	6.1315e-89	2.7048e-87	110.01	392.19	22.81	84.42	1.88792	Up	2.35806e-40	4.63487e-39	133.35	1126.96	27.74	254.35	3.19678	Up	4.04046e-209	2.50063e-207	-	gi|462396208|gb|EMJ02007.1|/5.25233e-30/hypothetical protein PRUPE_ppa025557mg [Prunus persica]
PAU017336.1	900	29.78	66.72	4.51	10.56	1.22741	Up	5.92688e-05	0.000203906	88.41	29.78	12.91	4.51	-1.51729	Down	7.45558e-08	3.85495e-07	177.99	66.72	26.16	10.56	-1.30875	Down	1.04215e-11	4.36183e-11	-	gi|462397909|gb|EMJ03577.1|/2.36267e-65/hypothetical protein PRUPE_ppa009343mg [Prunus persica]
PAU027806.1	885	72	173	11.09	27.89	1.33049	Up	7.79614e-12	5.15421e-11	325	72	48.31	11.09	-2.12306	Down	6.28208e-38	1.16439e-36	72	173	10.77	27.89	1.37273	Up	3.08802e-12	1.33805e-11	-	gi|462401456|gb|EMJ07013.1|/3.31477e-64/hypothetical protein PRUPE_ppa010779mg [Prunus persica]
PAU000443.1	1101	30	105	3.66	13.39	1.87124	Up	8.04752e-12	5.3024e-11	125	30	14.73	3.66	-2.00884	Down	1.58852e-14	1.34159e-13	985	105	117.06	13.39	-3.12802	Down	2.00016e-169	9.79999e-168	-	gi|462409731|gb|EMJ15065.1|/1.05348e-108/hypothetical protein PRUPE_ppa018212mg [Prunus persica]
PAU018413.1	639	38	75	8.35	17.28	1.04926	Up	0.00021068	0.00066583	117	38	24.76	8.35	-1.56816	Down	3.53814e-10	2.24584e-09	694	75	147.29	17.28	-3.09148	Down	3.55234e-119	1.20828e-117	-	gi|470111093|ref|XP_004291787.1|/7.03222e-80/PREDICTED: uncharacterized protein LOC101295777 [Fragaria vesca subsp. vesca]
PAU014930.1	2109	27	230	1.67	14.86	3.15351	Up	2.3058e-43	4.86543e-42	129	27	7.73	1.67	-2.21062	Down	1.19972e-16	1.12475e-15	96	230	5.82	14.86	1.35234	Up	1.00755e-15	5.29033e-15	-	gi|470119244|ref|XP_004295725.1|/3.45285e-54/PREDICTED: uncharacterized protein LOC101291415 [Fragaria vesca subsp. vesca]
PAU019478.1	609	295	810	68.37	196.95	1.52639	Up	9.96308e-61	2.88975e-59	105	295	23.43	68.37	1.54501	Up	1.5549e-23	1.92659e-22	328	810	73.35	196.95	1.42496	Up	7.08552e-54	1.13176e-52	-	gi|470129870|ref|XP_004300831.1|/1.673e-40/PREDICTED: uncharacterized protein LOC101296490 [Fragaria vesca subsp. vesca]
PAU011463.1	360	57	224	24.22	100.56	2.05379	Up	2.93172e-26	3.81666e-25	6	57	2.44	24.22	3.31125	Up	3.84356e-12	2.79787e-11	91	224	36.74	100.56	1.45263	Up	5.67526e-16	3.02297e-15	-	gi|470135276|ref|XP_004303443.1|/5.16776e-18/PREDICTED: guanine nucleotide-binding protein subunit gamma 1-like [Fragaria vesca subsp. vesca]
PAU027076.1	507	0	54	0.001	16.17	13.981	Up	1.83445e-17	1.65657e-16	47	0	12.87	0.001	-13.6517	Down	1.53632e-14	1.29882e-13	15	54	4.1	16.17	1.97962	Up	5.06016e-07	1.49023e-06	-	gi|62867582|emb|CAI84656.1|/1.64037e-57/hypothetical protein [Nicotiana tabacum]
PAU023362.1	1470	184.25	1033	16.6	97.12	2.54859	Up	2.2174e-151	1.73293e-149	91.12	184.25	7.93	16.6	1.06579	Up	3.25372e-09	1.90767e-08	285	1033	25.06	97.12	1.95438	Up	1.91824e-109	5.92114e-108	K00166|1|6e-180|628|vvi:100245451|2-oxoisovalerate dehydrogenase E1 component, alpha subunit [EC:1.2.4.4]	gi|225457857|ref|XP_002268860.1|/8.37585e-179/PREDICTED: 2-oxoisovalerate dehydrogenase subunit alpha, mitochondrial [Vitis vinifera]
PAU003852.1	1164	0	13.36	0.001	1.61	10.6528	Up	9.20886e-05	0.000307338	15.24	0	1.69	0.001	-10.7228	Down	3.94622e-05	0.000149248	0	13.36	0.001	1.61	10.6528	Up	8.15434e-05	0.000193117	K00254|1|1e-173|607|gmx:100800054|dihydroorotate dehydrogenase [EC:1.3.5.2]	gi|460365274|ref|XP_004228528.1|/0/PREDICTED: dihydroorotate dehydrogenase (quinone), mitochondrial-like [Solanum lycopersicum]
PAU029564.1	1773	25	331	1.85	25.6	3.79055	Up	2.68982e-72	9.51242e-71	63	25	4.51	1.85	-1.2856	Down	8.18594e-05	0.000295792	73	331	5.29	25.6	2.2748	Up	8.08644e-44	1.04439e-42	K00422|1|6e-130|462|vvi:100256583|polyphenol oxidase [EC:1.10.3.1]	gi|386870493|gb|AFJ42577.1|/0/polyphenol oxidase [Sesamum indicum]
PAU012084.1	1665	243.03	530.5	19.23	43.79	1.18724	Up	4.3754e-28	6.04416e-27	658.87	243.03	50.38	19.23	-1.38949	Down	3.7861e-42	7.72679e-41	1950.54	530.5	150.8	43.79	-1.78396	Down	7.85688e-173	3.94345e-171	K00423|1|0.0|941|vvi:100251280|L-ascorbate oxidase [EC:1.10.3.3]	gi|2493321|sp|Q40588.1|ASO_TOBAC/0/RecName: Full=L-ascorbate oxidase; Short=ASO; Short=Ascorbase; Flags: Precursor
PAU000847.1	2535	122	409	6.26	21.86	1.80406	Up	6.03658e-40	1.17218e-38	26	122	1.29	6.26	2.27879	Up	5.55658e-17	5.31483e-16	116	409	5.83	21.86	1.90673	Up	3.27674e-43	4.16877e-42	K00423|1|6e-67|254|aly:ARALYDRAFT_489021|L-ascorbate oxidase [EC:1.10.3.3]	gi|297740346|emb|CBI30528.3|/0/unnamed protein product [Vitis vinifera]
PAU009465.1	855	9.04	41.68	1.45	6.97	2.26511	Up	1.72121e-06	7.15058e-06	44.3	9.04	6.83	1.45	-2.23583	Down	1.30624e-06	5.92028e-06	105.87	41.68	16.43	6.97	-1.2371	Down	5.00414e-07	1.47478e-06	K00430|1|3e-57|220|osa:4344276|peroxidase [EC:1.11.1.7]	gi|470133473|ref|XP_004302590.1|/4.85323e-73/PREDICTED: cationic peroxidase 1-like [Fragaria vesca subsp. vesca]
PAU005856.1	975	19.96	170.32	2.77	24.74	3.15889	Up	4.25102e-33	6.94004e-32	210.7	19.96	28.24	2.77	-3.34978	Down	7.93034e-41	1.57107e-39	369.13	170.32	49.85	24.74	-1.01075	Down	1.12853e-15	5.90549e-15	K00430|1|4e-108|389|rcu:RCOM_0688840|peroxidase [EC:1.11.1.7]	gi|4760704|dbj|BAA77389.1|/4.46684e-137/peroxidase 3 [Scutellaria baicalensis]
PAU011643.1	1992	37.84	75.51	2.49	5.17	1.05402	Up	0.000134784	0.000438952	10.66	37.84	0.68	2.49	1.87254	Up	3.85716e-05	0.000146167	12.23	75.51	0.79	5.17	2.71024	Up	2.43054e-13	1.12376e-12	K00517|1|9e-124|442|ath:AT4G31940|[EC:1.14.-.-];K05280|3|4e-74|277|mtr:MTR_3g025230|flavonoid 3'-monooxygenase [EC:1.14.13.21]	gi|451167578|gb|AGF30364.1|/1.70488e-172/CYP450 monooxygenase CYP82D33 [Ocimum basilicum]
PAU011640.1	1686	657	1310.61	51.31	106.79	1.05746	Up	8.52786e-56	2.26821e-54	96.93	657	7.32	51.31	2.80932	Up	7.59616e-108	3.68635e-106	226.73	1310.61	17.3	106.79	2.62593	Up	1.60852e-199	9.41251e-198	K00517|1|9e-130|462|ath:AT4G31940|[EC:1.14.-.-];K05280|2|3e-76|284|aly:ARALYDRAFT_487632|flavonoid 3'-monooxygenase [EC:1.14.13.21]	gi|451167578|gb|AGF30364.1|/0/CYP450 monooxygenase CYP82D33 [Ocimum basilicum]
PAU005467.1	753	34	69	6.24	13.26	1.08746	Up	0.00024748	0.000774783	7	34	1.24	6.24	2.33121	Up	9.47336e-06	3.87302e-05	28	69	4.98	13.26	1.41286	Up	7.44884e-06	1.97066e-05	K00547|1|1e-114|410|vvi:100247323|homocysteine S-methyltransferase [EC:2.1.1.10]	gi|470126198|ref|XP_004299079.1|/5.91735e-114/PREDICTED: homocysteine S-methyltransferase 1-like [Fragaria vesca subsp. vesca]
PAU004066.1	4320	786.63	1720.87	23.43	53.39	1.18821	Up	7.80456e-88	3.39552e-86	212.07	786.63	6.11	23.43	1.93911	Up	2.19466e-82	8.33937e-81	89.03	1720.87	2.6	53.39	4.35999	Up	0	0	K00547|1|3e-118|425|rcu:RCOM_0911480|homocysteine S-methyltransferase [EC:2.1.1.10]	gi|460404220|ref|XP_004247582.1|/0/PREDICTED: type I inositol 1,4,5-trisphosphate 5-phosphatase CVP2-like [Solanum lycopersicum]
PAU020499.2	2394	154	427	8.38	24.21	1.53058	Up	3.05308e-33	5.00046e-32	786	154	41.34	8.38	-2.30252	Down	1.62781e-98	7.16381e-97	221	427	11.77	24.21	1.04049	Up	7.05418e-19	4.28632e-18	K00574|1|0.0|1122|ath:AT3G23510|cyclopropane-fatty-acyl-phospholipid synthase [EC:2.1.1.79];K00559|4|2e-08|60.1|ota:Ot03g03760|sterol 24-C-methyltransferase [EC:2.1.1.41]	gi|460404578|ref|XP_004247758.1|/0/PREDICTED: uncharacterized protein LOC101260476 [Solanum lycopersicum]
PAU027841.2	2079	28	121	1.76	7.93	2.17175	Up	5.05632e-16	4.27483e-15	4	28	0.24	1.76	2.87447	Up	7.22586e-06	3.0117e-05	0	121	0.001	7.93	12.9531	Up	1.118e-38	1.26816e-37	K00679|1|0.0|1054|vvi:100243077|phospholipid:diacylglycerol acyltransferase [EC:2.3.1.158]	gi|225436373|ref|XP_002271001.1|/0/PREDICTED: putative phospholipid:diacylglycerol acyltransferase 2 [Vitis vinifera]
PAU024348.1	2496	17.74	75.46	0.92	4.1	2.15592	Up	1.33247e-10	8.0122e-10	49.73	17.74	2.51	0.92	-1.44798	Down	0.000115701	0.000407149	6.27	75.46	0.32	4.1	3.67948	Up	2.06712e-17	1.17589e-16	K00695|1|0.0|1295|vvi:100266759|sucrose synthase [EC:2.4.1.13]	gi|460373740|ref|XP_004232672.1|/0/PREDICTED: sucrose synthase 7-like [Solanum lycopersicum]
PAU026419.1	885	180.57	379.4	27.82	61.16	1.13647	Up	3.02466e-19	2.96391e-18	76.11	180.57	11.31	27.82	1.29852	Up	8.16212e-12	5.82965e-11	92.82	379.4	13.89	61.16	2.13854	Up	2.95174e-46	4.04496e-45	K00737|1|7e-157|551|vvi:100254142|beta-1,4-mannosyl-glycoprotein beta-1,4-N-acetylglucosaminyltransferase [EC:2.4.1.144]	gi|460386903|ref|XP_004239133.1|/4.65514e-159/PREDICTED: beta-1,4-mannosyl-glycoprotein 4-beta-N-acetylglucosaminyltransferase-like isoform 2 [Solanum lycopersicum]
PAU011400.1	1014	100	195	13.32	27.16	1.02789	Up	3.4255e-09	1.84038e-08	6	100	0.77	13.32	4.11259	Up	4.99712e-24	6.29441e-23	25	195	3.24	27.16	3.06742	Up	3.06256e-36	3.27106e-35	K00750|1|5e-12|70.1|rcu:RCOM_1590700|glycogenin glucosyltransferase [EC:2.4.1.186]	gi|351630006|gb|AEQ54920.1|/1.05244e-160/galactinol synthase 2 [Salvia miltiorrhiza]
PAU027327.1	648	525.91	2317.93	113.79	525.84	2.20825	Up	5.8651e-283	9.96713e-281	185.98	525.91	38.75	113.79	1.55411	Up	3.59546e-41	7.16831e-40	373.97	2317.93	78.17	525.84	2.74994	Up	0	0	K00799|1|5e-84|308|rcu:RCOM_0324140|glutathione S-transferase [EC:2.5.1.18]	gi|462412106|gb|EMJ17155.1|/7.38529e-85/hypothetical protein PRUPE_ppa011337mg [Prunus persica]
PAU001123.2	849	22	100	3.55	16.86	2.24771	Up	5.4764e-14	4.10868e-13	129	22	20.05	3.55	-2.49771	Down	4.3002e-19	4.49797e-18	348	100	54.42	16.86	-1.69053	Down	2.26872e-30	2.08966e-29	K00861|1|2e-12|71.2|vcn:VOLCADRAFT_103251|riboflavin kinase [EC:2.7.1.26];K07748|2|3e-08|57.4|rcu:RCOM_0707880|sterol-4alpha-carboxylate 3-dehydrogenase (decarboxylating) [EC:1.1.1.170]	gi|255537629|ref|XP_002509881.1|/1.34145e-91/conserved hypothetical protein [Ricinus communis]
PAU009258.2	1527	17	70	1.47	6.32	2.10411	Up	1.70658e-09	9.41037e-09	47	17	3.93	1.47	-1.41871	Down	0.000253136	0.000844157	158	70	13.36	6.32	-1.07992	Down	4.65174e-08	1.49046e-07	K00901|1|3e-141|500|ppp:PHYPADRAFT_106363|diacylglycerol kinase [EC:2.7.1.107]	gi|255569621|ref|XP_002525776.1|/0/diacylglycerol kinase, alpha, putative [Ricinus communis]
PAU016700.1	1476	49	131	4.4	12.26	1.47838	Up	9.8817e-11	6.01622e-10	161	49	13.95	4.4	-1.66469	Down	1.5875e-14	1.34118e-13	703	131	61.56	12.26	-2.32803	Down	1.24208e-88	3.18504e-87	K00901|1|3e-147|520|ppp:PHYPADRAFT_106363|diacylglycerol kinase [EC:2.7.1.107]	gi|460405360|ref|XP_004248144.1|/0/PREDICTED: diacylglycerol kinase iota-like [Solanum lycopersicum]
PAU013817.1	1029	36	74	4.72	10.14	1.1032	Up	0.000118476	0.000388893	130	36	16.46	4.72	-1.80211	Down	3.21974e-13	2.51719e-12	263	74	33.56	10.14	-1.72669	Down	7.17636e-24	5.33453e-23	K00913|1|3e-138|489|vvi:100267838|inositol-1,3,4-trisphosphate 5/6-kinase / inositol-tetrakisphosphate 1-kinase [EC:2.7.1.159 2.7.1.134]	gi|225458958|ref|XP_002285550.1|/3.72795e-137/PREDICTED: inositol-tetrakisphosphate 1-kinase 2 [Vitis vinifera]
PAU011576.1	3102	66	140	2.75	6.09	1.14701	Up	4.1864e-08	2.04522e-07	175	66	7.06	2.75	-1.36024	Down	5.78722e-12	4.1727e-11	31	140	1.27	6.09	2.26161	Up	2.35192e-19	1.46072e-18	K00924|1|0.0|639|aly:ARALYDRAFT_476729|[EC:2.7.1.-];K08286|5|8e-171|599|ath:AT4G28490|protein-serine/threonine kinase [EC:2.7.11.-]	gi|460378832|ref|XP_004235172.1|/0/PREDICTED: leucine-rich repeat receptor-like protein kinase TDR-like [Solanum lycopersicum]
PAU023402.1	3264	9.13	40.83	0.36	1.69	2.23095	Up	2.90868e-06	1.17578e-05	85.9	9.13	3.29	0.36	-3.19202	Down	2.2791e-16	2.10361e-15	13	40.83	0.5	1.69	1.75702	Up	7.5645e-05	0.000179838	K00924|1|1e-144|512|aly:ARALYDRAFT_473063|[EC:2.7.1.-]	gi|359492322|ref|XP_002278001.2|/0/PREDICTED: LRR receptor-like serine/threonine-protein kinase RCH1-like [Vitis vinifera]
PAU023822.1	1302	16	75	1.64	8.01	2.28811	Up	4.7039e-11	2.9344e-10	60	16	5.93	1.64	-1.85434	Down	5.01422e-07	2.38619e-06	8	75	0.8	8.01	3.32373	Up	6.98652e-16	3.70385e-15	K00924|1|2e-17|88.6|ath:AT5G22850|[EC:2.7.1.-]	gi|255543963|ref|XP_002513044.1|/1.14349e-160/Aspartic proteinase nepenthesin-1 precursor, putative [Ricinus communis]
PAU006629.1	2010	9	93	0.59	6.31	3.41885	Up	9.79006e-20	9.8137e-19	68	9	4.28	0.59	-2.85882	Down	3.62996e-12	2.647e-11	245	93	15.6	6.31	-1.30583	Down	3.04252e-15	1.56265e-14	K00924|1|4e-49|194|aly:ARALYDRAFT_313416|[EC:2.7.1.-];K04733|3|2e-47|189|smo:SELMODRAFT_230241|interleukin-1 receptor-associated kinase 4 [EC:2.7.11.1]	gi|460401629|ref|XP_004246320.1|/0/PREDICTED: wall-associated receptor kinase 2-like [Solanum lycopersicum]
PAU027091.1	903	217.54	567.3	32.8	89.48	1.44787	Up	3.7786e-40	7.38826e-39	97.5	217.54	14.18	32.8	1.20984	Up	1.0041e-12	7.59166e-12	282	567.3	41.3	89.48	1.11542	Up	1.11899e-26	9.15588e-26	K00924|1|5e-19|93.2|ath:AT1G28440|[EC:2.7.1.-]	gi|255572714|ref|XP_002527290.1|/4.92011e-87/ATP binding protein, putative [Ricinus communis]
PAU024427.1	888	139	313	21.34	50.27	1.23614	Up	3.34084e-18	3.11808e-17	62	139	9.18	21.34	1.21699	Up	1.11425e-08	6.22116e-08	78	313	11.63	50.27	2.11185	Up	1.20976e-37	1.34024e-36	K01074|1|3e-100|363|pop:POPTR_755068|palmitoyl-protein thioesterase [EC:3.1.2.22]	gi|460367796|ref|XP_004229756.1|/4.45429e-101/PREDICTED: palmitoyl-protein thioesterase 1-like [Solanum lycopersicum]
PAU024054.1	1089	912.58	2193.54	112.7	283.07	1.32867	Up	8.7578e-132	5.99341e-130	315.59	912.58	37.62	112.7	1.58292	Up	4.0717e-72	1.35946e-70	909.84	2193.54	109.38	283.07	1.37181	Up	1.60957e-137	6.39016e-136	K01090|1|1e-84|311|sbi:SORBI_01g038410|protein phosphatase [EC:3.1.3.16];K14497|2|1e-35|148|rcu:RCOM_1579770|protein phosphatase 2C [EC:3.1.3.16]	gi|460388582|ref|XP_004239946.1|/2.38283e-113/PREDICTED: probable protein phosphatase 2C 30-like [Solanum lycopersicum]
PAU023915.1	1089	1216.42	3201.46	150.22	413.14	1.45955	Up	1.17733e-220	1.41285e-218	363.41	1216.42	43.32	150.22	1.79397	Up	8.61578e-114	4.46683e-112	1070.16	3201.46	128.65	413.14	1.68318	Up	6.4917e-271	5.29063e-269	K01090|1|2e-86|317|sbi:SORBI_01g038410|protein phosphatase [EC:3.1.3.16];K14497|2|4e-35|147|rcu:RCOM_1579770|protein phosphatase 2C [EC:3.1.3.16]	gi|460388582|ref|XP_004239946.1|/2.63453e-112/PREDICTED: probable protein phosphatase 2C 30-like [Solanum lycopersicum]
PAU003064.1	852	221	688	35.48	115.56	1.70356	Up	9.24538e-61	2.68466e-59	9	221	1.39	35.48	4.67385	Up	8.1879e-56	2.17427e-54	173	688	26.95	115.56	2.10028	Up	4.3055e-80	9.89944e-79	K01183|1|3e-135|479|gmx:100785900|chitinase [EC:3.2.1.14]	gi|225454383|ref|XP_002279147.1|/3.9988e-144/PREDICTED: acidic endochitinase [Vitis vinifera]
PAU001150.1	1482	43	123	3.84	11.47	1.57869	Up	5.04316e-11	3.13677e-10	8	43	0.69	3.84	2.47644	Up	2.22506e-07	1.09919e-06	21	123	1.83	11.47	2.64795	Up	2.81122e-20	1.81967e-19	K01184|1|3e-26|118|aly:ARALYDRAFT_479028|polygalacturonase [EC:3.2.1.15]	gi|225426168|ref|XP_002278930.1|/0/PREDICTED: probable polygalacturonase [Vitis vinifera]
PAU023047.1	1857	106.9	367.27	7.55	27.07	1.84215	Up	3.09542e-37	5.61455e-36	8.57	106.9	0.59	7.55	3.67769	Up	6.07578e-24	7.62625e-23	33.63	367.27	2.32	27.07	3.5445	Up	6.29488e-77	1.39789e-75	K01188|1|0.0|660|vvi:100255282|beta-glucosidase [EC:3.2.1.21]	gi|3582436|dbj|BAA33065.1|/0/beta-D-glucan exohydrolase [Nicotiana tabacum]
PAU025721.1	1734	23	523	1.74	41.39	4.57212	Up	4.26092e-129	2.83923e-127	70	23	5.13	1.74	-1.55987	Down	1.58184e-06	7.10255e-06	1284	523	95.2	41.39	-1.20168	Down	9.60968e-65	1.80047e-63	K01193|1|0.0|857|pop:POPTR_819410|beta-fructofuranosidase [EC:3.2.1.26]	gi|294612074|gb|ADF27781.1|/0/cell-wall invertase [Orobanche ramosa]
PAU002187.1	1491	107	211	9.5	19.55	1.04117	Up	4.71814e-10	2.71457e-09	742	107	63.63	9.5	-2.74371	Down	1.78974e-113	9.24057e-112	34	211	2.95	19.55	2.72838	Up	7.26752e-35	7.50268e-34	K01206|1|0.0|759|pop:POPTR_773455|alpha-L-fucosidase [EC:3.2.1.51]	gi|224120178|ref|XP_002318264.1|/0/predicted protein [Populus trichocarpa]
PAU013510.1	2196	26	72	1.55	4.46	1.52478	Up	9.36066e-07	4.00983e-06	324	26	18.62	1.55	-3.58651	Down	8.31698e-65	2.51225e-63	515	72	29.96	4.46	-2.74792	Down	2.39512e-78	5.39645e-77	K01322|1|0.0|1216|vvi:100267810|prolyl oligopeptidase [EC:3.4.21.26]	gi|460398623|ref|XP_004244855.1|/0/PREDICTED: prolyl endopeptidase-like [Solanum lycopersicum]
PAU028344.1	1020	1710	18229	226.38	2522.6	3.47809	Up	0	0	11	1710	1.41	226.38	7.32691	Up	0	0	1113	18229	143.33	2522.6	4.1375	Up	0	0	K01476|1|4e-138|489|rcu:RCOM_1611220|arginase [EC:3.5.3.1]	gi|350538013|ref|NP_001234578.1|/2.3029e-139/arginase 1 [Solanum lycopersicum]
PAU002047.1	525	16	64	4.38	18.41	2.07149	Up	1.33351e-08	6.83797e-08	0	16	0.001	4.38	12.0967	Up	1.15605e-05	4.67365e-05	29	64	7.63	18.41	1.27073	Up	8.71982e-05	0.000205681	K01507|1|1e-84|309|aly:ARALYDRAFT_677805|inorganic pyrophosphatase [EC:3.6.1.1]	gi|460414519|ref|XP_004252616.1|/5.4474e-86/PREDICTED: soluble inorganic pyrophosphatase-like [Solanum lycopersicum]
PAU019003.1	2121	344	2171	21.19	139.44	2.71819	Up	0	0	2484	344	147.95	21.19	-2.80365	Down	0	0	846	2171	51	139.44	1.45108	Up	7.67812e-150	3.33809e-148	K01528|1|5e-46|184|cme:CME019C|dynamin GTPase [EC:3.6.5.5]	gi|255543106|ref|XP_002512616.1|/0/interferon-induced GTP-binding protein mx, putative [Ricinus communis]
PAU000422.2	3024	40	146	1.71	6.51	1.92866	Up	1.59399e-16	1.38035e-15	150	40	6.21	1.71	-1.8606	Down	1.34748e-15	1.19951e-14	325	146	13.64	6.51	-1.06711	Down	1.05426e-14	5.27534e-14	K01537|1|9e-116|416|ath:AT3G22910|Ca2+-transporting ATPase [EC:3.6.3.8]	gi|359496865|ref|XP_002270899.2|/2.0534e-159/PREDICTED: calcium-transporting ATPase 12, plasma membrane-type-like [Vitis vinifera]
PAU006409.1	1473	532	1350	47.82	126.66	1.40527	Up	3.69606e-89	1.63615e-87	232	532	20.15	47.82	1.24683	Up	2.79638e-30	4.28282e-29	309	1350	27.11	126.66	2.22406	Up	2.59634e-168	1.26209e-166	K01653|1|0.0|646|pop:POPTR_419949|acetolactate synthase I/III small subunit [EC:2.2.1.6]	gi|460409317|ref|XP_004250085.1|/0/PREDICTED: acetolactate synthase small subunit 2, chloroplastic-like [Solanum lycopersicum]
PAU017503.1	972	0	39.92	0.001	5.82	12.5068	Up	8.13024e-13	5.70265e-12	25.5	0	3.43	0.001	-11.744	Down	4.52532e-08	2.38565e-07	13.49	39.92	1.83	5.82	1.66918	Up	0.000119306	0.00027684	K01710|1|3e-101|366|cme:CME136C|dTDP-glucose 4,6-dehydratase [EC:4.2.1.46];K12449|2|4e-21|100|ppp:PHYPADRAFT_61449|UDP-apiose/xylose synthase;K10046|5|3e-20|97.4|mtr:MTR_7g115080|GDP-D-mannose 3', 5'-epimerase [EC:5.1.3.18 5.1.3.-]	gi|48093461|gb|AAT40107.1|/4.00128e-154/UDP-glucuronate decarboxylase 1 [Nicotiana tabacum]
PAU011148.1	1161	27.03	88.44	3.12	10.66	1.77259	Up	1.79985e-09	9.89017e-09	93.52	27.03	10.42	3.12	-1.73974	Down	2.1048e-09	1.25402e-08	481.52	88.44	54.13	10.66	-2.34422	Down	5.48352e-62	9.85517e-61	K01711|1|0.0|683|pop:POPTR_1083784|GDPmannose 4,6-dehydratase [EC:4.2.1.47]	gi|224097148|ref|XP_002310852.1|/0/predicted protein [Populus trichocarpa]
PAU006744.1	1266	74	326	7.8	35.86	2.20083	Up	2.88078e-41	5.78463e-40	14	74	1.42	7.8	2.45758	Up	1.10047e-11	7.77124e-11	101	326	10.37	35.86	1.78996	Up	9.2418e-32	8.84219e-31	K01757|1|7e-41|166|aly:ARALYDRAFT_476542|strictosidine synthase [EC:4.3.3.2]	gi|462398392|gb|EMJ04060.1|/4.13128e-107/hypothetical protein PRUPE_ppa015510mg, partial [Prunus persica]
PAU030862.1	1344	100	356	9.89	36.77	1.89449	Up	3.42274e-37	6.19937e-36	270	100	25.8	9.89	-1.38333	Down	3.781e-18	3.80088e-17	102	356	9.84	36.77	1.9018	Up	1.90321e-37	2.09905e-36	K01809|1|3e-166|583|vvi:100263511|mannose-6-phosphate isomerase [EC:5.3.1.8]	gi|460375390|ref|XP_004233489.1|/3.70866e-170/PREDICTED: mannose-6-phosphate isomerase 2-like [Solanum lycopersicum]
PAU028760.1	1701	1783	8707	137.99	702.95	2.34886	Up	0	0	7	1783	0.52	137.99	8.05184	Up	0	0	221	8707	16.71	702.95	5.39464	Up	0	0	K01953|1|0.0|996|vvi:100241610|asparagine synthase (glutamine-hydrolysing) [EC:6.3.5.4]	gi|460389532|ref|XP_004240406.1|/0/PREDICTED: asparagine synthetase [glutamine-hydrolyzing] [Solanum lycopersicum]
PAU021106.1	516	37	157	10.33	46.06	2.15667	Up	4.48308e-20	4.55705e-19	7	37	1.88	10.33	2.45804	Up	1.86608e-06	8.32359e-06	53	157	14.22	46.06	1.69559	Up	1.15615e-14	5.77584e-14	K01955|1|1e-33|140|vvi:100262205|carbamoyl-phosphate synthase large subunit [EC:6.3.5.5];K13944|2|6e-29|124|rcu:RCOM_0993260|LOB domain-containing protein 16	gi|460393750|ref|XP_004242472.1|/2.34796e-46/PREDICTED: LOB domain-containing protein 12-like [Solanum lycopersicum]
PAU002226.1	606	6.22	116	1.45	28.36	4.28973	Up	8.96816e-29	1.27575e-27	66.06	6.22	14.82	1.45	-3.35342	Down	1.05327e-13	8.46436e-13	366	116	82.29	28.36	-1.53686	Down	2.27146e-28	1.95918e-27	K02355|1|2e-26|116|vvi:100257414|elongation factor G;K01051|2|4e-20|95.9|rcu:RCOM_0417480|pectinesterase [EC:3.1.1.11]	gi|8096279|dbj|BAA95794.1|/4.46022e-70/DC1.2 homologue [Nicotiana tabacum]
PAU004599.1	1515	11	54	0.96	4.92	2.35755	Up	1.4655e-08	7.48595e-08	65	11	5.48	0.96	-2.51307	Down	2.5586e-10	1.64156e-09	12	54	1.02	4.92	2.27009	Up	2.90542e-08	9.46024e-08	K02433|1|8e-24|110|mtr:MTR_3g048950|aspartyl-tRNA(Asn)/glutamyl-tRNA (Gln) amidotransferase subunit A [EC:6.3.5.6 6.3.5.7]	gi|147861793|emb|CAN80909.1|/0/hypothetical protein VITISV_016638 [Vitis vinifera]
PAU028917.1	3282	33.66	68.14	1.33	2.8	1.074	Up	0.000217328	0.000685471	75.13	33.66	2.86	1.33	-1.10459	Down	9.41996e-05	0.000337075	0	68.14	0.001	2.8	11.4512	Up	4.63842e-22	3.22924e-21	K03013|1|5e-141|500|vvi:100258335|DNA-directed RNA polymerases I, II, and III subunit RPABC1;K13457|2|2e-68|259|vvi:100252764|disease resistance protein RPM1	gi|460408270|ref|XP_004249569.1|/0/PREDICTED: putative disease resistance protein RGA3-like isoform 2 [Solanum lycopersicum]
PAU030409.1	855	42	115	6.72	19.24	1.51758	Up	7.14162e-10	4.05183e-09	2	42	0.31	6.72	4.43812	Up	3.00926e-11	2.06169e-10	8	115	1.24	19.24	3.9557	Up	4.88968e-27	4.05595e-26	K03017|1|6e-57|219|vvi:100253286|DNA-directed RNA polymerase II subunit RPB9	gi|255556338|ref|XP_002519203.1|/5.03396e-62/protein translocase, putative [Ricinus communis]
PAU006364.1	651	14	262	3.01	59.13	4.29605	Up	7.3814e-63	2.20927e-61	68	14	14.1	3.01	-2.22786	Down	1.65281e-09	9.93709e-09	697	262	144.97	59.13	-1.29379	Down	3.78528e-41	4.57756e-40	K03239|1|2e-20|97.1|aly:ARALYDRAFT_682509|translation initiation factor eIF-2B subunit alpha	gi|462402992|gb|EMJ08549.1|/1.91088e-64/hypothetical protein PRUPE_ppa011092mg [Prunus persica]
PAU011130.1	738	196.49	562.82	36.86	110.58	1.58496	Up	3.60568e-45	7.82343e-44	97.13	196.49	17.56	36.86	1.06976	Up	1.03203e-09	6.30781e-09	263	562.82	47.77	110.58	1.21091	Up	9.31138e-30	8.42562e-29	K03264|1|7e-130|461|gmx:100777602|translation initiation factor 6	gi|356576589|ref|XP_003556413.1|/8.2746e-129/PREDICTED: eukaryotic translation initiation factor 6-2-like [Glycine max]
PAU028647.1	1422	1305	2697	121.71	262.55	1.10914	Up	6.30814e-122	3.89581e-120	9146	1305	824.04	121.71	-2.75927	Down	0	0	23103.3	2697	2102.73	262.55	-3.0016	Down	0	0	K03283|1|0.0|822|vvi:100253562|heat shock 70kDa protein 1/8	gi|392465167|dbj|BAM24707.1|/0/Heat shock protein 70 [Nicotiana tabacum]
PAU005709.1	1785	46	156	3.39	11.98	1.82127	Up	2.27694e-16	1.95571e-15	740	46	52.65	3.39	-3.95708	Down	1.42763e-157	1.06397e-155	2826	156	203.36	11.98	-4.08534	Down	0	0	K03283|1|0.0|992|vvi:100265651|heat shock 70kDa protein 1/8	gi|462416670|gb|EMJ21407.1|/0/hypothetical protein PRUPE_ppa002641mg [Prunus persica]
PAU017424.1	2700	144.08	636.21	6.93	31.88	2.20172	Up	4.49196e-79	1.75526e-77	339.9	144.08	15.81	6.93	-1.18991	Down	5.70464e-18	5.69123e-17	2853.2	636.21	134.39	31.88	-2.0757	Down	2e-306	1.88504e-304	K03327|1|0.0|664|vvi:100261384|multidrug resistance protein, MATE family	gi|460386886|ref|XP_004239125.1|/0/PREDICTED: protein TRANSPARENT TESTA 12-like [Solanum lycopersicum]
PAU024062.1	1446	44.5	128	4.08	12.24	1.58496	Up	1.21909e-11	7.93738e-11	7	44.5	0.62	4.08	2.71823	Up	3.723e-08	1.97852e-07	18	128	1.61	12.24	2.92647	Up	2.80932e-23	2.04702e-22	K03327|1|1e-174|611|vvi:100241893|multidrug resistance protein, MATE family	gi|225461494|ref|XP_002282547.1|/1.35315e-173/PREDICTED: MATE efflux family protein ALF5 [Vitis vinifera]
PAU026067.1	1446	44.5	128	4.08	12.24	1.58496	Up	1.21909e-11	7.93534e-11	7	44.5	0.62	4.08	2.71823	Up	3.723e-08	1.9781e-07	18	128	1.61	12.24	2.92647	Up	2.80932e-23	2.04641e-22	K03327|1|1e-174|611|vvi:100241893|multidrug resistance protein, MATE family	gi|225461494|ref|XP_002282547.1|/1.35315e-173/PREDICTED: MATE efflux family protein ALF5 [Vitis vinifera]
PAU007149.1	1380	18	132	1.73	13.26	2.93824	Up	7.13688e-24	8.54839e-23	0	18	0.001	1.73	10.7566	Up	2.79726e-06	1.2201e-05	3	132	0.28	13.26	5.56551	Up	2.26406e-37	2.4937e-36	K03327|1|9e-160|561|rcu:RCOM_0681960|multidrug resistance protein, MATE family	gi|460366776|ref|XP_004229255.1|/5.21244e-159/PREDICTED: MATE efflux family protein 9-like [Solanum lycopersicum]
PAU025763.1	2385	46	95	2.51	5.41	1.10794	Up	1.14512e-05	4.30009e-05	165	46	8.71	2.51	-1.79499	Down	2.7444e-16	2.521e-15	16	95	0.86	5.41	2.65322	Up	4.26392e-16	2.29098e-15	K03549|1|0.0|1411|vvi:100232992|KUP system potassium uptake protein	gi|460390508|ref|XP_004240873.1|/0/PREDICTED: potassium transporter 2-like [Solanum lycopersicum]
PAU011085.1	408	33	223	12.08	86.08	2.83306	Up	9.61466e-38	1.76287e-36	221	33	77.65	12.08	-2.68437	Down	2.8965e-34	4.87441e-33	553	223	193.28	86.08	-1.16694	Down	2.33926e-29	2.0854e-28	K03671|1|1e-44|176|vvi:100246832|thioredoxin 1	gi|460386125|ref|XP_004238750.1|/1.23045e-48/PREDICTED: thioredoxin H2-like [Solanum lycopersicum]
PAU008748.1	450	10	52	3.27	17.88	2.45098	Up	1.4057e-08	7.19063e-08	77	10	24.16	3.27	-2.88526	Down	9.95444e-14	8.01251e-13	2	52	0.63	17.88	4.82685	Up	1.96015e-14	9.67303e-14	K03676|1|5e-14|74.7|vvi:100244121|glutaredoxin 3	gi|225429512|ref|XP_002278652.1|/2.58729e-49/PREDICTED: glutaredoxin-C6 [Vitis vinifera]
PAU024885.1	3378	67	169	2.56	6.73	1.39446	Up	1.98752e-12	1.36274e-11	1305	67	48.29	2.56	-4.23751	Down	3.96518e-290	6.48968e-288	78	169	2.93	6.73	1.19971	Up	3.22054e-10	1.2151e-09	K03695|1|4e-12|72.8|cme:CMI251C|ATP-dependent Clp protease ATP-binding subunit ClpB;K03696|2|3e-11|69.7|cme:CMV107C|ATP-dependent Clp protease ATP-binding subunit ClpC	gi|225448447|ref|XP_002272110.1|/0/PREDICTED: uncharacterized protein LOC100260392 [Vitis vinifera]
PAU014602.1	2550	2.17	39.59	0.11	2.1	4.25481	Up	1.90778e-10	1.13503e-09	20.25	2.17	1	0.11	-3.18442	Down	8.98346e-05	0.000322794	2	39.59	0.1	2.1	4.39232	Up	1.36921e-10	5.32124e-10	K03695|1|4e-16|85.5|bdi:100825913|ATP-dependent Clp protease ATP-binding subunit ClpB	gi|225440714|ref|XP_002275038.1|/0/PREDICTED: chaperone protein ClpB1-like [Vitis vinifera]
PAU013498.1	1872	39	268.04	2.73	19.59	2.84314	Up	1.91988e-45	4.1836e-44	132.03	39	8.94	2.73	-1.71137	Down	1.49749e-12	1.1177e-11	1252.83	268.04	85.85	19.59	-2.1317	Down	2.56376e-140	1.04471e-138	K03798|1|0.0|853|vvi:100250509|cell division protease FtsH [EC:3.4.24.-]	gi|218198909|gb|EEC81336.1|/0/hypothetical protein OsI_24516 [Oryza sativa Indica Group]
PAU023365.1	1131	248.5	661	29.48	81.94	1.47483	Up	7.28186e-48	1.67622e-46	71.43	248.5	8.18	29.48	1.84956	Up	1.33025e-25	1.76996e-24	131	661	15.14	81.94	2.4362	Up	8.24624e-93	2.2134e-91	K03875|1|5e-158|555|vvi:100255759|F-box and leucine-rich repeat protein 1 (S-phase kinase-associated protein 2);K10268|5|6e-29|126|smo:SELMODRAFT_410553|F-box and leucine-rich repeat protein 2/20	gi|359492292|ref|XP_002268441.2|/6.34348e-157/PREDICTED: F-box protein SKP2B-like [Vitis vinifera]
PAU022934.1	1932	37	78	2.51	5.52	1.13698	Up	4.9413e-05	0.000171914	81	37	5.31	2.51	-1.08102	Down	9.4608e-05	0.000338295	38	78	2.52	5.52	1.13124	Up	5.38998e-05	0.000130299	K04125|1|7e-95|346|rcu:RCOM_0632660|gibberellin 2-oxidase [EC:1.14.11.13]	gi|359483871|ref|XP_002276286.2|/7.16109e-176/PREDICTED: katanin p60 ATPase-containing subunit A-like 2 [Vitis vinifera]
PAU019987.1	2745	75	146	3.55	7.19	1.01817	Up	3.38878e-07	1.51576e-06	295	75	13.49	3.55	-1.926	Down	1.25987e-30	1.94624e-29	516	146	23.9	7.19	-1.73295	Down	5.00328e-45	6.63183e-44	K04523|1|2e-10|66.6|sbi:SORBI_01g030340|ubiquilin	gi|462422282|gb|EMJ26545.1|/0/hypothetical protein PRUPE_ppa000989mg [Prunus persica]
PAU014147.1	1911	29	227	1.99	16.24	3.02871	Up	2.99248e-41	5.99941e-40	75	29	4.97	1.99	-1.32048	Down	1.08662e-05	4.4079e-05	33	227	2.21	16.24	2.87743	Up	1.72265e-39	1.98133e-38	K04733|1|2e-65|248|smo:SELMODRAFT_159261|interleukin-1 receptor-associated kinase 4 [EC:2.7.11.1];K13430|4|3e-59|228|zma:100283091|serine/threonine-protein kinase PBS1 [EC:2.7.11.1]	gi|297746278|emb|CBI16334.3|/0/unnamed protein product [Vitis vinifera]
PAU013313.1	2259	11.99	298.98	0.69	17.99	4.70446	Up	1.59666e-76	6.04321e-75	74.95	11.99	4.18	0.69	-2.59883	Down	2.06664e-12	1.53018e-11	851.55	298.98	48.12	17.99	-1.41944	Down	1.35439e-55	2.21346e-54	K04733|1|4e-60|231|smo:SELMODRAFT_33807|interleukin-1 receptor-associated kinase 4 [EC:2.7.11.1];K00924|3|7e-57|220|aly:ARALYDRAFT_486409|[EC:2.7.1.-]	gi|225456209|ref|XP_002282887.1|/0/PREDICTED: wall-associated receptor kinase 2-like isoform 3 [Vitis vinifera]
PAU005398.1	2064	6	64.18	0.38	4.24	3.47999	Up	4.03676e-14	3.05941e-13	58.99	6	3.61	0.38	-3.24793	Down	1.16548e-11	8.21647e-11	147	64.18	9.11	4.24	-1.10339	Down	8.0058e-08	2.51553e-07	K04733|1|6e-54|210|smo:SELMODRAFT_159261|interleukin-1 receptor-associated kinase 4 [EC:2.7.11.1];K00924|4|1e-49|196|aly:ARALYDRAFT_313416|[EC:2.7.1.-]	gi|462413750|gb|EMJ18799.1|/1.61156e-173/hypothetical protein PRUPE_ppa018374mg, partial [Prunus persica]
PAU021359.1	2337	55	150	3.07	8.72	1.50609	Up	2.14442e-12	1.46437e-11	187	55	10.08	3.07	-1.71519	Down	2.83344e-17	2.74264e-16	462	150	25.22	8.72	-1.53217	Down	2.59872e-34	2.64303e-33	K04733|1|6e-56|217|aly:ARALYDRAFT_916421|interleukin-1 receptor-associated kinase 4 [EC:2.7.11.1];K13416|2|9e-54|210|ath:AT4G33430|brassinosteroid insensitive 1-associated receptor kinase 1 [EC:2.7.10.1 2.7.11.1];K13418|3|1e-53|209|aly:ARALYDRAFT_895025|somatic embryogenesis receptor kinase 1 [EC:2.7.10.1 2.7.11.1]	gi|460408910|ref|XP_004249884.1|/0/PREDICTED: G-type lectin S-receptor-like serine/threonine-protein kinase RLK1-like [Solanum lycopersicum]
PAU017442.1	1650	421	1057.01	33.63	88.08	1.38907	Up	4.56928e-69	1.53243e-67	119	421	9.19	33.63	1.87161	Up	6.66338e-43	1.38817e-41	290	1057.01	22.63	88.08	1.96058	Up	1.48412e-112	4.66864e-111	K04733|1|6e-57|220|smo:SELMODRAFT_159261|interleukin-1 receptor-associated kinase 4 [EC:2.7.11.1];K00924|3|2e-49|195|ath:AT1G66150|[EC:2.7.1.-]	gi|297739087|emb|CBI28576.3|/0/unnamed protein product [Vitis vinifera]
PAU013258.1	2259	12.01	463.02	0.69	27.87	5.33597	Up	2.87008e-124	1.8123e-122	57.05	12.01	3.19	0.69	-2.20889	Down	4.73148e-08	2.49171e-07	2377.45	463.02	134.35	27.87	-2.26921	Down	1.35392e-285	1.21136e-283	K04733|1|8e-60|230|smo:SELMODRAFT_33807|interleukin-1 receptor-associated kinase 4 [EC:2.7.11.1];K00924|3|2e-57|222|aly:ARALYDRAFT_486409|[EC:2.7.1.-]	gi|225456209|ref|XP_002282887.1|/0/PREDICTED: wall-associated receptor kinase 2-like isoform 3 [Vitis vinifera]
PAU025334.3	2421	195	450	10.49	25.22	1.26555	Up	1.40689e-26	1.84675e-25	412	195	21.42	10.49	-1.02994	Down	1.85823e-17	1.80847e-16	210	450	11.06	25.22	1.18922	Up	2.85466e-24	2.15641e-23	K04798|1|9e-39|160|mtr:MTR_5g055650|prefoldin beta subunit	gi|225444541|ref|XP_002275549.1|/0/PREDICTED: potassium channel KAT1 [Vitis vinifera]
PAU006233.1	1050	25	58	3.21	7.78	1.2772	Up	0.000129814	0.000423804	112	25	13.88	3.21	-2.11236	Down	6.03418e-14	4.9075e-13	14	58	1.75	7.78	2.15242	Up	2.69744e-08	8.81442e-08	K05283|1|6e-35|146|aly:ARALYDRAFT_354960|phosphatidylinositol glycan, class W [EC:2.3.-.-];K15692|2|6e-11|66.6|smo:SELMODRAFT_66937|E3 ubiquitin-protein ligase RNF13 [EC:6.3.2.19];K14297|5|8e-08|56.2|mtr:MTR_1g066430|nuclear pore complex protein Nup98-Nup96	gi|225427183|ref|XP_002277896.1|/2.11773e-95/PREDICTED: E3 ubiquitin-protein ligase Os04g0590900-like [Vitis vinifera]
PAU020269.1	1335	30	113	2.99	11.75	1.97444	Up	1.7853e-13	1.29529e-12	175	30	16.84	2.99	-2.49367	Down	2.60002e-25	3.42669e-24	413	113	40.14	11.75	-1.77238	Down	1.02757e-37	1.14045e-36	K05359|1|0.0|667|vvi:100267022|arogenate/prephenate dehydratase [EC:4.2.1.91 4.2.1.51]	gi|225436339|ref|XP_002268701.1|/0/PREDICTED: arogenate dehydratase/prephenate dehydratase 6, chloroplastic [Vitis vinifera]
PAU017586.1	2280	7	69	0.4	4.11	3.36107	Up	9.8467e-15	7.75516e-14	465	7	25.71	0.4	-6.00619	Down	1.3318e-124	7.56226e-123	253	69	14.16	4.11	-1.78461	Down	8.65342e-24	6.41512e-23	K05666|1|2e-59|228|olu:OSTLU_35503|ATP-binding cassette, subfamily C (CFTR/MRP), member 2;K05658|3|3e-19|95.9|aly:ARALYDRAFT_905098|ATP-binding cassette, subfamily B (MDR/TAP), member 1	gi|460386996|ref|XP_004239178.1|/0/PREDICTED: ABC transporter C family member 3-like [Solanum lycopersicum]
PAU017587.1	2085	13	84	0.82	5.49	2.74311	Up	9.24126e-15	7.29875e-14	497	13	30.13	0.82	-5.19943	Down	1.64892e-125	9.51398e-124	350	84	21.47	5.49	-1.96744	Down	1.21015e-36	1.30724e-35	K05666|1|3e-96|351|olu:OSTLU_35503|ATP-binding cassette, subfamily C (CFTR/MRP), member 2;K05658|2|5e-29|127|vvi:100265902|ATP-binding cassette, subfamily B (MDR/TAP), member 1	gi|224110774|ref|XP_002315633.1|/0/multidrug resistance protein ABC transporter family [Populus trichocarpa]
PAU026460.1	4521	280	673	7.97	19.94	1.32301	Up	1.16398e-41	2.36353e-40	100	280	2.75	7.97	1.53515	Up	2.5551e-22	3.03809e-21	183	673	5.11	19.94	1.96427	Up	5.99702e-73	1.27664e-71	K05666|1|8e-164|577|olu:OSTLU_35503|ATP-binding cassette, subfamily C (CFTR/MRP), member 2;K05658|2|2e-56|219|ath:AT3G28415|ATP-binding cassette, subfamily B (MDR/TAP), member 1	gi|470143230|ref|XP_004307284.1|/0/PREDICTED: ABC transporter C family member 9-like [Fragaria vesca subsp. vesca]
PAU000651.1	4377	71	217	2.09	6.64	1.66768	Up	7.5674e-20	7.63099e-19	279	71	7.94	2.09	-1.92564	Down	5.04696e-29	7.43855e-28	96	217	2.77	6.64	1.2613	Up	1.22764e-13	5.77874e-13	K05681|1|2e-49|196|cme:CMS467C|ATP-binding cassette, subfamily G (WHITE), member 2;K12843|5|3e-42|173|vvi:100248403|U4/U6 small nuclear ribonucleoprotein PRP3	gi|470134346|ref|XP_004303015.1|/0/PREDICTED: pleiotropic drug resistance protein 2-like isoform 2 [Fragaria vesca subsp. vesca]
PAU002108.1	1155	31	88	3.6	10.67	1.56749	Up	3.3727e-08	1.66278e-07	87.14	31	9.76	3.6	-1.43888	Down	4.20488e-07	2.01907e-06	27	88	3.05	10.67	1.80668	Up	1.03209e-09	3.75022e-09	K05765|1|2e-62|238|aly:ARALYDRAFT_495305|cofilin	gi|449446157|ref|XP_004140838.1|/1.00183e-157/PREDICTED: uncharacterized protein LOC101212555 [Cucumis sativus]
PAU030047.1	2589	1229	3551	61.69	185.77	1.59041	Up	1.95024e-278	3.24882e-276	3664	1229	177.87	61.69	-1.52771	Down	1.1077e-260	1.53248e-258	8928	3551	438.92	185.77	-1.24044	Down	0	0	K06611|1|0.0|1377|vvi:100245269|stachyose synthetase [EC:2.4.1.67]	gi|19571727|emb|CAC86963.1|/0/stachyose synthase [Stachys affinis]
PAU015176.1	1356	16	75	1.57	7.67	2.28846	Up	4.7039e-11	2.93368e-10	74	16	7.01	1.57	-2.15865	Down	6.87054e-10	4.26911e-09	184	75	17.59	7.67	-1.19746	Down	1.43225e-10	5.55575e-10	K06636|1|3e-13|74.7|ppp:PHYPADRAFT_79481|structural maintenance of chromosome 1	gi|460397458|ref|XP_004244284.1|/1.37887e-172/PREDICTED: uncharacterized protein LOC101246157 [Solanum lycopersicum]
PAU011062.2	2511	43	181	2.23	9.77	2.13131	Up	9.0148e-23	1.03521e-21	116	43	5.81	2.23	-1.38149	Down	1.38549e-08	7.66891e-08	46	181	2.33	9.77	2.06803	Up	4.69332e-22	3.2647e-21	K06685|1|7e-18|91.3|ath:AT4G19050|maintenance of ploidy protein MOB1 (MPS1 binder 1)	gi|460387404|ref|XP_004239367.1|/2.10764e-162/PREDICTED: TMV resistance protein N-like [Solanum lycopersicum]
PAU016074.1	2286	51	169	2.91	10.05	1.7881	Up	3.317e-17	2.97204e-16	21	51	1.16	2.91	1.32689	Up	0.000218548	0.000735968	10	169	0.56	10.05	4.16562	Up	1.03885e-40	1.23452e-39	K06694|1|4e-12|72.0|cre:CHLREDRAFT_140415|26S proteasome non-ATPase regulatory subunit 10	gi|147840488|emb|CAN68422.1|/0/hypothetical protein VITISV_018267 [Vitis vinifera]
PAU001888.2	1080	487	1077	60.67	140.22	1.20864	Up	8.8589e-57	2.40941e-55	218	487	26.22	60.67	1.21032	Up	1.29907e-26	1.78638e-25	357	1077	43.29	140.22	1.69559	Up	2.18704e-93	5.90238e-92	K06889|1|7e-10|63.2|cme:CMQ233C|	gi|462411699|gb|EMJ16748.1|/1.72466e-148/hypothetical protein PRUPE_ppa007239mg [Prunus persica]
PAU027152.1	1011	240	648	32.07	90.53	1.49717	Up	8.17888e-48	1.87588e-46	1183	240	152.58	32.07	-2.25027	Down	1.75714e-143	1.17335e-141	180	648	23.4	90.53	1.95189	Up	7.20354e-69	1.42879e-67	K06892|1|2e-108|390|pop:POPTR_550478|;K00475|3|3e-59|226|vvi:100253950|naringenin 3-dioxygenase [EC:1.14.11.9]	gi|350540006|ref|NP_001233840.1|/2.58008e-159/flavonoid biosynthesis oxidoreductase protein [Solanum lycopersicum]
PAU027027.1	1035	2	24	0.26	3.27	3.65271	Up	3.54098e-06	1.41802e-05	21	2	2.64	0.26	-3.34395	Down	4.95932e-05	0.00018538	89.04	24	11.29	3.27	-1.78768	Down	2.27968e-09	8.06973e-09	K07119|1|1e-162|570|vvi:100256090|	gi|225434189|ref|XP_002279359.1|/1.67704e-161/PREDICTED: NADP-dependent alkenal double bond reductase P2 [Vitis vinifera]
PAU018057.1	681	54	136	11.06	29.2	1.40062	Up	2.97738e-10	1.74555e-09	8	54	1.58	11.06	2.80735	Up	4.4994e-10	2.83517e-09	42	136	8.32	29.2	1.81131	Up	3.61418e-14	1.7541e-13	K07213|1|1e-08|58.2|zma:100282864|copper chaperone	gi|351723703|ref|NP_001238056.1|/6.78082e-63/uncharacterized protein LOC100527827 [Glycine max]
PAU022491.1	459	40	156	12.77	52.41	2.03708	Up	1.28052e-18	1.21941e-17	513	40	157.32	12.77	-3.62287	Down	1.17857e-102	5.36593e-101	42	156	12.85	52.41	2.02807	Up	2.78674e-18	1.64986e-17	K07213|1|9e-12|67.4|vvi:100247137|copper chaperone	gi|470132664|ref|XP_004302198.1|/7.32666e-66/PREDICTED: heavy metal-associated isoprenylated plant protein 26-like [Fragaria vesca subsp. vesca]
PAU002829.1	1392	139	283	13.26	28.17	1.08708	Up	7.60142e-14	5.65606e-13	323	139	29.76	13.26	-1.16629	Down	8.40472e-17	7.96001e-16	870	283	80.95	28.17	-1.52287	Down	5.7366e-63	1.04855e-61	K07513|1|0.0|747|vvi:100247651|acetyl-CoA acyltransferase 1 [EC:2.3.1.16]	gi|460403245|ref|XP_004247103.1|/0/PREDICTED: 3-ketoacyl-CoA thiolase 2, peroxisomal-like [Solanum lycopersicum]
PAU005479.1	1530	245	575	21.17	51.85	1.29232	Up	1.80081e-34	3.0318e-33	117	245	9.77	21.17	1.11559	Up	1.29154e-12	9.69177e-12	211	575	17.8	51.85	1.54247	Up	1.38998e-44	1.82672e-43	K08150|1|2e-42|172|vvi:100268023|MFS transporter, SP family, solute carrier family 2 (myo-inositol transporter), member 13	gi|460387193|ref|XP_004239271.1|/0/PREDICTED: sugar transport protein 14-like [Solanum lycopersicum]
PAU001591.1	834	202	598	33.18	102.8	1.63145	Up	6.31464e-50	1.51271e-48	93	202	14.73	33.18	1.17156	Up	2.31356e-11	1.59641e-10	52	598	8.29	102.8	3.63232	Up	9.8588e-126	3.57494e-124	K08235|1|5e-124|441|vvi:100241119|xyloglucan:xyloglucosyl transferase [EC:2.4.1.207];K14504|2|1e-120|430|vvi:100256520|xyloglucan:xyloglucosyl transferase TCH4 [EC:2.4.1.207]	gi|22947852|gb|AAN07898.1|/2.26744e-128/xyloglucan endotransglycosylase [Malus x domestica]
PAU011708.1	1212	88	306	9.71	35.25	1.86008	Up	1.88627e-31	2.92124e-30	713	88	75.94	9.71	-2.96732	Down	2.7401e-118	1.49488e-116	976	306	104.9	35.25	-1.57332	Down	6.66014e-74	1.43013e-72	K08249|1|0.0|640|vvi:100251399|hydroxymandelonitrile lyase [EC:4.1.2.11]	gi|225449100|ref|XP_002274723.1|/0/PREDICTED: serine carboxypeptidase-like 27 [Vitis vinifera]
PAU017693.1	1068	42	157	5.29	20.69	1.96759	Up	4.7924e-18	4.44499e-17	94	42	11.44	5.29	-1.11275	Down	1.64222e-05	6.51604e-05	504	157	61.84	20.69	-1.57961	Down	2.63486e-39	3.02067e-38	K08472|1|9e-106|381|ath:AT1G61560|mlo protein	gi|460389894|ref|XP_004240581.1|/1.64191e-143/PREDICTED: MLO-like protein 6-like [Solanum lycopersicum]
PAU020349.1	2088	74	223	4.63	14.56	1.65293	Up	4.99686e-20	5.06913e-19	438	74	26.51	4.63	-2.51745	Down	1.31255e-61	3.82182e-60	859	223	52.62	14.56	-1.8536	Down	5.4201e-81	1.2603e-79	K08653|1|1e-07|57.0|bdi:100822086|membrane-bound transcription factor site-1 protease [EC:3.4.21.112]	gi|460400298|ref|XP_004245672.1|/0/PREDICTED: subtilisin-like protease-like [Solanum lycopersicum]
PAU000754.1	1161	43	107	4.96	12.9	1.37896	Up	3.19542e-08	1.57937e-07	216	43	24.07	4.96	-2.27882	Down	6.38584e-28	9.11675e-27	761	107	85.55	12.9	-2.7294	Down	1.365e-114	4.44101e-113	K08770|1|0.0|733|vvi:100259635|ubiquitin C	gi|460408912|ref|XP_004249885.1|/0/PREDICTED: polyubiquitin-C-like [Solanum lycopersicum]
PAU011414.1	636	182	425	40.2	98.44	1.29205	Up	1.08914e-25	1.39073e-24	49	182	10.42	40.2	1.94784	Up	2.43278e-20	2.66488e-19	173	425	36.9	98.44	1.41562	Up	7.7446e-29	6.77934e-28	K09122|1|6e-06|48.9|gmx:100781231|hypothetical protein	gi|225450557|ref|XP_002277523.1|/2.30538e-91/PREDICTED: Werner Syndrome-like exonuclease-like [Vitis vinifera]
PAU016946.1	486	57	120	17.04	37.72	1.1464	Up	4.77836e-07	2.10752e-06	9	57	2.59	17.04	2.7179	Up	3.0367e-10	1.9359e-09	55	120	15.78	37.72	1.25723	Up	9.86862e-08	3.08319e-07	K09264|1|5e-64|241|pop:POPTR_661810|MADS-box transcription factor, plant	gi|27373049|gb|AAO12211.1|AF385746_1/2.24785e-66/MADS11 [Nicotiana tabacum]
PAU008403.1	1056	92.78	191.61	11.84	25.55	1.10965	Up	3.65898e-10	2.12693e-09	33.51	92.78	4.13	11.84	1.51946	Up	3.09948e-08	1.6609e-07	39.29	191.61	4.88	25.55	2.38837	Up	2.08628e-27	1.74639e-26	K09287|1|3e-37|154|vvi:100262843|RAV-like factor	gi|359482026|ref|XP_002275955.2|/1.06286e-86/PREDICTED: B3 domain-containing protein At2g36080-like [Vitis vinifera]
PAU022008.1	2094	239.64	497.85	14.96	32.4	1.11488	Up	3.67268e-24	4.43471e-23	110.37	239.64	6.66	14.96	1.16752	Up	3.44924e-13	2.68571e-12	159	497.85	9.71	32.4	1.73845	Up	6.89972e-46	9.38225e-45	K09338|1|1e-160|565|ath:AT1G73360|homeobox-leucine zipper protein	gi|449445947|ref|XP_004140733.1|/0/PREDICTED: homeobox-leucine zipper protein HDG11-like [Cucumis sativus]
PAU013206.1	1143	39.89	149.5	4.68	18.33	1.96963	Up	1.55675e-17	1.40881e-16	6.48	39.89	0.73	4.68	2.68054	Up	1.76917e-07	8.80928e-07	23.02	149.5	2.63	18.33	2.80107	Up	1.23059e-25	9.75232e-25	K09338|1|3e-54|210|aly:ARALYDRAFT_908602|homeobox-leucine zipper protein	gi|460366970|ref|XP_004229348.1|/3.37182e-89/PREDICTED: homeobox-leucine zipper protein HAT14-like [Solanum lycopersicum]
PAU000838.1	1083	84	398	10.43	51.66	2.30831	Up	6.77754e-53	1.72824e-51	16	84	1.92	10.43	2.44156	Up	4.94982e-13	3.81967e-12	34	398	4.11	51.66	3.65184	Up	1.00868e-84	2.44919e-83	K09422|1|1e-141|501|vvi:100256209|myb proto-oncogene protein, plant	gi|168831388|gb|ACA34975.1|/4.40453e-152/phantastica [Corytoplectus speciosus]
PAU020580.1	927	49	105	7.18	16.1	1.165	Up	1.64467e-06	6.84494e-06	17	49	2.4	7.18	1.58095	Up	3.858e-05	0.000146177	24	105	3.42	16.1	2.23499	Up	1.5596e-14	7.73039e-14	K09422|1|9e-80|295|vvi:100265304|myb proto-oncogene protein, plant	gi|157679144|dbj|BAF80451.1|/3.02181e-79/MYB-related transcription factor [Nicotiana tabacum]
PAU002581.1	954	14.11	93.01	2.01	13.83	2.78253	Up	1.98895e-16	1.713e-15	61.98	14.11	8.5	2.01	-2.08027	Down	5.0505e-08	2.65135e-07	46	93.01	6.36	13.83	1.1207	Up	1.40881e-05	3.62689e-05	K09517|1|1e-154|543|gmx:100807885|DnaJ homolog subfamily B member 11	gi|356572775|ref|XP_003554541.1|/1.47464e-153/PREDICTED: dnaJ homolog subfamily B member 11-like [Glycine max]
PAU007925.1	831	41	91	6.76	15.71	1.21659	Up	3.94618e-06	1.56862e-05	134	41	21.31	6.76	-1.65644	Down	2.96804e-12	2.177e-11	229	91	36.64	15.71	-1.22174	Down	2.35404e-13	1.08981e-12	K09561|1|7e-132|468|vvi:100248721|STIP1 homology and U-box containing protein 1 [EC:6.3.2.19]	gi|147834652|emb|CAN63106.1|/8.27249e-131/hypothetical protein VITISV_000496 [Vitis vinifera]
PAU018381.1	1239	165	399	17.78	44.9	1.33646	Up	1.31337e-25	1.66947e-24	388	165	40.38	17.78	-1.18339	Down	2.62798e-20	2.87242e-19	12	399	1.26	44.9	5.15522	Up	1.14014e-106	3.45033e-105	K09646|1|2e-169|593|vvi:100267109|serine carboxypeptidase 1 [EC:3.4.16.-]	gi|460411178|ref|XP_004250991.1|/1.07068e-168/PREDICTED: serine carboxypeptidase-like 51-like [Solanum lycopersicum]
PAU003853.1	1572	55.12	146	4.63	12.8	1.46706	Up	1.07699e-11	7.03934e-11	0	55.12	0.001	4.63	12.1768	Up	1.11241e-17	1.09712e-16	35	146	2.87	12.8	2.15702	Up	5.98764e-19	3.65264e-18	K09699|1|0.0|636|vvi:100244742|2-oxoisovalerate dehydrogenase E2 component (dihydrolipoyl transacylase) [EC:2.3.1.168]	gi|296083342|emb|CBI22978.3|/0/unnamed protein product [Vitis vinifera]
PAU030993.1	3156	93	323	3.81	13.8	1.85681	Up	4.53826e-33	7.39944e-32	206	93	8.17	3.81	-1.10055	Down	2.5097e-10	1.61183e-09	30	323	1.21	13.8	3.51159	Up	3.82852e-67	7.43835e-66	K10143|1|1e-161|569|ppp:PHYPADRAFT_126406|E3 ubiquitin-protein ligase RFWD2 [EC:6.3.2.19]	gi|359489834|ref|XP_002276685.2|/0/PREDICTED: protein SUPPRESSOR OF PHYA-105 1-like [Vitis vinifera]
PAU024714.1	2052	91	263	5.8	17.48	1.59158	Up	3.3086e-22	3.68089e-21	202	91	12.45	5.8	-1.10202	Down	3.41798e-10	2.17398e-09	88	263	5.49	17.48	1.67083	Up	8.37152e-24	6.20986e-23	K10576|1|2e-77|288|vvi:100250088|ubiquitin-conjugating enzyme E2 H [EC:6.3.2.19];K13415|2|2e-59|228|osa:4324691|protein brassinosteroid insensitive 1 [EC:2.7.10.1 2.7.11.1]	gi|460378927|ref|XP_004235218.1|/0/PREDICTED: probable inactive receptor kinase At5g58300-like [Solanum lycopersicum]
PAU009756.1	2424	74.39	146.41	4	8.2	1.03562	Up	2.21838e-07	1.01028e-06	24.63	74.39	1.28	4	1.64386	Up	1.17931e-07	5.96468e-07	40.88	146.41	2.15	8.2	1.93129	Up	6.1547e-17	3.42461e-16	K10643|1|1e-93|343|mtr:MTR_2g093100|CCR4-NOT transcription complex subunit 4 [EC:6.3.2.19]	gi|460382185|ref|XP_004236820.1|/0/PREDICTED: uncharacterized protein LOC101257555 [Solanum lycopersicum]
PAU003982.1	1017	29	78	3.85	10.83	1.4921	Up	5.65248e-07	2.47752e-06	66	29	8.46	3.85	-1.1358	Down	0.00024704	0.000825588	9	78	1.16	10.83	3.22284	Up	5.44638e-16	2.90607e-15	K10760|1|2e-106|383|pop:POPTR_766811|adenylate isopentenyltransferase (cytokinin synthase)	gi|194067759|dbj|BAG55007.1|/9.72015e-106/adenylate isopentenyltransferase [Ipomoea nil]
PAU000737.1	2136	34	388	2.08	24.74	3.57219	Up	1.34007e-80	5.35203e-79	91	34	5.38	2.08	-1.37102	Down	6.05872e-07	2.84913e-06	988	388	59.13	24.74	-1.25704	Down	1.46007e-53	2.31418e-52	K10775|1|0.0|1197|rcu:RCOM_1355480|phenylalanine ammonia-lyase [EC:4.3.1.24]	gi|429510230|gb|AFZ94859.1|/0/phenylalanine ammonia-lyase [Solenostemon scutellarioides]
PAU023882.1	4110	34	115	1.07	3.75	1.80928	Up	2.08798e-12	1.4266e-11	102	34	3.09	1.07	-1.53	Down	8.84044e-09	4.99714e-08	31	115	0.95	3.75	1.98089	Up	7.76046e-14	3.68887e-13	K10779|1|3e-36|152|smo:SELMODRAFT_443867|transcriptional regulator ATRX [EC:3.6.4.12];K10875|2|7e-29|128|smo:SELMODRAFT_137237|DNA repair and recombination protein RAD54 and RAD54-like protein [EC:3.6.4.-]	gi|460390534|ref|XP_004240884.1|/0/PREDICTED: uncharacterized protein LOC101262122 [Solanum lycopersicum]
PAU019615.1	3009	47.17	124.39	2.03	5.58	1.45879	Up	4.62078e-10	2.65976e-09	179.28	47.17	7.46	2.03	-1.8777	Down	1.31387e-18	1.34728e-17	19.51	124.39	0.82	5.58	2.76657	Up	1.17453e-21	8.04993e-21	K10908|1|0.0|1444|vvi:100266898|DNA-directed RNA polymerase, mitochondrial [EC:2.7.7.6]	gi|90111039|sp|Q8VWF8.2|RPOT2_NICSY/0/RecName: Full=DNA-directed RNA polymerase 2, chloroplastic/mitochondrial; AltName: Full=NsRpoT-B; AltName: Full=T7 bacteriophage-type single subunit RNA polymerase 2; Flags: Precursor
PAU030236.1	2115	38.03	159	2.35	10.24	2.12348	Up	4.35946e-20	4.43495e-19	187.88	38.03	11.22	2.35	-2.25534	Down	5.19644e-24	6.54218e-23	1006	159	60.82	10.24	-2.57033	Down	7.39782e-141	3.03963e-139	K11228|1|3e-65|248|ota:Ot13g01170|mitogen-activated protein kinase kinase kinase [EC:2.7.11.1];K13414|2|2e-59|228|zma:100279294|mitogen-activated protein kinase kinase kinase 1, plant [EC:2.7.11.25]	gi|359490486|ref|XP_003634098.1|/9.40897e-177/PREDICTED: uncharacterized protein LOC100242348 [Vitis vinifera]
PAU018373.1	450	98	345	32.01	118.61	1.88963	Up	1.07606e-35	1.87007e-34	48	98	15.06	32.01	1.0878	Up	1.31347e-05	5.27345e-05	40	345	12.51	118.61	3.24507	Up	8.95736e-66	1.71335e-64	K11252|1|3e-45|178|mtr:MTR_4g071180|histone H2B	gi|470116874|ref|XP_004294598.1|/2.506e-44/PREDICTED: probable histone H2B.1-like isoform 2 [Fragaria vesca subsp. vesca]
PAU003725.1	411	48	102	17.42	39.03	1.16384	Up	2.81536e-06	1.14133e-05	9	48	3.14	17.42	2.47191	Up	4.62142e-08	2.43478e-07	4	102	1.39	39.03	4.81143	Up	3.79292e-27	3.1568e-26	K11253|1|2e-60|228|mtr:MTR_1g105310|histone H3	gi|470105592|ref|XP_004289166.1|/2.63288e-59/PREDICTED: histone H3.2-like [Fragaria vesca subsp. vesca]
PAU014755.1	1353	137.1	578.63	13.47	59.35	2.1395	Up	2.29836e-69	7.73893e-68	482.64	137.1	45.8	13.47	-1.7656	Down	1.0058e-43	2.12005e-42	251.17	578.63	24.07	59.35	1.30201	Up	7.67398e-35	7.91568e-34	K11493|1|2e-32|138|ota:Ot03g05690|regulator of chromosome condensation;K10615|5|2e-20|99.0|cme:CMB070C|E3 ubiquitin-protein ligase HERC4 [EC:6.3.2.19]	gi|225438373|ref|XP_002274569.1|/0/PREDICTED: probable E3 ubiquitin-protein ligase HERC1 [Vitis vinifera]
PAU005769.1	2421	149	376.66	8.01	21.11	1.39805	Up	7.67022e-26	9.8338e-25	345.91	149	17.99	8.01	-1.16732	Down	9.93036e-18	9.80932e-17	2533.31	376.66	133.37	21.11	-2.65944	Down	0	0	K11596|1|4e-133|474|sbi:SORBI_06g025560|argonaute;K11593|4|8e-131|466|ppp:PHYPADRAFT_158832|eukaryotic translation initiation factor 2C	gi|409032145|gb|AFV08637.1|/0/AGO2A2 [Solanum lycopersicum]
PAU027031.1	1503	20.77	85.12	1.83	7.82	2.09532	Up	1.60917e-11	1.036e-10	97.81	20.77	8.32	1.83	-2.18474	Down	5.389e-13	4.14326e-12	254.19	85.12	21.84	7.82	-1.48173	Down	8.08952e-19	4.89614e-18	K11818|1|3e-128|456|ath:AT4G31500|cytochrome P450, family 83, subfamily B, polypeptide 1 [EC:1.14.-.-];K00517|3|2e-116|417|ath:AT3G26300|[EC:1.14.-.-]	gi|460404871|ref|XP_004247903.1|/9.89815e-167/PREDICTED: cytochrome P450 83B1-like [Solanum lycopersicum]
PAU011669.1	882	15	129	2.32	20.87	3.16923	Up	4.70182e-25	5.87055e-24	0	15	0.001	2.32	11.1799	Up	2.35016e-05	9.1753e-05	4	129	0.6	20.87	5.12032	Up	3.20496e-35	3.34785e-34	K11821|1|2e-54|211|ath:AT1G74100|desulfoglucosinolate sulfotransferase A/B/C [EC:2.8.2.-]	gi|255573854|ref|XP_002527846.1|/3.16971e-83/Flavonol 3-sulfotransferase, putative [Ricinus communis]
PAU018787.1	1620	62	124	5.05	10.53	1.06015	Up	1.2624e-06	5.32134e-06	154	62	12.12	5.05	-1.26303	Down	1.00833e-09	6.16744e-09	30	124	2.39	10.53	2.13942	Up	3.41116e-16	1.84282e-15	K12126|1|3e-11|68.6|aly:ARALYDRAFT_471048|phytochrome-interacting factor 3	gi|359473485|ref|XP_003631305.1|/3.59984e-178/PREDICTED: LOW QUALITY PROTEIN: transcription factor bHLH49-like [Vitis vinifera]
PAU022826.1	1080	67	198	8.35	25.78	1.6264	Up	1.50754e-17	1.36476e-16	196	67	23.57	8.35	-1.4971	Down	4.07646e-15	3.53091e-14	24	198	2.91	25.78	3.14716	Up	1.08081e-37	1.19845e-36	K12126|1|4e-12|70.5|aly:ARALYDRAFT_471048|phytochrome-interacting factor 3	gi|462395264|gb|EMJ01063.1|/1.03963e-52/hypothetical protein PRUPE_ppa005829mg [Prunus persica]
PAU009474.1	1803	259.35	683.98	18.9	51.98	1.45957	Up	1.17462e-48	2.74632e-47	113.81	259.35	8.01	18.9	1.23851	Up	1.59823e-15	1.41718e-14	87	683.98	6.2	51.98	3.06762	Up	2.6241e-123	9.27032e-122	K12132|1|8e-114|409|osa:4343678|serine/threonine-protein kinase WNK1 [EC:2.7.11.1];K08867|3|8e-108|389|smo:SELMODRAFT_136322|WNK lysine deficient protein kinase [EC:2.7.11.1]	gi|460401521|ref|XP_004246271.1|/0/PREDICTED: probable serine/threonine-protein kinase WNK5-like [Solanum lycopersicum]
PAU019627.1	1329	173.52	394.95	17.37	41.28	1.24885	Up	5.91962e-23	6.85058e-22	3	173.52	0.29	17.37	5.9044	Up	5.90808e-49	1.39176e-47	81.87	394.95	7.99	41.28	2.36918	Up	1.34823e-54	2.17603e-53	K12135|1|8e-91|332|aly:ARALYDRAFT_488429|zinc finger protein CONSTANS;K03539|3|5e-08|57.4|bdi:100830772|ribonuclease P/MRP protein subunit RPP1 [EC:3.1.26.5];K12127|4|5e-08|57.4|smo:SELMODRAFT_438647|pseudo-response regulator 1;K12130|5|7e-08|57.0|rcu:RCOM_0969830|pseudo-response regulator 5	gi|225451881|ref|XP_002282509.1|/8.77029e-140/PREDICTED: zinc finger protein CONSTANS-LIKE 2-like [Vitis vinifera]
PAU001337.2	663	20	49	4.22	10.84	1.36105	Up	0.000233538	0.000734039	110	20	22.35	4.22	-2.40496	Down	7.6141e-16	6.87328e-15	383	49	78.1	10.84	-2.84896	Down	1.79228e-61	3.19325e-60	K12900|1|2e-45|180|rcu:RCOM_0036490|FUS-interacting serine-arginine-rich protein 1;K12891|4|4e-12|69.7|aly:ARALYDRAFT_496619|splicing factor, arginine/serine-rich 2	gi|359487440|ref|XP_002267230.2|/2.70164e-45/PREDICTED: uncharacterized protein LOC100259677 [Vitis vinifera]
PAU013714.1	984	21	92	2.89	13.23	2.19467	Up	1.22318e-12	8.50417e-12	76	21	10.09	2.89	-1.80378	Down	2.69432e-08	1.4525e-07	8	92	1.07	13.23	3.62813	Up	1.48552e-20	9.73293e-20	K13051|1|2e-164|576|pop:POPTR_740496|beta-aspartyl-peptidase (threonine type) [EC:3.4.19.5]	gi|462419608|gb|EMJ23871.1|/1.49536e-164/hypothetical protein PRUPE_ppa008583mg [Prunus persica]
PAU030241.1	1350	247.62	489.7	24.38	50.35	1.04629	Up	1.52633e-21	1.65375e-20	90.12	247.62	8.57	24.38	1.50833	Up	2.3231e-19	2.45662e-18	151.47	489.7	14.55	50.35	1.79097	Up	5.46202e-47	7.586e-46	K13065|1|1e-39|162|sbi:SORBI_06g021640|shikimate O-hydroxycinnamoyltransferase [EC:2.3.1.133]	gi|113912329|gb|ABI48361.1|/0/putative alcohol acyltransferase 2 [Lavandula angustifolia]
PAU014565.1	828	13	41	2.15	7.1	1.72348	Up	6.20918e-05	0.000212895	0	13	0.001	2.15	11.0701	Up	9.71266e-05	0.00034641	5	41	0.8	7.1	3.14975	Up	8.37092e-09	2.8457e-08	K13070|1|3e-88|323|osa:4335093|momilactone-A synthase [EC:1.1.1.295];K09841|2|2e-73|273|pop:POPTR_547844|xanthoxin dehydrogenase [EC:1.1.1.288]	gi|224140061|ref|XP_002323405.1|/8.84231e-109/predicted protein [Populus trichocarpa]
PAU012896.1	1002	31	794	4.18	111.99	4.74372	Up	1.75986e-199	1.92076e-197	3	31	0.39	4.18	3.42196	Up	2.59178e-07	1.27057e-06	146	794	19.16	111.99	2.5472	Up	7.17616e-117	2.39147e-115	K13082|1|4e-41|166|aly:ARALYDRAFT_494741|bifunctional dihydroflavonol 4-reductase/flavanone 4-reductase [EC:1.1.1.219 1.1.1.234]	gi|462416872|gb|EMJ21609.1|/2.2595e-107/hypothetical protein PRUPE_ppa008244mg [Prunus persica]
PAU028101.3	1140	80	162	9.41	19.91	1.08123	Up	1.9241e-08	9.73041e-08	29	80	3.29	9.41	1.51611	Up	3.04718e-07	1.48452e-06	7	162	0.8	19.91	4.63735	Up	1.10954e-41	1.36178e-40	K13229|1|1e-73|275|zma:541977|2,4-dihydroxy-1,4-benzoxazin-3-one-glucoside dioxygenase [EC:1.14.20.2];K06892|2|2e-44|178|pop:POPTR_550478|;K05933|3|3e-37|154|mtr:MTR_2g025120|aminocyclopropanecarboxylate oxidase [EC:1.14.17.4];K00475|5|6e-37|153|vvi:100233079|naringenin 3-dioxygenase [EC:1.14.11.9]	gi|460404477|ref|XP_004247709.1|/5.64973e-137/PREDICTED: deacetoxyvindoline 4-hydroxylase-like [Solanum lycopersicum]
PAU014345.1	2427	28.52	618.79	1.53	34.59	4.49875	Up	2.21612e-151	1.73729e-149	124.39	28.52	6.45	1.53	-2.07577	Down	3.73372e-15	3.24189e-14	75.98	618.79	3.99	34.59	3.11589	Up	3.22858e-114	1.04082e-112	K13254|1|6e-56|217|sbi:SORBI_10g001950|spastin [EC:3.6.4.3];K07767|2|8e-56|217|smo:SELMODRAFT_78692|microtubule-severing ATPase [EC:3.6.4.3]	gi|255545124|ref|XP_002513623.1|/0/ATP binding protein, putative [Ricinus communis]
PAU024249.3	1299	209.81	457.09	21.51	48.94	1.18601	Up	1.50065e-24	1.84009e-23	65.65	209.81	6.5	21.51	1.7265	Up	4.98854e-20	5.40069e-19	28.78	457.09	2.88	48.94	4.08687	Up	1.0762e-106	3.26081e-105	K13289|1|0.0|669|vvi:100247312|cathepsin A (carboxypeptidase C) [EC:3.4.16.5]	gi|255543186|ref|XP_002512656.1|/0/serine carboxypeptidase, putative [Ricinus communis]
PAU009253.4	1995	206	499	13.52	34.14	1.33637	Up	1.04247e-31	1.6284e-30	49	206	3.11	13.52	2.12011	Up	2.03256e-25	2.69298e-24	176	499	11.3	34.14	1.59514	Up	5.68096e-41	6.82323e-40	K13415|1|1e-39|163|rcu:RCOM_0478150|protein brassinosteroid insensitive 1 [EC:2.7.10.1 2.7.11.1];K04733|2|1e-39|162|smo:SELMODRAFT_159261|interleukin-1 receptor-associated kinase 4 [EC:2.7.11.1]	gi|462409961|gb|EMJ15295.1|/0/hypothetical protein PRUPE_ppa015608mg [Prunus persica]
PAU022994.2	2043	6	43	0.38	2.87	2.91698	Up	1.49733e-08	7.64393e-08	39	6	2.41	0.38	-2.66496	Down	5.37746e-07	2.54791e-06	6	43	0.38	2.87	2.91698	Up	1.07122e-08	3.61473e-08	K13415|1|8e-41|167|aly:ARALYDRAFT_912402|protein brassinosteroid insensitive 1 [EC:2.7.10.1 2.7.11.1]	gi|460374495|ref|XP_004233046.1|/0/PREDICTED: probable LRR receptor-like serine/threonine-protein kinase At2g24230-like [Solanum lycopersicum]
PAU005430.1	2148	32	80	1.95	5.07	1.37851	Up	1.63627e-06	6.81221e-06	84	32	4.94	1.95	-1.34104	Down	2.39664e-06	1.05492e-05	6	80	0.36	5.07	3.81592	Up	8.02798e-19	4.86247e-18	K13415|1|9e-59|226|sbi:SORBI_03g032990|protein brassinosteroid insensitive 1 [EC:2.7.10.1 2.7.11.1];K13418|5|4e-58|224|aly:ARALYDRAFT_895025|somatic embryogenesis receptor kinase 1 [EC:2.7.10.1 2.7.11.1]	gi|225424079|ref|XP_002282768.1|/0/PREDICTED: probable inactive leucine-rich repeat receptor-like protein kinase At1g66830 [Vitis vinifera]
PAU027371.1	2490	21	59	1.1	3.21	1.54507	Up	7.51796e-06	2.88471e-05	61	21	3.08	1.1	-1.48543	Down	1.46437e-05	5.85024e-05	238	59	12.18	3.21	-1.92387	Down	1.13437e-24	8.68058e-24	K13416|1|1e-52|206|ath:AT4G33430|brassinosteroid insensitive 1-associated receptor kinase 1 [EC:2.7.10.1 2.7.11.1];K13418|4|5e-51|201|rcu:RCOM_0186340|somatic embryogenesis receptor kinase 1 [EC:2.7.10.1 2.7.11.1];K13417|5|1e-50|200|ath:AT2G13790|somatic embryogenesis receptor kinase 4 [EC:2.7.10.1 2.7.11.1]	gi|460395690|ref|XP_004243414.1|/0/PREDICTED: G-type lectin S-receptor-like serine/threonine-protein kinase At2g19130-like [Solanum lycopersicum]
PAU026514.1	990	64	136	8.75	19.43	1.15093	Up	6.18862e-08	2.98196e-07	16	64	2.11	8.75	2.05204	Up	1.61375e-08	8.86766e-08	53	136	7.04	19.43	1.46464	Up	7.6312e-11	3.01319e-10	K13420|1|2e-24|111|sbi:SORBI_06g028760|LRR receptor-like serine/threonine-protein kinase FLS2 [EC:2.7.11.1];K13428|5|5e-23|106|ath:AT5G20480|LRR receptor-like serine/threonine-protein kinase EFR [EC:2.7.11.1]	gi|444011|emb|CAA54303.1|/3.74545e-139/FIL2 [Antirrhinum majus]
PAU028196.1	1341	65.84	148.95	6.53	15.42	1.23965	Up	1.58916e-09	8.78583e-09	150.76	65.84	14.44	6.53	-1.14492	Down	1.85126e-08	1.01195e-07	38.47	148.95	3.72	15.42	2.05143	Up	3.8061e-18	2.23941e-17	K13420|1|3e-22|104|rcu:RCOM_0633880|LRR receptor-like serine/threonine-protein kinase FLS2 [EC:2.7.11.1]	gi|470128660|ref|XP_004300254.1|/3.26141e-142/PREDICTED: leucine-rich repeat protein SHOC-2-like [Fragaria vesca subsp. vesca]
PAU023641.1	1122	40	155	4.79	19.38	2.01647	Up	2.0867e-18	1.9686e-17	225	40	25.99	4.79	-2.43986	Down	2.23246e-31	3.5027e-30	60	155	6.99	19.38	1.4712	Up	2.84994e-12	1.23837e-11	K13420|1|7e-30|129|pop:POPTR_1075175|LRR receptor-like serine/threonine-protein kinase FLS2 [EC:2.7.11.1]	gi|255567588|ref|XP_002524773.1|/2.44759e-177/serine-threonine protein kinase, plant-type, putative [Ricinus communis]
PAU002509.1	1260	14	50	1.48	5.53	1.90168	Up	2.08524e-06	8.59101e-06	52	14	5.32	1.48	-1.84583	Down	3.34074e-06	1.44808e-05	7	50	0.72	5.53	2.94121	Up	6.6669e-10	2.4583e-09	K13420|1|7e-31|133|ath:AT5G46330|LRR receptor-like serine/threonine-protein kinase FLS2 [EC:2.7.11.1]	gi|147815740|emb|CAN74874.1|/7.35751e-165/hypothetical protein VITISV_038921 [Vitis vinifera]
PAU014522.1	1101	18	90	2.2	11.48	2.38355	Up	1.44076e-13	1.05225e-12	50	18	5.89	2.2	-1.42076	Down	0.000150659	0.000520223	204	90	24.24	11.48	-1.07827	Down	4.34392e-10	1.62578e-09	K13420|1|8e-36|149|rcu:RCOM_0633880|LRR receptor-like serine/threonine-protein kinase FLS2 [EC:2.7.11.1]	gi|88604736|gb|ABD46739.1|/9.4185e-150/leucine-rich repeat protein [Nicotiana tabacum]
PAU018004.1	945	69	255	9.91	38.3	1.95039	Up	4.49654e-28	6.20812e-27	22	69	3.05	9.91	1.70008	Up	2.39644e-07	1.17873e-06	70	255	9.77	38.3	1.97091	Up	2.0606e-28	1.7798e-27	K13424|1|8e-23|105|vvi:100243352|WRKY transcription factor 33	gi|460386766|ref|XP_004239067.1|/6.0887e-75/PREDICTED: probable WRKY transcription factor 57-like isoform 1 [Solanum lycopersicum]
PAU024707.1	909	296	604	44.32	94.59	1.09373	Up	6.13928e-28	8.43019e-27	658	296	95.04	44.32	-1.10058	Down	6.10988e-30	9.26135e-29	1784	604	259.47	94.59	-1.45581	Down	2.50784e-120	8.61316e-119	K13426|1|1e-11|68.6|pop:POPTR_646672|WRKY transcription factor 29;K13425|2|7e-11|66.2|rcu:RCOM_1616660|WRKY transcription factor 22	gi|7406995|gb|AAF61863.1|AF193770_1/5.75934e-43/DNA-binding protein 3 [Nicotiana tabacum]
PAU008077.1	1020	8	94	1.06	13.01	3.61748	Up	8.80778e-21	9.21578e-20	47	8	6.01	1.06	-2.5033	Down	8.9495e-08	4.56332e-07	221	94	28.46	13.01	-1.12931	Down	1.51236e-11	6.26091e-11	K13430|1|2e-64|244|zma:100283091|serine/threonine-protein kinase PBS1 [EC:2.7.11.1]	gi|350537875|ref|NP_001233803.1|/9.34967e-141/pto-interacting protein 1 [Solanum lycopersicum]
PAU011021.1	2877	47.01	146.87	2.12	6.9	1.70253	Up	4.44858e-14	3.35745e-13	106.62	47.01	4.65	2.12	-1.13317	Down	3.9408e-06	1.69702e-05	907.73	146.87	40.08	6.9	-2.53821	Down	1.00526e-125	3.63986e-124	K13457|1|2e-111|402|vvi:100252764|disease resistance protein RPM1	gi|359472787|ref|XP_002275296.2|/0/PREDICTED: disease resistance protein RPM1-like [Vitis vinifera]
PAU017530.2	2070	45	133	2.84	8.76	1.62504	Up	2.92502e-12	1.98192e-11	94	45	5.74	2.84	-1.01516	Down	6.52194e-05	0.000239361	454	133	28.06	8.76	-1.67951	Down	2.79424e-38	3.13926e-37	K13457|1|4e-13|75.1|sbi:SORBI_02g004900|disease resistance protein RPM1	gi|460413318|ref|XP_004252037.1|/3.25309e-65/PREDICTED: putative late blight resistance protein homolog R1B-16-like [Solanum lycopersicum]
PAU000241.1	2757	11	72	0.52	3.53	2.76308	Up	6.38548e-13	4.51009e-12	45	11	2.05	0.52	-1.97904	Down	5.84878e-06	2.46689e-05	274	72	12.63	3.53	-1.83911	Down	1.25683e-26	1.02565e-25	K13457|1|4e-132|471|vvi:100252764|disease resistance protein RPM1	gi|462410268|gb|EMJ15602.1|/8.85168e-178/hypothetical protein PRUPE_ppa026627mg [Prunus persica]
PAU004807.1	849	120	256	19.34	43.17	1.15844	Up	8.28762e-14	6.14677e-13	291	120	45.22	19.34	-1.22537	Down	1.90151e-16	1.76094e-15	1034	256	161.69	43.17	-1.90513	Down	7.36838e-102	2.14569e-100	K13464|1|5e-35|146|rcu:RCOM_0684970|jasmonate ZIM domain-containing protein	gi|389986111|gb|AFL46173.1|/2.17167e-41/jasmonate ZIM domain protein h [Nicotiana attenuata]
PAU030183.1	2802	263.98	671.99	12.22	32.42	1.40764	Up	1.4163e-45	3.10225e-44	123	263.98	5.51	12.22	1.14912	Up	5.8277e-14	4.74574e-13	96	671.99	4.35	32.42	2.8978	Up	1.72024e-114	5.57475e-113	K13493|1|5e-111|400|ath:AT5G05860|cytokinin-N-glucosyltransferase [EC:2.4.1.-];K13228|5|2e-87|322|zma:100274317|UDP-glucosyltransferase BX9 [EC:2.4.1.202]	gi|225449296|ref|XP_002281324.1|/3.56382e-158/PREDICTED: UDP-glycosyltransferase 76C4 [Vitis vinifera]
PAU000730.1	2418	215	501	11.58	28.11	1.27945	Up	6.85586e-30	1.00811e-28	732	215	38.11	11.58	-1.71853	Down	3.7961e-63	1.12362e-61	1623	501	85.55	28.11	-1.60568	Down	4.03708e-124	1.43235e-122	K13525|1|0.0|1453|vvi:100265402|transitional endoplasmic reticulum ATPase	gi|225440045|ref|XP_002282146.1|/0/PREDICTED: cell division cycle protein 48 homolog [Vitis vinifera]
PAU028423.2	1599	33	130	2.72	11.19	2.04053	Up	6.87874e-16	5.76744e-15	152	33	12.12	2.72	-2.15571	Down	7.83274e-19	8.11836e-18	32	130	2.58	11.19	2.11677	Up	1.11748e-16	6.15139e-16	K13680|1|0.0|986|vvi:100259738|beta-mannan synthase [EC:2.4.1.32]	gi|460408050|ref|XP_004249461.1|/0/PREDICTED: glucomannan 4-beta-mannosyltransferase 9-like [Solanum lycopersicum]
PAU020279.1	600	0	18	0.001	4.45	12.1196	Up	2.6022e-06	1.06121e-05	26.43	0	6	0.001	-12.5507	Down	2.2993e-08	1.24868e-07	2	18	0.45	4.45	3.30581	Up	0.000134598	0.000310545	K13680|1|5e-63|238|gmx:100788761|beta-mannan synthase [EC:2.4.1.32]	gi|194045466|gb|ACF33171.1|/1.49602e-70/mannan synthase [Coffea canephora]
PAU017036.1	2739	30.73	77.87	1.46	3.84	1.39514	Up	1.58706e-06	6.61714e-06	105.72	30.73	4.85	1.46	-1.73202	Down	1.29959e-10	8.53702e-10	173.9	77.87	8.07	3.84	-1.07146	Down	1.26325e-08	4.239e-08	K13983|1|5e-59|228|olu:OSTLU_37994|putative helicase MOV10L1 [EC:3.6.4.13];K14326|2|1e-42|173|olu:OSTLU_443|regulator of nonsense transcripts 1 [EC:3.6.4.-]	gi|460390859|ref|XP_004241042.1|/0/PREDICTED: probable RNA helicase SDE3-like [Solanum lycopersicum]
PAU013360.1	2646	510	1270	25.04	64.97	1.37554	Up	1.44171e-81	5.84089e-80	255	510	12.11	25.04	1.04804	Up	1.92844e-22	2.30171e-21	601	1270	28.9	64.97	1.1687	Up	1.02838e-63	1.90081e-62	K14413|1|2e-10|66.6|pop:POPTR_567039|beta-1,3-galactosyltransferase [EC:2.4.1.-]	gi|460409852|ref|XP_004250351.1|/0/PREDICTED: beta-1,3-galactosyltransferase 7-like [Solanum lycopersicum]
PAU000988.1	2037	144	392	9.25	26.25	1.50479	Up	6.57204e-30	9.66941e-29	25	144	1.55	9.25	2.57719	Up	1.30189e-22	1.56208e-21	189	392	11.87	26.25	1.145	Up	4.2397e-20	2.71794e-19	K14431|1|1e-16|86.7|aly:ARALYDRAFT_311885|transcription factor TGA;K09561|2|4e-07|55.1|vcn:VOLCADRAFT_67840|STIP1 homology and U-box containing protein 1 [EC:6.3.2.19]	gi|460401517|ref|XP_004246269.1|/0/PREDICTED: U-box domain-containing protein 16-like [Solanum lycopersicum]
PAU023978.1	1146	76.31	183.93	8.93	22.48	1.33191	Up	1.78024e-12	1.22493e-11	233.84	76.31	26.42	8.93	-1.5649	Down	9.01556e-19	9.31732e-18	42.03	183.93	4.79	22.48	2.23054	Up	3.45778e-24	2.60483e-23	K14484|1|1e-50|198|ath:AT3G23050|auxin-responsive protein IAA	gi|462401000|gb|EMJ06557.1|/1.89119e-140/hypothetical protein PRUPE_ppa007194mg [Prunus persica]
PAU011368.1	1092	59	293	7.26	37.7	2.37652	Up	1.02203e-40	2.02021e-39	176	59	20.92	7.26	-1.52684	Down	4.64492e-14	3.80981e-13	90	293	10.79	37.7	1.80487	Up	5.70144e-29	5.0193e-28	K14489|1|5e-17|87.0|vvi:100263145|arabidopsis histidine kinase 2/3/4 (cytokinin receptor) [EC:2.7.13.3]	gi|225450460|ref|XP_002276666.1|/1.38421e-44/PREDICTED: uncharacterized protein LOC100254519 [Vitis vinifera]
PAU029211.1	426	146	301	50.82	110.38	1.11901	Up	5.44986e-15	4.3642e-14	68	146	22.72	50.82	1.16143	Up	1.97838e-08	1.07814e-07	67	301	22.29	110.38	2.30801	Up	1.02785e-39	1.18884e-38	K14490|1|4e-56|214|pop:POPTR_751856|histidine-containing phosphotransfer peotein	gi|147818916|emb|CAN69375.1|/1.37113e-55/hypothetical protein VITISV_008201 [Vitis vinifera]
PAU031085.1	558	31	95	7.92	25.49	1.68636	Up	1.65986e-09	9.16073e-09	8	31	1.97	7.92	2.0073	Up	0.000121735	0.000427183	16	95	3.94	25.49	2.69366	Up	4.26392e-16	2.29048e-15	K14493|1|8e-20|94.7|ppp:PHYPADRAFT_118478|gibberellin receptor GID1 [EC:3.-.-.-]	gi|53748437|emb|CAH59412.1|/6.58192e-75/hypothetical protein [Plantago major]
PAU002570.1	1737	59	228	4.47	18.01	2.01045	Up	2.61146e-26	3.40498e-25	20	59	1.46	4.47	1.61431	Up	4.37952e-06	1.87466e-05	113	228	8.36	18.01	1.10722	Up	1.05208e-11	4.40193e-11	K14494|1|1e-48|192|aly:ARALYDRAFT_477591|DELLA protein	gi|460367388|ref|XP_004229556.1|/1.77783e-162/PREDICTED: DELLA protein GAI1-like [Solanum lycopersicum]
PAU004673.1	1683	377.16	805.92	29.51	65.79	1.15666	Up	3.75424e-40	7.3463e-39	1153.54	377.16	87.23	29.51	-1.56362	Down	3.05678e-86	1.19788e-84	140.21	805.92	10.72	65.79	2.61756	Up	1.02578e-122	3.58789e-121	K14510|1|2e-61|234|aly:ARALYDRAFT_487152|serine/threonine-protein kinase CTR1 [EC:2.7.11.1];K04424|5|1e-59|229|aly:ARALYDRAFT_909157|sterile alpha motif and leucine zipper containing kinase AZK [EC:2.7.11.25]	gi|297744550|emb|CBI37812.3|/0/unnamed protein product [Vitis vinifera]
PAU006177.1	1713	147.11	343.36	11.3	27.52	1.28416	Up	5.22154e-21	5.51124e-20	376.17	147.11	27.93	11.3	-1.30549	Down	1.02865e-22	1.23838e-21	114.8	343.36	8.62	27.52	1.67472	Up	8.3098e-31	7.74056e-30	K14611|1|0.0|806|pop:POPTR_570060|solute carrier family 23 (nucleobase transporter), member 1/2	gi|460380778|ref|XP_004236131.1|/0/PREDICTED: nucleobase-ascorbate transporter 6-like isoform 1 [Solanum lycopersicum]
PAU001624.1	855	58.96	166.88	9.43	27.92	1.56597	Up	2.1419e-14	1.652e-13	15.99	58.96	2.47	9.43	1.93275	Up	1.22777e-07	6.20099e-07	23.4	166.88	3.63	27.92	2.94326	Up	5.6356e-30	5.13336e-29	K14638|1|3e-54|210|vvi:100262103|solute carrier family 15 (peptide/histidine transporter), member 3/4	gi|225424885|ref|XP_002269340.1|/7.15197e-117/PREDICTED: nitrate transporter 1.7 [Vitis vinifera]
PAU004122.2	1965	37	104	2.47	7.23	1.54948	Up	2.4291e-09	1.32188e-08	12	37	0.77	2.47	1.68158	Up	0.000196943	0.000669062	12	104	0.78	7.23	3.21245	Up	7.00444e-21	4.66597e-20	K14638|1|3e-96|351|smo:SELMODRAFT_97812|solute carrier family 15 (peptide/histidine transporter), member 3/4	gi|460370947|ref|XP_004231309.1|/0/PREDICTED: probable peptide/nitrate transporter At1g59740-like [Solanum lycopersicum]
PAU026865.1	1611	28	61	2.29	5.21	1.18594	Up	0.000212514	0.000671458	3	28	0.24	2.29	3.25424	Up	1.6651e-06	7.46434e-06	27	61	2.16	5.21	1.27025	Up	9.13808e-05	0.000214726	K14638|1|4e-77|287|ppp:PHYPADRAFT_189464|solute carrier family 15 (peptide/histidine transporter), member 3/4	gi|460411769|ref|XP_004251278.1|/9.73156e-176/PREDICTED: nitrate excretion transporter 1-like [Solanum lycopersicum]
PAU005263.1	3594	0	31.04	0.001	1.16	10.1799	Up	2.44506e-10	1.44282e-09	31.73	0	1.1	0.001	-10.1033	Down	7.7863e-10	4.80949e-09	71.53	31.04	2.52	1.16	-1.1193	Down	0.000211078	0.000475017	K14802|1|0.0|1449|osa:4324268|phospholipid-transporting ATPase [EC:3.6.3.1];K01530|2|0.0|846|sbi:SORBI_01g036200|phospholipid-translocating ATPase [EC:3.6.3.1]	gi|460368424|ref|XP_004230067.1|/0/PREDICTED: phospholipid-transporting ATPase 1-like [Solanum lycopersicum]
PAU020139.3	1143	319.68	654.76	37.51	80.26	1.09741	Up	2.09522e-30	3.13367e-29	81.94	319.68	9.28	37.51	2.01508	Up	2.11754e-36	3.78482e-35	12	654.76	1.37	80.26	5.87243	Up	4.32182e-184	2.31503e-182	K15015|1|0.0|674|vvi:100249618|solute carrier family 32 (vesicular inhibitory amino acid transporter)	gi|225448988|ref|XP_002270908.1|/0/PREDICTED: vacuolar amino acid transporter 1-like [Vitis vinifera]
PAU013408.2	1455	9838.86	19308.6	895.87	1835.01	1.03443	Up	0	0	2490	9838.86	219.04	895.87	2.0321	Up	0	0	8177.83	19308.6	726.8	1835.01	1.33616	Up	0	0	K15015|1|4e-13|74.7|aly:ARALYDRAFT_486994|solute carrier family 32 (vesicular inhibitory amino acid transporter)	gi|359492379|ref|XP_003634405.1|/0/PREDICTED: amino acid permease 2 [Vitis vinifera]
PAU020487.1	2451	36	71	1.91	3.93	1.04096	Up	0.000316146	0.000971615	78	36	4.01	1.91	-1.07003	Down	0.000152266	0.000525552	18	71	0.94	3.93	2.0638	Up	1.64955e-09	5.90007e-09	K15078|1|8e-107|386|vvi:100250139|structure-specific endonuclease subunit SLX1 [EC:3.6.1.-];K15271|4|7e-87|320|rcu:RCOM_1095670|ATP-dependent DNA helicase HFM1/MER3 [EC:3.6.4.12]	gi|307136183|gb|ADN34022.1|/0/hypothetical protein [Cucumis melo subsp. melo]
PAU000963.1	942	170	695	24.5	104.74	2.09596	Up	7.71914e-81	3.09756e-79	620	170	86.21	24.5	-1.81507	Down	5.8411e-58	1.57956e-56	237	695	33.19	104.74	1.65799	Up	7.67592e-59	1.31358e-57	K15113|1|2e-131|466|vvi:100249984|solute carrier family 25 (mitochondrial iron transporter), member 28/37	gi|225439526|ref|XP_002262844.1|/2.95756e-130/PREDICTED: mitoferrin-like isoform 1 [Vitis vinifera]
PAU002230.1	2805	6.49	48	0.3	2.31	2.94486	Up	7.61316e-10	4.31356e-09	31.49	6.49	1.41	0.3	-2.23266	Down	3.71522e-05	0.000141151	11	48	0.5	2.31	2.20789	Up	2.47098e-07	7.4695e-07	K15336|1|2e-51|202|vvi:100259391|tRNA (cytosine38-C5)-methyltransferase [EC:2.1.1.204]	gi|460379338|ref|XP_004235420.1|/0/PREDICTED: pentatricopeptide repeat-containing protein At5g62370-like [Solanum lycopersicum]
PAU008297.1	1878	16.37	45	1.14	3.28	1.52466	Up	9.40718e-05	0.000313255	60.44	16.37	4.08	1.14	-1.83954	Down	5.01422e-07	2.38573e-06	9	45	0.61	3.28	2.42681	Up	1.46422e-07	4.51179e-07	K15336|1|4e-17|88.2|vvi:100259391|tRNA (cytosine38-C5)-methyltransferase [EC:2.1.1.204]	gi|460381053|ref|XP_004236267.1|/0/PREDICTED: pentatricopeptide repeat-containing protein At3g48250, chloroplastic-like [Solanum lycopersicum]
PAU019787.1	2043	17.01	66.37	1.09	4.43	2.02298	Up	1.2536e-08	6.43994e-08	90.85	17.01	5.62	1.09	-2.36624	Down	6.83258e-13	5.22746e-12	14.35	66.37	0.9	4.43	2.29931	Up	4.00052e-10	1.50181e-09	K15336|1|7e-32|137|vvi:100259391|tRNA (cytosine38-C5)-methyltransferase [EC:2.1.1.204];K15271|5|3e-20|99.0|rcu:RCOM_1095670|ATP-dependent DNA helicase HFM1/MER3 [EC:3.6.4.12]	gi|359496995|ref|XP_003635394.1|/0/PREDICTED: putative pentatricopeptide repeat-containing protein At5g65820-like [Vitis vinifera]
PAU022417.1	3168	28	77	1.14	3.28	1.52466	Up	4.43354e-07	1.96022e-06	85	28	3.36	1.14	-1.55943	Down	1.23862e-07	6.25456e-07	38	77	1.52	3.28	1.10962	Up	7.56166e-05	0.00017984	K15336|1|8e-54|211|vvi:100259391|tRNA (cytosine38-C5)-methyltransferase [EC:2.1.1.204]	gi|462408640|gb|EMJ13974.1|/0/hypothetical protein PRUPE_ppa019758mg [Prunus persica]
PAU014017.1	1632	55.95	158.26	4.52	13.34	1.56136	Up	7.84296e-14	5.83064e-13	140.38	55.95	10.96	4.52	-1.27785	Down	2.71728e-09	1.6048e-08	47.02	158.26	3.71	13.34	1.84627	Up	7.52078e-17	4.17157e-16	K15559|1|1e-139|494|vvi:100250127|regulator of Ty1 transposition protein 103	gi|225439137|ref|XP_002267006.1|/1.65069e-138/PREDICTED: uncharacterized protein LOC100250127 [Vitis vinifera]
