# Supplementary material for: Genome of Paulownia (Paulownia fortunei) illuminates the related transcripts, miRNA and proteins for salt resistance
Source: Sci Rep. 2017 Apr 28;7:1285. doi: 10.1038/s41598-017-01360-9 (PMC5430789; doi:10.1038/s41598-017-01360-9)
Supplement: Supplementary file 8 — Table S7 [file 41598_2017_1360_MOESM8_ESM.xls]

## Sheet: Sheet1
#	Pathway	DEGs with pathway annotation (177)	All genes with pathway annotation (17260)	Pvalue	Qvalue	Pathway ID
1	Valine, leucine and isoleucine degradation	3 (1.69%)	74 (0.43%)	0.0404697	0.657263	ko00280
2	Benzoxazinoid biosynthesis	2 (1.13%)	43 (0.25%)	0.0718348	0.657263	ko00402
3	Flavonoid biosynthesis	6 (3.39%)	298 (1.73%)	0.0868414	0.657263	ko00941
4	Glucosinolate biosynthesis	2 (1.13%)	48 (0.28%)	0.0868474	0.657263	ko00966
5	C5-Branched dibasic acid metabolism	1 (0.56%)	9 (0.05%)	0.0886173	0.657263	ko00660
6	Plant hormone signal transduction	17 (9.6%)	1175 (6.81%)	0.0952021	0.657263	ko04075
7	Protein processing in endoplasmic reticulum	8 (4.52%)	457 (2.65%)	0.0988247	0.657263	ko04141
8	Biosynthesis of secondary metabolites	29 (16.38%)	2228 (12.91%)	0.10391	0.657263	ko01110
9	Ubiquitin mediated proteolysis	6 (3.39%)	315 (1.83%)	0.10593	0.657263	ko04120
10	Glycerolipid metabolism	3 (1.69%)	121 (0.7%)	0.128009	0.657263	ko00561
11	Circadian rhythm - plant	4 (2.26%)	189 (1.1%)	0.129903	0.657263	ko04712
12	Phosphatidylinositol signaling system	3 (1.69%)	128 (0.74%)	0.144375	0.657263	ko04070
13	Metabolic pathways	46 (25.99%)	3873 (22.44%)	0.147732	0.657263	ko01100
14	Plant-pathogen interaction	17 (9.6%)	1273 (7.38%)	0.158995	0.657263	ko04626
15	ABC transporters	4 (2.26%)	205 (1.19%)	0.159872	0.657263	ko02010
16	Ascorbate and aldarate metabolism	3 (1.69%)	140 (0.81%)	0.173896	0.657263	ko00053
17	Steroid biosynthesis	2 (1.13%)	75 (0.43%)	0.179535	0.657263	ko00100
18	Cysteine and methionine metabolism	3 (1.69%)	144 (0.83%)	0.184093	0.657263	ko00270
19	Indole alkaloid biosynthesis	1 (0.56%)	20 (0.12%)	0.186388	0.657263	ko00901
20	Amino sugar and nucleotide sugar metabolism	4 (2.26%)	237 (1.37%)	0.226183	0.746268	ko00520
21	Tryptophan metabolism	2 (1.13%)	91 (0.53%)	0.239479	0.746268	ko00380
22	Riboflavin metabolism	1 (0.56%)	30 (0.17%)	0.266184	0.746268	ko00740
23	Diterpenoid biosynthesis	2 (1.13%)	99 (0.57%)	0.269877	0.746268	ko00904
24	Endocytosis	3 (1.69%)	177 (1.03%)	0.272898	0.746268	ko04144
25	Limonene and pinene degradation	3 (1.69%)	179 (1.04%)	0.278458	0.746268	ko00903
26	Phenylalanine metabolism	3 (1.69%)	186 (1.08%)	0.297996	0.750352	ko00360
27	Valine, leucine and isoleucine biosynthesis	1 (0.56%)	37 (0.21%)	0.317363	0.750352	ko00290
28	Fructose and mannose metabolism	2 (1.13%)	116 (0.67%)	0.334172	0.750352	ko00051
29	RNA polymerase	2 (1.13%)	117 (0.68%)	0.337914	0.750352	ko03020
30	Stilbenoid, diarylheptanoid and gingerol biosynthesis	4 (2.26%)	288 (1.67%)	0.342164	0.750352	ko00945
31	Pantothenate and CoA biosynthesis	1 (0.56%)	46 (0.27%)	0.377981	0.750352	ko00770
32	Butanoate metabolism	1 (0.56%)	47 (0.27%)	0.384377	0.750352	ko00650
33	Pyrimidine metabolism	4 (2.26%)	307 (1.78%)	0.386388	0.750352	ko00240
34	Flavone and flavonol biosynthesis	2 (1.13%)	132 (0.76%)	0.393162	0.750352	ko00944
35	Alanine, aspartate and glutamate metabolism	2 (1.13%)	134 (0.78%)	0.400379	0.750352	ko00250
36	Isoquinoline alkaloid biosynthesis	1 (0.56%)	50 (0.29%)	0.403174	0.750352	ko00950
37	Fatty acid elongation	1 (0.56%)	55 (0.32%)	0.433244	0.768455	ko00062
38	Galactose metabolism	2 (1.13%)	144 (0.83%)	0.43584	0.768455	ko00052
39	Phenylpropanoid biosynthesis	5 (2.82%)	445 (2.58%)	0.481808	0.773783	ko00940
40	Zeatin biosynthesis	2 (1.13%)	158 (0.92%)	0.483524	0.773783	ko00908
41	N-Glycan biosynthesis	1 (0.56%)	67 (0.39%)	0.499405	0.773783	ko00510
42	Biosynthesis of unsaturated fatty acids	1 (0.56%)	68 (0.39%)	0.504559	0.773783	ko01040
43	Glycerophospholipid metabolism	2 (1.13%)	165 (0.96%)	0.506423	0.773783	ko00564
44	Cyanoamino acid metabolism	2 (1.13%)	167 (0.97%)	0.512845	0.773783	ko00460
45	Fatty acid degradation	1 (0.56%)	71 (0.41%)	0.519705	0.773783	ko00071
46	Spliceosome	4 (2.26%)	382 (2.21%)	0.553203	0.775775	ko03040
47	Nitrogen metabolism	1 (0.56%)	79 (0.46%)	0.557881	0.775775	ko00910
48	Phenylalanine, tyrosine and tryptophan biosynthesis	1 (0.56%)	80 (0.46%)	0.562436	0.775775	ko00400
49	Starch and sucrose metabolism	5 (2.82%)	490 (2.84%)	0.567358	0.775775	ko00500
50	Homologous recombination	1 (0.56%)	96 (0.56%)	0.629278	0.830353	ko03440
51	Aminoacyl-tRNA biosynthesis	1 (0.56%)	101 (0.59%)	0.648005	0.830353	ko00970
52	Tyrosine metabolism	1 (0.56%)	103 (0.6%)	0.65523	0.830353	ko00350
53	Ribosome biogenesis in eukaryotes	2 (1.13%)	220 (1.27%)	0.662319	0.830353	ko03008
54	alpha-Linolenic acid metabolism	1 (0.56%)	107 (0.62%)	0.669239	0.830353	ko00592
55	RNA transport	4 (2.26%)	453 (2.62%)	0.686517	0.836303	ko03013
56	Inositol phosphate metabolism	1 (0.56%)	117 (0.68%)	0.701836	0.839697	ko00562
57	Arginine and proline metabolism	1 (0.56%)	125 (0.72%)	0.725597	0.849561	ko00330
58	Glutathione metabolism	1 (0.56%)	131 (0.76%)	0.742174	0.849561	ko00480
59	Pentose and glucuronate interconversions	2 (1.13%)	261 (1.51%)	0.750981	0.849561	ko00040
60	Peroxisome	1 (0.56%)	142 (0.82%)	0.770019	0.849561	ko04146
61	Glycosylphosphatidylinositol(GPI)-anchor biosynthesis	1 (0.56%)	148 (0.86%)	0.783926	0.849561	ko00563
62	Other glycan degradation	1 (0.56%)	149 (0.86%)	0.786161	0.849561	ko00511
63	Purine metabolism	2 (1.13%)	299 (1.73%)	0.814608	0.866329	ko00230
64	Carotenoid biosynthesis	1 (0.56%)	174 (1.01%)	0.835141	0.874288	ko00906
65	RNA degradation	1 (0.56%)	218 (1.26%)	0.895799	0.923362	ko03018
66	Oxidative phosphorylation	1 (0.56%)	256 (1.48%)	0.929954	0.938222	ko00190
67	mRNA surveillance pathway	1 (0.56%)	268 (1.55%)	0.938222	0.938222	ko03015
