# Supplementary material for: Genome of Paulownia (Paulownia fortunei) illuminates the related transcripts, miRNA and proteins for salt resistance
Source: Sci Rep. 2017 Apr 28;7:1285. doi: 10.1038/s41598-017-01360-9 (PMC5430789; doi:10.1038/s41598-017-01360-9)
Supplement: Supplementary file 9 — Table S8 [file 41598_2017_1360_MOESM9_ESM.xls]

## Sheet: a
Protein	Protein-or-Domain	Score	E-Value	COG-ID	Function-Description	Code	Functional-Categories;
PAU007915.1	lin0622	166	5e-41	COG0604	NADPH:quinone reductase and related Zn-dependent oxidoreductases	CR	Energy production and conversion ; General function prediction only ;
PAU007915.1	all0412	136	5e-32	COG0604	NADPH:quinone reductase and related Zn-dependent oxidoreductases	CR	Energy production and conversion ; General function prediction only ;
PAU007915.1	MA0773	136	5e-32	COG0604	NADPH:quinone reductase and related Zn-dependent oxidoreductases	CR	Energy production and conversion ; General function prediction only ;
PAU007915.1	mll2116	131	2e-30	COG0604	NADPH:quinone reductase and related Zn-dependent oxidoreductases	CR	Energy production and conversion ; General function prediction only ;
PAU007915.1	BH0935	127	3e-29	COG0604	NADPH:quinone reductase and related Zn-dependent oxidoreductases	CR	Energy production and conversion ; General function prediction only ;
PAU007915.1	alr2948	125	9e-29	COG0604	NADPH:quinone reductase and related Zn-dependent oxidoreductases	CR	Energy production and conversion ; General function prediction only ;
PAU007915.1	AGpA262	116	4e-26	COG0604	NADPH:quinone reductase and related Zn-dependent oxidoreductases	CR	Energy production and conversion ; General function prediction only ;
PAU007915.1	SPBC16A3.02c	116	7e-26	COG0604	NADPH:quinone reductase and related Zn-dependent oxidoreductases	CR	Energy production and conversion ; General function prediction only ;
PAU007915.1	CC2353	109	7e-24	COG0604	NADPH:quinone reductase and related Zn-dependent oxidoreductases	CR	Energy production and conversion ; General function prediction only ;
PAU007915.1	BH0738	107	2e-23	COG0604	NADPH:quinone reductase and related Zn-dependent oxidoreductases	CR	Energy production and conversion ; General function prediction only ;
PAU007915.1	AGc1508	106	4e-23	COG0604	NADPH:quinone reductase and related Zn-dependent oxidoreductases	CR	Energy production and conversion ; General function prediction only ;
PAU007915.1	BMEI0302	106	4e-23	COG0604	NADPH:quinone reductase and related Zn-dependent oxidoreductases	CR	Energy production and conversion ; General function prediction only ;
PAU007915.1	mll2594	105	8e-23	COG0604	NADPH:quinone reductase and related Zn-dependent oxidoreductases	CR	Energy production and conversion ; General function prediction only ;
PAU007915.1	VC0552	105	1e-22	COG0604	NADPH:quinone reductase and related Zn-dependent oxidoreductases	CR	Energy production and conversion ; General function prediction only ;
PAU007915.1	aq_1362	102	1e-21	COG0604	NADPH:quinone reductase and related Zn-dependent oxidoreductases	CR	Energy production and conversion ; General function prediction only ;
PAU007915.1	all5008	98.2	2e-20	COG2130	Putative NADP-dependent oxidoreductases	R	General function prediction only ;
PAU007915.1	DR1061	96.7	5e-20	COG0604	NADPH:quinone reductase and related Zn-dependent oxidoreductases	CR	Energy production and conversion ; General function prediction only ;
PAU007915.1	PAE2687	95.5	1e-19	COG0604	NADPH:quinone reductase and related Zn-dependent oxidoreductases	CR	Energy production and conversion ; General function prediction only ;
PAU007915.1	BH0363	95.1	2e-19	COG0604	NADPH:quinone reductase and related Zn-dependent oxidoreductases	CR	Energy production and conversion ; General function prediction only ;
PAU007915.1	YPO1653	94.7	2e-19	COG0604	NADPH:quinone reductase and related Zn-dependent oxidoreductases	CR	Energy production and conversion ; General function prediction only ;
PAU016280.1	TP0773	169	2e-41	COG0265	Trypsin-like serine proteases, typically periplasmic, contain C-terminal PDZ domain	O	Posttranslational modification, protein turnover, chaperones ;
PAU016280.1	MTH1813	166	7e-41	COG0265	Trypsin-like serine proteases, typically periplasmic, contain C-terminal PDZ domain	O	Posttranslational modification, protein turnover, chaperones ;
PAU016280.1	TM0571	164	4e-40	COG0265	Trypsin-like serine proteases, typically periplasmic, contain C-terminal PDZ domain	O	Posttranslational modification, protein turnover, chaperones ;
PAU016280.1	PA0766	160	4e-39	COG0265	Trypsin-like serine proteases, typically periplasmic, contain C-terminal PDZ domain	O	Posttranslational modification, protein turnover, chaperones ;
PAU016280.1	jhp0405	159	2e-38	COG0265	Trypsin-like serine proteases, typically periplasmic, contain C-terminal PDZ domain	O	Posttranslational modification, protein turnover, chaperones ;
PAU016280.1	HP1019	157	4e-38	COG0265	Trypsin-like serine proteases, typically periplasmic, contain C-terminal PDZ domain	O	Posttranslational modification, protein turnover, chaperones ;
PAU016280.1	mll1451	157	4e-38	COG0265	Trypsin-like serine proteases, typically periplasmic, contain C-terminal PDZ domain	O	Posttranslational modification, protein turnover, chaperones ;
PAU016280.1	alr2758	157	5e-38	COG0265	Trypsin-like serine proteases, typically periplasmic, contain C-terminal PDZ domain	O	Posttranslational modification, protein turnover, chaperones ;
PAU016280.1	BMEI1330	157	6e-38	COG0265	Trypsin-like serine proteases, typically periplasmic, contain C-terminal PDZ domain	O	Posttranslational modification, protein turnover, chaperones ;
PAU016280.1	RSp1552	156	9e-38	COG0265	Trypsin-like serine proteases, typically periplasmic, contain C-terminal PDZ domain	O	Posttranslational modification, protein turnover, chaperones ;
PAU016280.1	PA4446	156	1e-37	COG0265	Trypsin-like serine proteases, typically periplasmic, contain C-terminal PDZ domain	O	Posttranslational modification, protein turnover, chaperones ;
PAU016280.1	XF2241	155	2e-37	COG0265	Trypsin-like serine proteases, typically periplasmic, contain C-terminal PDZ domain	O	Posttranslational modification, protein turnover, chaperones ;
PAU016280.1	AGc3700	155	2e-37	COG0265	Trypsin-like serine proteases, typically periplasmic, contain C-terminal PDZ domain	O	Posttranslational modification, protein turnover, chaperones ;
PAU016280.1	BMEI0613	154	5e-37	COG0265	Trypsin-like serine proteases, typically periplasmic, contain C-terminal PDZ domain	O	Posttranslational modification, protein turnover, chaperones ;
PAU016280.1	alr5164	153	6e-37	COG0265	Trypsin-like serine proteases, typically periplasmic, contain C-terminal PDZ domain	O	Posttranslational modification, protein turnover, chaperones ;
PAU016280.1	RSc2932	153	1e-36	COG0265	Trypsin-like serine proteases, typically periplasmic, contain C-terminal PDZ domain	O	Posttranslational modification, protein turnover, chaperones ;
PAU016280.1	RC0166	152	1e-36	COG0265	Trypsin-like serine proteases, typically periplasmic, contain C-terminal PDZ domain	O	Posttranslational modification, protein turnover, chaperones ;
PAU016280.1	RP124	152	2e-36	COG0265	Trypsin-like serine proteases, typically periplasmic, contain C-terminal PDZ domain	O	Posttranslational modification, protein turnover, chaperones ;
PAU016280.1	STM3348	152	2e-36	COG0265	Trypsin-like serine proteases, typically periplasmic, contain C-terminal PDZ domain	O	Posttranslational modification, protein turnover, chaperones ;
PAU016280.1	YPO3566	151	3e-36	COG0265	Trypsin-like serine proteases, typically periplasmic, contain C-terminal PDZ domain	O	Posttranslational modification, protein turnover, chaperones ;
PAU001468.1	BS_yjcJ	329	7e-90	COG0626	Cystathionine beta-lyases/cystathionine gamma-synthases	E	Amino acid transport and metabolism ;
PAU001468.1	CAC0390	317	3e-86	COG0626	Cystathionine beta-lyases/cystathionine gamma-synthases	E	Amino acid transport and metabolism ;
PAU001468.1	CAC0391	316	5e-86	COG0626	Cystathionine beta-lyases/cystathionine gamma-synthases	E	Amino acid transport and metabolism ;
PAU001468.1	L0181	314	2e-85	COG0626	Cystathionine beta-lyases/cystathionine gamma-synthases	E	Amino acid transport and metabolism ;
PAU001468.1	BS_yrhB	312	1e-84	COG0626	Cystathionine beta-lyases/cystathionine gamma-synthases	E	Amino acid transport and metabolism ;
PAU001468.1	BH1628	311	1e-84	COG0626	Cystathionine beta-lyases/cystathionine gamma-synthases	E	Amino acid transport and metabolism ;
PAU001468.1	lin1787	311	2e-84	COG0626	Cystathionine beta-lyases/cystathionine gamma-synthases	E	Amino acid transport and metabolism ;
PAU001468.1	HP0106	309	8e-84	COG0626	Cystathionine beta-lyases/cystathionine gamma-synthases	E	Amino acid transport and metabolism ;
PAU001468.1	VNG1172G	300	4e-81	COG0626	Cystathionine beta-lyases/cystathionine gamma-synthases	E	Amino acid transport and metabolism ;
PAU001468.1	jhp0098	300	5e-81	COG0626	Cystathionine beta-lyases/cystathionine gamma-synthases	E	Amino acid transport and metabolism ;
PAU001468.1	CAC0930	298	1e-80	COG0626	Cystathionine beta-lyases/cystathionine gamma-synthases	E	Amino acid transport and metabolism ;
PAU001468.1	SA0419	297	3e-80	COG0626	Cystathionine beta-lyases/cystathionine gamma-synthases	E	Amino acid transport and metabolism ;
PAU001468.1	APE1226	291	3e-78	COG0626	Cystathionine beta-lyases/cystathionine gamma-synthases	E	Amino acid transport and metabolism ;
PAU001468.1	mll4503	290	3e-78	COG0626	Cystathionine beta-lyases/cystathionine gamma-synthases	E	Amino acid transport and metabolism ;
PAU001468.1	SA0346	276	9e-74	COG0626	Cystathionine beta-lyases/cystathionine gamma-synthases	E	Amino acid transport and metabolism ;
PAU001468.1	Rv1079	274	3e-73	COG0626	Cystathionine beta-lyases/cystathionine gamma-synthases	E	Amino acid transport and metabolism ;
PAU001468.1	MT1110	274	3e-73	COG0626	Cystathionine beta-lyases/cystathionine gamma-synthases	E	Amino acid transport and metabolism ;
PAU001468.1	PA0400	273	4e-73	COG0626	Cystathionine beta-lyases/cystathionine gamma-synthases	E	Amino acid transport and metabolism ;
PAU001468.1	ML2394	271	3e-72	COG0626	Cystathionine beta-lyases/cystathionine gamma-synthases	E	Amino acid transport and metabolism ;
PAU001468.1	VNG0796G	269	7e-72	COG0626	Cystathionine beta-lyases/cystathionine gamma-synthases	E	Amino acid transport and metabolism ;
PAU018369.1	YJR104c	161	8e-40	COG2032	Cu/Zn superoxide dismutase	P	Inorganic ion transport and metabolism ;
PAU018369.1	SPAC821.10c	145	6e-35	COG2032	Cu/Zn superoxide dismutase	P	Inorganic ion transport and metabolism ;
PAU018369.1	RSc2368	99	7e-21	COG2032	Cu/Zn superoxide dismutase	P	Inorganic ion transport and metabolism ;
PAU018369.1	MA2422	76.6	3e-14	COG2032	Cu/Zn superoxide dismutase	P	Inorganic ion transport and metabolism ;
PAU018369.1	DRA0202_1	73.2	4e-13	COG2032	Cu/Zn superoxide dismutase	P	Inorganic ion transport and metabolism ;
PAU018369.1	CAC1363	65.5	9e-11	COG2032	Cu/Zn superoxide dismutase	P	Inorganic ion transport and metabolism ;
PAU018369.1	DR1546	62.4	7e-10	COG2032	Cu/Zn superoxide dismutase	P	Inorganic ion transport and metabolism ;
PAU018369.1	YPO3375	59.3	5e-09	COG2032	Cu/Zn superoxide dismutase	P	Inorganic ion transport and metabolism ;
PAU018369.1	BS_yojM	53.9	3e-07	COG2032	Cu/Zn superoxide dismutase	P	Inorganic ion transport and metabolism ;
PAU018369.1	aq_238	53.5	3e-07	COG2032	Cu/Zn superoxide dismutase	P	Inorganic ion transport and metabolism ;
PAU018369.1	SMc02597	53.1	4e-07	COG2032	Cu/Zn superoxide dismutase	P	Inorganic ion transport and metabolism ;
PAU018369.1	VC1583	52.4	6e-07	COG2032	Cu/Zn superoxide dismutase	P	Inorganic ion transport and metabolism ;
PAU018369.1	BMEII0581	51.2	2e-06	COG2032	Cu/Zn superoxide dismutase	P	Inorganic ion transport and metabolism ;
PAU018369.1	CC1579	48.9	8e-06	COG2032	Cu/Zn superoxide dismutase	P	Inorganic ion transport and metabolism ;
PAU016964.1	VNG0675C	63.5	6e-10	COG0596	Predicted hydrolases or acyltransferases (alpha/beta hydrolase superfamily)	R	General function prediction only ;
PAU013615.2	SPAC644.05c	189	4e-48	COG0756	dUTPase	F	Nucleotide transport and metabolism ;
PAU013615.2	YBR252w	151	1e-36	COG0756	dUTPase	F	Nucleotide transport and metabolism ;
PAU013615.2	CAC1425	117	1e-26	COG0756	dUTPase	F	Nucleotide transport and metabolism ;
PAU013615.2	HP0865	109	3e-24	COG0756	dUTPase	F	Nucleotide transport and metabolism ;
PAU013615.2	jhp0799	108	6e-24	COG0756	dUTPase	F	Nucleotide transport and metabolism ;
PAU013615.2	RC0546	108	9e-24	COG0756	dUTPase	F	Nucleotide transport and metabolism ;
PAU013615.2	FN1028	107	2e-23	COG0756	dUTPase	F	Nucleotide transport and metabolism ;
PAU013615.2	aq_220	107	2e-23	COG0756	dUTPase	F	Nucleotide transport and metabolism ;
PAU013615.2	RP399	105	5e-23	COG0756	dUTPase	F	Nucleotide transport and metabolism ;
PAU013615.2	CC3713	105	6e-23	COG0756	dUTPase	F	Nucleotide transport and metabolism ;
PAU013615.2	AGc548	105	9e-23	COG0756	dUTPase	F	Nucleotide transport and metabolism ;
PAU013615.2	BMEI0358	99.4	4e-21	COG0756	dUTPase	F	Nucleotide transport and metabolism ;
PAU013615.2	PM1154	96.3	3e-20	COG0756	dUTPase	F	Nucleotide transport and metabolism ;
PAU013615.2	CPn0059	96.3	4e-20	COG0756	dUTPase	F	Nucleotide transport and metabolism ;
PAU013615.2	SMc00461	94.7	1e-19	COG0756	dUTPase	F	Nucleotide transport and metabolism ;
PAU013615.2	Cgl1859	94.4	2e-19	COG0756	dUTPase	F	Nucleotide transport and metabolism ;
PAU013615.2	Zdut	92.8	4e-19	COG0756	dUTPase	F	Nucleotide transport and metabolism ;
PAU013615.2	ECs4515	92.8	4e-19	COG0756	dUTPase	F	Nucleotide transport and metabolism ;
PAU013615.2	HI0954	92.4	5e-19	COG0756	dUTPase	F	Nucleotide transport and metabolism ;
PAU013615.2	dut	92.4	6e-19	COG0756	dUTPase	F	Nucleotide transport and metabolism ;
PAU018467.1	SPAC26F1.04c	211	1e-54	COG0604	NADPH:quinone reductase and related Zn-dependent oxidoreductases	CR	Energy production and conversion ; General function prediction only ;
PAU018467.1	YBR026c	164	2e-40	COG0604	NADPH:quinone reductase and related Zn-dependent oxidoreductases	CR	Energy production and conversion ; General function prediction only ;
PAU018467.1	Cgl3015	125	1e-28	COG0604	NADPH:quinone reductase and related Zn-dependent oxidoreductases	CR	Energy production and conversion ; General function prediction only ;
PAU018467.1	AGpA298	90.1	5e-18	COG0604	NADPH:quinone reductase and related Zn-dependent oxidoreductases	CR	Energy production and conversion ; General function prediction only ;
PAU018467.1	SMa0041	78.2	2e-14	COG0604	NADPH:quinone reductase and related Zn-dependent oxidoreductases	CR	Energy production and conversion ; General function prediction only ;
PAU018467.1	lin0622	77.4	3e-14	COG0604	NADPH:quinone reductase and related Zn-dependent oxidoreductases	CR	Energy production and conversion ; General function prediction only ;
PAU018467.1	DR1061	75.5	1e-13	COG0604	NADPH:quinone reductase and related Zn-dependent oxidoreductases	CR	Energy production and conversion ; General function prediction only ;
PAU018467.1	mll3093	72.8	9e-13	COG0604	NADPH:quinone reductase and related Zn-dependent oxidoreductases	CR	Energy production and conversion ; General function prediction only ;
PAU018467.1	YMR083w	69.7	7e-12	COG1064	Zn-dependent alcohol dehydrogenases	R	General function prediction only ;
PAU018467.1	alr2948	68.9	1e-11	COG0604	NADPH:quinone reductase and related Zn-dependent oxidoreductases	CR	Energy production and conversion ; General function prediction only ;
PAU018467.1	BH1466	68.6	2e-11	COG0604	NADPH:quinone reductase and related Zn-dependent oxidoreductases	CR	Energy production and conversion ; General function prediction only ;
PAU018467.1	SPCC1442.16c	68.2	2e-11	COG0604	NADPH:quinone reductase and related Zn-dependent oxidoreductases	CR	Energy production and conversion ; General function prediction only ;
PAU018467.1	aq_1362	68.2	2e-11	COG0604	NADPH:quinone reductase and related Zn-dependent oxidoreductases	CR	Energy production and conversion ; General function prediction only ;
PAU018467.1	all5008	68.2	3e-11	COG2130	Putative NADP-dependent oxidoreductases	R	General function prediction only ;
PAU018467.1	PA0023	67.4	4e-11	COG0604	NADPH:quinone reductase and related Zn-dependent oxidoreductases	CR	Energy production and conversion ; General function prediction only ;
PAU018467.1	ML2355	67	6e-11	COG3321	Polyketide synthase modules and related proteins	Q	Secondary metabolites biosynthesis, transport and catabolism ;
PAU018467.1	all0412	66.6	7e-11	COG0604	NADPH:quinone reductase and related Zn-dependent oxidoreductases	CR	Energy production and conversion ; General function prediction only ;
PAU018467.1	BH0935	66.6	7e-11	COG0604	NADPH:quinone reductase and related Zn-dependent oxidoreductases	CR	Energy production and conversion ; General function prediction only ;
PAU018467.1	MA0771	65.9	1e-10	COG0604	NADPH:quinone reductase and related Zn-dependent oxidoreductases	CR	Energy production and conversion ; General function prediction only ;
PAU018467.1	BH0363	65.5	2e-10	COG0604	NADPH:quinone reductase and related Zn-dependent oxidoreductases	CR	Energy production and conversion ; General function prediction only ;
PAU018201.1	SPAC3A11.07	279	1e-74	COG1252	NADH dehydrogenase, FAD-containing subunit	C	Energy production and conversion ;
PAU018201.1	YMR145c	275	1e-73	COG1252	NADH dehydrogenase, FAD-containing subunit	C	Energy production and conversion ;
PAU018201.1	YDL085w	272	1e-72	COG1252	NADH dehydrogenase, FAD-containing subunit	C	Energy production and conversion ;
PAU018201.1	YML120c	259	1e-68	COG1252	NADH dehydrogenase, FAD-containing subunit	C	Energy production and conversion ;
PAU018201.1	SPBC947.15c	250	4e-66	COG1252	NADH dehydrogenase, FAD-containing subunit	C	Energy production and conversion ;
PAU018201.1	all2964	134	5e-31	COG1252	NADH dehydrogenase, FAD-containing subunit	C	Energy production and conversion ;
PAU018201.1	ML2061	132	2e-30	COG1252	NADH dehydrogenase, FAD-containing subunit	C	Energy production and conversion ;
PAU018201.1	slr0851	132	2e-30	COG1252	NADH dehydrogenase, FAD-containing subunit	C	Energy production and conversion ;
PAU018201.1	Cgl1430	130	5e-30	COG1252	NADH dehydrogenase, FAD-containing subunit	C	Energy production and conversion ;
PAU018201.1	Rv1854c	130	8e-30	COG1252	NADH dehydrogenase, FAD-containing subunit	C	Energy production and conversion ;
PAU018201.1	MT1902	130	8e-30	COG1252	NADH dehydrogenase, FAD-containing subunit	C	Energy production and conversion ;
PAU018201.1	AGc3667	122	1e-27	COG1252	NADH dehydrogenase, FAD-containing subunit	C	Energy production and conversion ;
PAU018201.1	Rv0392c	117	8e-26	COG1252	NADH dehydrogenase, FAD-containing subunit	C	Energy production and conversion ;
PAU018201.1	MT0403	117	8e-26	COG1252	NADH dehydrogenase, FAD-containing subunit	C	Energy production and conversion ;
PAU018201.1	all1126	116	1e-25	COG1252	NADH dehydrogenase, FAD-containing subunit	C	Energy production and conversion ;
PAU018201.1	BMEII0786	116	1e-25	COG1252	NADH dehydrogenase, FAD-containing subunit	C	Energy production and conversion ;
PAU018201.1	lin2488	115	2e-25	COG1252	NADH dehydrogenase, FAD-containing subunit	C	Energy production and conversion ;
PAU018201.1	ndh	115	3e-25	COG1252	NADH dehydrogenase, FAD-containing subunit	C	Energy production and conversion ;
PAU018201.1	STM1211	114	4e-25	COG1252	NADH dehydrogenase, FAD-containing subunit	C	Energy production and conversion ;
PAU018201.1	SA0802	113	1e-24	COG1252	NADH dehydrogenase, FAD-containing subunit	C	Energy production and conversion ;
PAU008466.2	SPBC713.02c	578	2e-164	COG5077	Ubiquitin carboxyl-terminal hydrolase	O	Posttranslational modification, protein turnover, chaperones ;
PAU008466.2	SPCC188.08c	529	1e-149	COG5077	Ubiquitin carboxyl-terminal hydrolase	O	Posttranslational modification, protein turnover, chaperones ;
PAU008466.2	YMR304w	436	1e-121	COG5077	Ubiquitin carboxyl-terminal hydrolase	O	Posttranslational modification, protein turnover, chaperones ;
PAU008466.2	ECU03g0580	177	1e-43	COG5077	Ubiquitin carboxyl-terminal hydrolase	O	Posttranslational modification, protein turnover, chaperones ;
PAU021976.1	TM0374	88.6	4e-18	COG0071	Molecular chaperone (small heat shock protein)	O	Posttranslational modification, protein turnover, chaperones ;
PAU021976.1	XF2234	76.3	2e-14	COG0071	Molecular chaperone (small heat shock protein)	O	Posttranslational modification, protein turnover, chaperones ;
PAU021976.1	SPBC3E7.02c	69.7	2e-12	COG0071	Molecular chaperone (small heat shock protein)	O	Posttranslational modification, protein turnover, chaperones ;
PAU021976.1	mll2386	69.3	3e-12	COG0071	Molecular chaperone (small heat shock protein)	O	Posttranslational modification, protein turnover, chaperones ;
PAU021976.1	MTH859	67.8	7e-12	COG0071	Molecular chaperone (small heat shock protein)	O	Posttranslational modification, protein turnover, chaperones ;
PAU021976.1	MA0133	65.9	3e-11	COG0071	Molecular chaperone (small heat shock protein)	O	Posttranslational modification, protein turnover, chaperones ;
PAU021976.1	alr0286	62.8	2e-10	COG0071	Molecular chaperone (small heat shock protein)	O	Posttranslational modification, protein turnover, chaperones ;
PAU021976.1	RSc0200	62.8	3e-10	COG0071	Molecular chaperone (small heat shock protein)	O	Posttranslational modification, protein turnover, chaperones ;
PAU021976.1	BH0480	59.3	3e-09	COG0071	Molecular chaperone (small heat shock protein)	O	Posttranslational modification, protein turnover, chaperones ;
PAU021976.1	SMb21294	58.2	5e-09	COG0071	Molecular chaperone (small heat shock protein)	O	Posttranslational modification, protein turnover, chaperones ;
PAU021976.1	mll2257	58.2	5e-09	COG0071	Molecular chaperone (small heat shock protein)	O	Posttranslational modification, protein turnover, chaperones ;
PAU021976.1	alr1809	57.4	9e-09	COG0071	Molecular chaperone (small heat shock protein)	O	Posttranslational modification, protein turnover, chaperones ;
PAU021976.1	CAC3714	57	1e-08	COG0071	Molecular chaperone (small heat shock protein)	O	Posttranslational modification, protein turnover, chaperones ;
PAU021976.1	DR1114	57	1e-08	COG0071	Molecular chaperone (small heat shock protein)	O	Posttranslational modification, protein turnover, chaperones ;
PAU021976.1	PAB2072	56.2	2e-08	COG0071	Molecular chaperone (small heat shock protein)	O	Posttranslational modification, protein turnover, chaperones ;
PAU021976.1	sll1514	55.8	3e-08	COG0071	Molecular chaperone (small heat shock protein)	O	Posttranslational modification, protein turnover, chaperones ;
PAU021976.1	YBR072w	55.8	3e-08	COG0071	Molecular chaperone (small heat shock protein)	O	Posttranslational modification, protein turnover, chaperones ;
PAU021976.1	SPCC338.06c	55.8	3e-08	COG0071	Molecular chaperone (small heat shock protein)	O	Posttranslational modification, protein turnover, chaperones ;
PAU021976.1	AF1971	53.5	1e-07	COG0071	Molecular chaperone (small heat shock protein)	O	Posttranslational modification, protein turnover, chaperones ;
PAU021976.1	SMa1118	53.1	2e-07	COG0071	Molecular chaperone (small heat shock protein)	O	Posttranslational modification, protein turnover, chaperones ;
PAU019368.1	SPAC31A2.04c	177	2e-44	COG0638	20S proteasome, alpha and beta subunits	O	Posttranslational modification, protein turnover, chaperones ;
PAU019368.1	YER012w	155	5e-38	COG0638	20S proteasome, alpha and beta subunits	O	Posttranslational modification, protein turnover, chaperones ;
PAU019368.1	ECU08g0280	110	1e-24	COG0638	20S proteasome, alpha and beta subunits	O	Posttranslational modification, protein turnover, chaperones ;
PAU019368.1	PAB2199	82.4	4e-16	COG0638	20S proteasome, alpha and beta subunits	O	Posttranslational modification, protein turnover, chaperones ;
PAU019368.1	PH1402	81.6	9e-16	COG0638	20S proteasome, alpha and beta subunits	O	Posttranslational modification, protein turnover, chaperones ;
PAU019368.1	APE0521	79	5e-15	COG0638	20S proteasome, alpha and beta subunits	O	Posttranslational modification, protein turnover, chaperones ;
PAU019368.1	PAB1867	77.8	1e-14	COG0638	20S proteasome, alpha and beta subunits	O	Posttranslational modification, protein turnover, chaperones ;
PAU019368.1	PH0245	74.3	1e-13	COG0638	20S proteasome, alpha and beta subunits	O	Posttranslational modification, protein turnover, chaperones ;
PAU019368.1	MJ1237	71.2	1e-12	COG0638	20S proteasome, alpha and beta subunits	O	Posttranslational modification, protein turnover, chaperones ;
PAU019368.1	PAE3595	69.7	3e-12	COG0638	20S proteasome, alpha and beta subunits	O	Posttranslational modification, protein turnover, chaperones ;
PAU019368.1	PAE0807	67.4	2e-11	COG0638	20S proteasome, alpha and beta subunits	O	Posttranslational modification, protein turnover, chaperones ;
PAU019368.1	SSO0278	64.3	1e-10	COG0638	20S proteasome, alpha and beta subunits	O	Posttranslational modification, protein turnover, chaperones ;
PAU019368.1	Ta0612	63.5	2e-10	COG0638	20S proteasome, alpha and beta subunits	O	Posttranslational modification, protein turnover, chaperones ;
PAU019368.1	MA3873	63.5	2e-10	COG0638	20S proteasome, alpha and beta subunits	O	Posttranslational modification, protein turnover, chaperones ;
PAU019368.1	AF0481	63.2	3e-10	COG0638	20S proteasome, alpha and beta subunits	O	Posttranslational modification, protein turnover, chaperones ;
PAU019368.1	SPAC22D3.07	61.2	1e-09	COG0638	20S proteasome, alpha and beta subunits	O	Posttranslational modification, protein turnover, chaperones ;
PAU019368.1	YBL041w	60.5	2e-09	COG0638	20S proteasome, alpha and beta subunits	O	Posttranslational modification, protein turnover, chaperones ;
PAU019368.1	APE0507	59.3	4e-09	COG0638	20S proteasome, alpha and beta subunits	O	Posttranslational modification, protein turnover, chaperones ;
PAU019368.1	TVN0663	58.2	8e-09	COG0638	20S proteasome, alpha and beta subunits	O	Posttranslational modification, protein turnover, chaperones ;
PAU019368.1	SPAC22F8.06	58.2	9e-09	COG0638	20S proteasome, alpha and beta subunits	O	Posttranslational modification, protein turnover, chaperones ;
PAU020395.1	RP432	421	1e-117	COG0074	Succinyl-CoA synthetase, alpha subunit	C	Energy production and conversion ;
PAU020395.1	RC0598	421	1e-117	COG0074	Succinyl-CoA synthetase, alpha subunit	C	Energy production and conversion ;
PAU020395.1	CC0338	392	5e-109	COG0074	Succinyl-CoA synthetase, alpha subunit	C	Energy production and conversion ;
PAU020395.1	YPO1116	387	2e-107	COG0074	Succinyl-CoA synthetase, alpha subunit	C	Energy production and conversion ;
PAU020395.1	BH2469	387	2e-107	COG0074	Succinyl-CoA synthetase, alpha subunit	C	Energy production and conversion ;
PAU020395.1	BS_sucD	386	2e-107	COG0074	Succinyl-CoA synthetase, alpha subunit	C	Energy production and conversion ;
PAU020395.1	sucD	385	7e-107	COG0074	Succinyl-CoA synthetase, alpha subunit	C	Energy production and conversion ;
PAU020395.1	ZsucD	385	7e-107	COG0074	Succinyl-CoA synthetase, alpha subunit	C	Energy production and conversion ;
PAU020395.1	ECs0754	385	7e-107	COG0074	Succinyl-CoA synthetase, alpha subunit	C	Energy production and conversion ;
PAU020395.1	NMB0960	379	5e-105	COG0074	Succinyl-CoA synthetase, alpha subunit	C	Energy production and conversion ;
PAU020395.1	NMA1154	378	7e-105	COG0074	Succinyl-CoA synthetase, alpha subunit	C	Energy production and conversion ;
PAU020395.1	PA1589	377	2e-104	COG0074	Succinyl-CoA synthetase, alpha subunit	C	Energy production and conversion ;
PAU020395.1	STM0739	376	2e-104	COG0074	Succinyl-CoA synthetase, alpha subunit	C	Energy production and conversion ;
PAU020395.1	VC2084	375	5e-104	COG0074	Succinyl-CoA synthetase, alpha subunit	C	Energy production and conversion ;
PAU020395.1	HI1197	373	3e-103	COG0074	Succinyl-CoA synthetase, alpha subunit	C	Energy production and conversion ;
PAU020395.1	SA1089	372	4e-103	COG0074	Succinyl-CoA synthetase, alpha subunit	C	Energy production and conversion ;
PAU020395.1	PM0281	372	5e-103	COG0074	Succinyl-CoA synthetase, alpha subunit	C	Energy production and conversion ;
PAU020395.1	mll4303	367	1e-101	COG0074	Succinyl-CoA synthetase, alpha subunit	C	Energy production and conversion ;
PAU020395.1	XF2548	358	6e-99	COG0074	Succinyl-CoA synthetase, alpha subunit	C	Energy production and conversion ;
PAU020395.1	CT822	357	1e-98	COG0074	Succinyl-CoA synthetase, alpha subunit	C	Energy production and conversion ;
PAU008608.1	all4623	137	2e-32	COG0290	Translation initiation factor 3 (IF-3)	J	Translation, ribosomal structure and biogenesis ;
PAU008608.1	lin1897	124	2e-28	COG0290	Translation initiation factor 3 (IF-3)	J	Translation, ribosomal structure and biogenesis ;
PAU008608.1	BH3140	122	5e-28	COG0290	Translation initiation factor 3 (IF-3)	J	Translation, ribosomal structure and biogenesis ;
PAU008608.1	BS_infC	121	1e-27	COG0290	Translation initiation factor 3 (IF-3)	J	Translation, ribosomal structure and biogenesis ;
PAU008608.1	slr0974	116	3e-26	COG0290	Translation initiation factor 3 (IF-3)	J	Translation, ribosomal structure and biogenesis ;
PAU008608.1	NMA0930	115	8e-26	COG0290	Translation initiation factor 3 (IF-3)	J	Translation, ribosomal structure and biogenesis ;
PAU008608.1	HI1318m	114	1e-25	COG0290	Translation initiation factor 3 (IF-3)	J	Translation, ribosomal structure and biogenesis ;
PAU008608.1	NMB0721	112	5e-25	COG0290	Translation initiation factor 3 (IF-3)	J	Translation, ribosomal structure and biogenesis ;
PAU008608.1	BMEI2010	110	2e-24	COG0290	Translation initiation factor 3 (IF-3)	J	Translation, ribosomal structure and biogenesis ;
PAU008608.1	aq_1777	110	2e-24	COG0290	Translation initiation factor 3 (IF-3)	J	Translation, ribosomal structure and biogenesis ;
PAU008608.1	RP531	109	5e-24	COG0290	Translation initiation factor 3 (IF-3)	J	Translation, ribosomal structure and biogenesis ;
PAU008608.1	mll5061	108	1e-23	COG0290	Translation initiation factor 3 (IF-3)	J	Translation, ribosomal structure and biogenesis ;
PAU008608.1	SMc00362	107	2e-23	COG0290	Translation initiation factor 3 (IF-3)	J	Translation, ribosomal structure and biogenesis ;
PAU008608.1	XF0737	107	2e-23	COG0290	Translation initiation factor 3 (IF-3)	J	Translation, ribosomal structure and biogenesis ;
PAU008608.1	TP0850	107	2e-23	COG0290	Translation initiation factor 3 (IF-3)	J	Translation, ribosomal structure and biogenesis ;
PAU008608.1	PM0602	106	5e-23	COG0290	Translation initiation factor 3 (IF-3)	J	Translation, ribosomal structure and biogenesis ;
PAU008608.1	AGc436	105	5e-23	COG0290	Translation initiation factor 3 (IF-3)	J	Translation, ribosomal structure and biogenesis ;
PAU008608.1	CPn0990	105	1e-22	COG0290	Translation initiation factor 3 (IF-3)	J	Translation, ribosomal structure and biogenesis ;
PAU008608.1	Rv1641	105	1e-22	COG0290	Translation initiation factor 3 (IF-3)	J	Translation, ribosomal structure and biogenesis ;
PAU008608.1	infC	104	2e-22	COG0290	Translation initiation factor 3 (IF-3)	J	Translation, ribosomal structure and biogenesis ;
PAU030401.1	XF0845	288	3e-77	COG1472	Beta-glucosidase-related glycosidases	G	Carbohydrate transport and metabolism ;
PAU030401.1	SSO3032	281	3e-75	COG1472	Beta-glucosidase-related glycosidases	G	Carbohydrate transport and metabolism ;
PAU030401.1	bglX	266	1e-70	COG1472	Beta-glucosidase-related glycosidases	G	Carbohydrate transport and metabolism ;
PAU030401.1	STM2166	265	2e-70	COG1472	Beta-glucosidase-related glycosidases	G	Carbohydrate transport and metabolism ;
PAU030401.1	ECs3019	261	4e-69	COG1472	Beta-glucosidase-related glycosidases	G	Carbohydrate transport and metabolism ;
PAU030401.1	ZbglX	261	5e-69	COG1472	Beta-glucosidase-related glycosidases	G	Carbohydrate transport and metabolism ;
PAU030401.1	TM0076	252	2e-66	COG1472	Beta-glucosidase-related glycosidases	G	Carbohydrate transport and metabolism ;
PAU030401.1	BH1908	233	9e-61	COG1472	Beta-glucosidase-related glycosidases	G	Carbohydrate transport and metabolism ;
PAU030401.1	CC3054	223	8e-58	COG1472	Beta-glucosidase-related glycosidases	G	Carbohydrate transport and metabolism ;
PAU030401.1	PA1726	208	3e-53	COG1472	Beta-glucosidase-related glycosidases	G	Carbohydrate transport and metabolism ;
PAU030401.1	CC1105	205	2e-52	COG1472	Beta-glucosidase-related glycosidases	G	Carbohydrate transport and metabolism ;
PAU030401.1	lin1840	203	7e-52	COG1472	Beta-glucosidase-related glycosidases	G	Carbohydrate transport and metabolism ;
PAU030401.1	YPO0616	200	7e-51	COG1472	Beta-glucosidase-related glycosidases	G	Carbohydrate transport and metabolism ;
PAU030401.1	XF0439	200	8e-51	COG1472	Beta-glucosidase-related glycosidases	G	Carbohydrate transport and metabolism ;
PAU030401.1	CC1756	192	1e-48	COG1472	Beta-glucosidase-related glycosidases	G	Carbohydrate transport and metabolism ;
PAU030401.1	CC0968	179	1e-44	COG1472	Beta-glucosidase-related glycosidases	G	Carbohydrate transport and metabolism ;
PAU030401.1	YPO2803	176	2e-43	COG1472	Beta-glucosidase-related glycosidases	G	Carbohydrate transport and metabolism ;
PAU030401.1	TM0025	168	4e-41	COG1472	Beta-glucosidase-related glycosidases	G	Carbohydrate transport and metabolism ;
PAU030401.1	Rv0186	167	6e-41	COG1472	Beta-glucosidase-related glycosidases	G	Carbohydrate transport and metabolism ;
PAU030401.1	MT0195	167	6e-41	COG1472	Beta-glucosidase-related glycosidases	G	Carbohydrate transport and metabolism ;
PAU023960.1	XF0845	273	9e-73	COG1472	Beta-glucosidase-related glycosidases	G	Carbohydrate transport and metabolism ;
PAU023960.1	SSO3032	267	6e-71	COG1472	Beta-glucosidase-related glycosidases	G	Carbohydrate transport and metabolism ;
PAU023960.1	STM2166	248	4e-65	COG1472	Beta-glucosidase-related glycosidases	G	Carbohydrate transport and metabolism ;
PAU023960.1	bglX	243	1e-63	COG1472	Beta-glucosidase-related glycosidases	G	Carbohydrate transport and metabolism ;
PAU023960.1	TM0076	241	4e-63	COG1472	Beta-glucosidase-related glycosidases	G	Carbohydrate transport and metabolism ;
PAU023960.1	ECs3019	238	2e-62	COG1472	Beta-glucosidase-related glycosidases	G	Carbohydrate transport and metabolism ;
PAU023960.1	ZbglX	238	3e-62	COG1472	Beta-glucosidase-related glycosidases	G	Carbohydrate transport and metabolism ;
PAU023960.1	BH1908	226	2e-58	COG1472	Beta-glucosidase-related glycosidases	G	Carbohydrate transport and metabolism ;
PAU023960.1	CC3054	214	4e-55	COG1472	Beta-glucosidase-related glycosidases	G	Carbohydrate transport and metabolism ;
PAU023960.1	XF0439	206	2e-52	COG1472	Beta-glucosidase-related glycosidases	G	Carbohydrate transport and metabolism ;
PAU023960.1	PA1726	204	5e-52	COG1472	Beta-glucosidase-related glycosidases	G	Carbohydrate transport and metabolism ;
PAU023960.1	lin1840	201	3e-51	COG1472	Beta-glucosidase-related glycosidases	G	Carbohydrate transport and metabolism ;
PAU023960.1	CC1105	197	4e-50	COG1472	Beta-glucosidase-related glycosidases	G	Carbohydrate transport and metabolism ;
PAU023960.1	YPO0616	189	1e-47	COG1472	Beta-glucosidase-related glycosidases	G	Carbohydrate transport and metabolism ;
PAU023960.1	CC1756	189	1e-47	COG1472	Beta-glucosidase-related glycosidases	G	Carbohydrate transport and metabolism ;
PAU023960.1	YPO2803	179	1e-44	COG1472	Beta-glucosidase-related glycosidases	G	Carbohydrate transport and metabolism ;
PAU023960.1	CC0968	158	3e-38	COG1472	Beta-glucosidase-related glycosidases	G	Carbohydrate transport and metabolism ;
PAU023960.1	TM0025	152	2e-36	COG1472	Beta-glucosidase-related glycosidases	G	Carbohydrate transport and metabolism ;
PAU023960.1	Rv0186	142	2e-33	COG1472	Beta-glucosidase-related glycosidases	G	Carbohydrate transport and metabolism ;
PAU023960.1	MT0195	142	2e-33	COG1472	Beta-glucosidase-related glycosidases	G	Carbohydrate transport and metabolism ;
PAU022648.1	BS_ydhE	56.6	9e-08	COG1819	Glycosyl transferases, related to UDP-glucuronosyltransferase	GC	Carbohydrate transport and metabolism ; Energy production and conversion ;
PAU006791.1	CAC3373	158	3e-38	COG4677	Pectin methylesterase	G	Carbohydrate transport and metabolism ;
PAU006791.1	YPO0424	93.2	1e-18	COG4677	Pectin methylesterase	G	Carbohydrate transport and metabolism ;
PAU006791.1	RSp0138	72	3e-12	COG4677	Pectin methylesterase	G	Carbohydrate transport and metabolism ;
PAU003600.1	VNG0542C	209	7e-54	COG1233	Phytoene dehydrogenase and related proteins	Q	Secondary metabolites biosynthesis, transport and catabolism ;
PAU003600.1	DR1724	190	4e-48	COG1233	Phytoene dehydrogenase and related proteins	Q	Secondary metabolites biosynthesis, transport and catabolism ;
PAU003600.1	DR2015	187	4e-47	COG1233	Phytoene dehydrogenase and related proteins	Q	Secondary metabolites biosynthesis, transport and catabolism ;
PAU003600.1	DR1130	58.2	3e-08	COG1232	Protoporphyrinogen oxidase	H	Coenzyme transport and metabolism ;
PAU003600.1	BH1204	50.4	7e-06	COG1232	Protoporphyrinogen oxidase	H	Coenzyme transport and metabolism ;
PAU011937.1	sll1925	143	4e-34	COG5413	Uncharacterized integral membrane protein	S	Function unknown ;
PAU011937.1	all1326	130	2e-30	COG5413	Uncharacterized integral membrane protein	S	Function unknown ;
PAU013508.1	SPAC1D4.04	703	0	COG0459	Chaperonin GroEL (HSP60 family)	O	Posttranslational modification, protein turnover, chaperones ;
PAU013508.1	YIL142w	662	0	COG0459	Chaperonin GroEL (HSP60 family)	O	Posttranslational modification, protein turnover, chaperones ;
PAU013508.1	ECU09g0480	448	1e-125	COG0459	Chaperonin GroEL (HSP60 family)	O	Posttranslational modification, protein turnover, chaperones ;
PAU013508.1	APE2072	343	6e-94	COG0459	Chaperonin GroEL (HSP60 family)	O	Posttranslational modification, protein turnover, chaperones ;
PAU013508.1	PH0017	334	3e-91	COG0459	Chaperonin GroEL (HSP60 family)	O	Posttranslational modification, protein turnover, chaperones ;
PAU013508.1	PAB2341	328	1e-89	COG0459	Chaperonin GroEL (HSP60 family)	O	Posttranslational modification, protein turnover, chaperones ;
PAU013508.1	MTH794	328	2e-89	COG0459	Chaperonin GroEL (HSP60 family)	O	Posttranslational modification, protein turnover, chaperones ;
PAU013508.1	AF1451	328	2e-89	COG0459	Chaperonin GroEL (HSP60 family)	O	Posttranslational modification, protein turnover, chaperones ;
PAU013508.1	MK1006	325	1e-88	COG0459	Chaperonin GroEL (HSP60 family)	O	Posttranslational modification, protein turnover, chaperones ;
PAU013508.1	APE0907	324	2e-88	COG0459	Chaperonin GroEL (HSP60 family)	O	Posttranslational modification, protein turnover, chaperones ;
PAU013508.1	MA0086	324	3e-88	COG0459	Chaperonin GroEL (HSP60 family)	O	Posttranslational modification, protein turnover, chaperones ;
PAU013508.1	AF2238	319	9e-87	COG0459	Chaperonin GroEL (HSP60 family)	O	Posttranslational modification, protein turnover, chaperones ;
PAU013508.1	SSO0862	313	5e-85	COG0459	Chaperonin GroEL (HSP60 family)	O	Posttranslational modification, protein turnover, chaperones ;
PAU013508.1	TVN0507	312	7e-85	COG0459	Chaperonin GroEL (HSP60 family)	O	Posttranslational modification, protein turnover, chaperones ;
PAU013508.1	Ta0980	310	4e-84	COG0459	Chaperonin GroEL (HSP60 family)	O	Posttranslational modification, protein turnover, chaperones ;
PAU013508.1	PAE3273	310	6e-84	COG0459	Chaperonin GroEL (HSP60 family)	O	Posttranslational modification, protein turnover, chaperones ;
PAU013508.1	SSO0282	309	7e-84	COG0459	Chaperonin GroEL (HSP60 family)	O	Posttranslational modification, protein turnover, chaperones ;
PAU013508.1	Ta1276	309	9e-84	COG0459	Chaperonin GroEL (HSP60 family)	O	Posttranslational modification, protein turnover, chaperones ;
PAU013508.1	SPBC25H2.12c	306	5e-83	COG0459	Chaperonin GroEL (HSP60 family)	O	Posttranslational modification, protein turnover, chaperones ;
PAU013508.1	PAE2117	306	5e-83	COG0459	Chaperonin GroEL (HSP60 family)	O	Posttranslational modification, protein turnover, chaperones ;
PAU023427.1	YMR038c	100	4e-21	COG2608	Copper chaperone	P	Inorganic ion transport and metabolism ;
PAU023427.1	YJR104c	56.6	6e-08	COG2032	Cu/Zn superoxide dismutase	P	Inorganic ion transport and metabolism ;
PAU023427.1	SPAC821.10c	53.1	6e-07	COG2032	Cu/Zn superoxide dismutase	P	Inorganic ion transport and metabolism ;
PAU007303.1	SPCC1840.06	109	3e-24	COG0712	F0F1-type ATP synthase, delta subunit (mitochondrial oligomycin sensitivity protein)	C	Energy production and conversion ;
PAU007303.1	YDR298c	108	6e-24	COG0712	F0F1-type ATP synthase, delta subunit (mitochondrial oligomycin sensitivity protein)	C	Energy production and conversion ;
PAU007303.1	AGc4759	95.9	4e-20	COG0712	F0F1-type ATP synthase, delta subunit (mitochondrial oligomycin sensitivity protein)	C	Energy production and conversion ;
PAU007303.1	SMc02498	89.7	2e-18	COG0712	F0F1-type ATP synthase, delta subunit (mitochondrial oligomycin sensitivity protein)	C	Energy production and conversion ;
PAU007303.1	CC3450	87	2e-17	COG0712	F0F1-type ATP synthase, delta subunit (mitochondrial oligomycin sensitivity protein)	C	Energy production and conversion ;
PAU007303.1	BMEI0248	86.3	3e-17	COG0712	F0F1-type ATP synthase, delta subunit (mitochondrial oligomycin sensitivity protein)	C	Energy production and conversion ;
PAU007303.1	mll4066	84.7	7e-17	COG0712	F0F1-type ATP synthase, delta subunit (mitochondrial oligomycin sensitivity protein)	C	Energy production and conversion ;
PAU007303.1	RC1238	64.3	1e-10	COG0712	F0F1-type ATP synthase, delta subunit (mitochondrial oligomycin sensitivity protein)	C	Energy production and conversion ;
PAU007303.1	SA1908	64.3	1e-10	COG0712	F0F1-type ATP synthase, delta subunit (mitochondrial oligomycin sensitivity protein)	C	Energy production and conversion ;
PAU007303.1	lin2676	56.2	3e-08	COG0712	F0F1-type ATP synthase, delta subunit (mitochondrial oligomycin sensitivity protein)	C	Energy production and conversion ;
PAU007303.1	BH3757	55.1	7e-08	COG0712	F0F1-type ATP synthase, delta subunit (mitochondrial oligomycin sensitivity protein)	C	Energy production and conversion ;
PAU007303.1	RP804	55.1	8e-08	COG0712	F0F1-type ATP synthase, delta subunit (mitochondrial oligomycin sensitivity protein)	C	Energy production and conversion ;
PAU007303.1	PA5557	54.3	1e-07	COG0712	F0F1-type ATP synthase, delta subunit (mitochondrial oligomycin sensitivity protein)	C	Energy production and conversion ;
PAU007303.1	sll1325	51.6	7e-07	COG0712	F0F1-type ATP synthase, delta subunit (mitochondrial oligomycin sensitivity protein)	C	Energy production and conversion ;
PAU007303.1	BU005	51.2	1e-06	COG0712	F0F1-type ATP synthase, delta subunit (mitochondrial oligomycin sensitivity protein)	C	Energy production and conversion ;
PAU007303.1	SPy0757	51.2	1e-06	COG0712	F0F1-type ATP synthase, delta subunit (mitochondrial oligomycin sensitivity protein)	C	Energy production and conversion ;
PAU007303.1	MT1347_2	50.8	1e-06	COG0712	F0F1-type ATP synthase, delta subunit (mitochondrial oligomycin sensitivity protein)	C	Energy production and conversion ;
PAU007303.1	Rv1307_2	50.8	1e-06	COG0712	F0F1-type ATP synthase, delta subunit (mitochondrial oligomycin sensitivity protein)	C	Energy production and conversion ;
PAU007303.1	all0006	50.8	1e-06	COG0712	F0F1-type ATP synthase, delta subunit (mitochondrial oligomycin sensitivity protein)	C	Energy production and conversion ;
PAU007303.1	ML1142_2	50.1	2e-06	COG0712	F0F1-type ATP synthase, delta subunit (mitochondrial oligomycin sensitivity protein)	C	Energy production and conversion ;
PAU026521.1	SPAC1071.07c	219	2e-56	COG0185	Ribosomal protein S19	J	Translation, ribosomal structure and biogenesis ;
PAU026521.1	SPCC1393.03	218	7e-56	COG0185	Ribosomal protein S19	J	Translation, ribosomal structure and biogenesis ;
PAU026521.1	YOL040c	197	1e-49	COG0185	Ribosomal protein S19	J	Translation, ribosomal structure and biogenesis ;
PAU026521.1	MJ0180	145	4e-34	COG0185	Ribosomal protein S19	J	Translation, ribosomal structure and biogenesis ;
PAU026521.1	PAB2123	144	7e-34	COG0185	Ribosomal protein S19	J	Translation, ribosomal structure and biogenesis ;
PAU026521.1	PH1774	144	1e-33	COG0185	Ribosomal protein S19	J	Translation, ribosomal structure and biogenesis ;
PAU026521.1	MTH6	141	9e-33	COG0185	Ribosomal protein S19	J	Translation, ribosomal structure and biogenesis ;
PAU026521.1	APE0367	140	1e-32	COG0185	Ribosomal protein S19	J	Translation, ribosomal structure and biogenesis ;
PAU026521.1	PAE1729	140	2e-32	COG0185	Ribosomal protein S19	J	Translation, ribosomal structure and biogenesis ;
PAU026521.1	SSO0715	135	5e-31	COG0185	Ribosomal protein S19	J	Translation, ribosomal structure and biogenesis ;
PAU026521.1	MK0990	131	8e-30	COG0185	Ribosomal protein S19	J	Translation, ribosomal structure and biogenesis ;
PAU026521.1	AF1921	127	1e-28	COG0185	Ribosomal protein S19	J	Translation, ribosomal structure and biogenesis ;
PAU026521.1	VNG1693G	126	3e-28	COG0185	Ribosomal protein S19	J	Translation, ribosomal structure and biogenesis ;
PAU026521.1	TVN0328	125	5e-28	COG0185	Ribosomal protein S19	J	Translation, ribosomal structure and biogenesis ;
PAU026521.1	Ta1267	120	1e-26	COG0185	Ribosomal protein S19	J	Translation, ribosomal structure and biogenesis ;
PAU026521.1	ECU08g0350i	115	5e-25	COG0185	Ribosomal protein S19	J	Translation, ribosomal structure and biogenesis ;
PAU026521.1	MA1076	107	1e-22	COG0185	Ribosomal protein S19	J	Translation, ribosomal structure and biogenesis ;
PAU026521.1	BB0482	57.8	1e-07	COG0185	Ribosomal protein S19	J	Translation, ribosomal structure and biogenesis ;
PAU026521.1	FN1641	57.8	1e-07	COG0185	Ribosomal protein S19	J	Translation, ribosomal structure and biogenesis ;
PAU026521.1	VC2592	57.4	2e-07	COG0185	Ribosomal protein S19	J	Translation, ribosomal structure and biogenesis ;
PAU017379.1	slr1517	515	4e-146	COG0473	Isocitrate/isopropylmalate dehydrogenase	CE	Energy production and conversion ; Amino acid transport and metabolism ;
PAU017379.1	alr1313	491	8e-139	COG0473	Isocitrate/isopropylmalate dehydrogenase	CE	Energy production and conversion ; Amino acid transport and metabolism ;
PAU017379.1	NMA1456	422	7e-118	COG0473	Isocitrate/isopropylmalate dehydrogenase	CE	Energy production and conversion ; Amino acid transport and metabolism ;
PAU017379.1	PA3118	421	1e-117	COG0473	Isocitrate/isopropylmalate dehydrogenase	CE	Energy production and conversion ; Amino acid transport and metabolism ;
PAU017379.1	NMB1031	418	9e-117	COG0473	Isocitrate/isopropylmalate dehydrogenase	CE	Energy production and conversion ; Amino acid transport and metabolism ;
PAU017379.1	XF2372	405	6e-113	COG0473	Isocitrate/isopropylmalate dehydrogenase	CE	Energy production and conversion ; Amino acid transport and metabolism ;
PAU017379.1	aq_244	402	8e-112	COG0473	Isocitrate/isopropylmalate dehydrogenase	CE	Energy production and conversion ; Amino acid transport and metabolism ;
PAU017379.1	RSc1988	384	1e-106	COG0473	Isocitrate/isopropylmalate dehydrogenase	CE	Energy production and conversion ; Amino acid transport and metabolism ;
PAU017379.1	BH3057	382	5e-106	COG0473	Isocitrate/isopropylmalate dehydrogenase	CE	Energy production and conversion ; Amino acid transport and metabolism ;
PAU017379.1	CAC3171	382	7e-106	COG0473	Isocitrate/isopropylmalate dehydrogenase	CE	Energy production and conversion ; Amino acid transport and metabolism ;
PAU017379.1	VC2491	376	4e-104	COG0473	Isocitrate/isopropylmalate dehydrogenase	CE	Energy production and conversion ; Amino acid transport and metabolism ;
PAU017379.1	BS_leuB	376	5e-104	COG0473	Isocitrate/isopropylmalate dehydrogenase	CE	Energy production and conversion ; Amino acid transport and metabolism ;
PAU017379.1	YPO0532	363	4e-100	COG0473	Isocitrate/isopropylmalate dehydrogenase	CE	Energy production and conversion ; Amino acid transport and metabolism ;
PAU017379.1	ZleuB	354	1e-97	COG0473	Isocitrate/isopropylmalate dehydrogenase	CE	Energy production and conversion ; Amino acid transport and metabolism ;
PAU017379.1	ECs0077	354	1e-97	COG0473	Isocitrate/isopropylmalate dehydrogenase	CE	Energy production and conversion ; Amino acid transport and metabolism ;
PAU017379.1	leuB	354	2e-97	COG0473	Isocitrate/isopropylmalate dehydrogenase	CE	Energy production and conversion ; Amino acid transport and metabolism ;
PAU017379.1	BUpL05	352	6e-97	COG0473	Isocitrate/isopropylmalate dehydrogenase	CE	Energy production and conversion ; Amino acid transport and metabolism ;
PAU017379.1	STM0112	352	7e-97	COG0473	Isocitrate/isopropylmalate dehydrogenase	CE	Energy production and conversion ; Amino acid transport and metabolism ;
PAU017379.1	CC0193	349	6e-96	COG0473	Isocitrate/isopropylmalate dehydrogenase	CE	Energy production and conversion ; Amino acid transport and metabolism ;
PAU017379.1	HI0987	348	7e-96	COG0473	Isocitrate/isopropylmalate dehydrogenase	CE	Energy production and conversion ; Amino acid transport and metabolism ;
PAU030133.2	BH1923	233	6e-61	COG2723	Beta-glucosidase/6-phospho-beta-glucosidase/beta-galactosidase	G	Carbohydrate transport and metabolism ;
PAU030133.2	CAC1084	231	2e-60	COG2723	Beta-glucosidase/6-phospho-beta-glucosidase/beta-galactosidase	G	Carbohydrate transport and metabolism ;
PAU030133.2	lin0297	227	3e-59	COG2723	Beta-glucosidase/6-phospho-beta-glucosidase/beta-galactosidase	G	Carbohydrate transport and metabolism ;
PAU030133.2	L179659	224	2e-58	COG2723	Beta-glucosidase/6-phospho-beta-glucosidase/beta-galactosidase	G	Carbohydrate transport and metabolism ;
PAU030133.2	AGl770	218	2e-56	COG2723	Beta-glucosidase/6-phospho-beta-glucosidase/beta-galactosidase	G	Carbohydrate transport and metabolism ;
PAU030133.2	CAC0385	217	3e-56	COG2723	Beta-glucosidase/6-phospho-beta-glucosidase/beta-galactosidase	G	Carbohydrate transport and metabolism ;
PAU030133.2	SMc03160	211	2e-54	COG2723	Beta-glucosidase/6-phospho-beta-glucosidase/beta-galactosidase	G	Carbohydrate transport and metabolism ;
PAU030133.2	BH3918	201	3e-51	COG2723	Beta-glucosidase/6-phospho-beta-glucosidase/beta-galactosidase	G	Carbohydrate transport and metabolism ;
PAU030133.2	lin0391	199	9e-51	COG2723	Beta-glucosidase/6-phospho-beta-glucosidase/beta-galactosidase	G	Carbohydrate transport and metabolism ;
PAU030133.2	BS_yckE	198	1e-50	COG2723	Beta-glucosidase/6-phospho-beta-glucosidase/beta-galactosidase	G	Carbohydrate transport and metabolism ;
PAU030133.2	lin0583	194	4e-49	COG2723	Beta-glucosidase/6-phospho-beta-glucosidase/beta-galactosidase	G	Carbohydrate transport and metabolism ;
PAU030133.2	BS_ydhP	193	6e-49	COG2723	Beta-glucosidase/6-phospho-beta-glucosidase/beta-galactosidase	G	Carbohydrate transport and metabolism ;
PAU030133.2	SP0265	183	5e-46	COG2723	Beta-glucosidase/6-phospho-beta-glucosidase/beta-galactosidase	G	Carbohydrate transport and metabolism ;
PAU030133.2	CAP0010	182	9e-46	COG2723	Beta-glucosidase/6-phospho-beta-glucosidase/beta-galactosidase	G	Carbohydrate transport and metabolism ;
PAU030133.2	VC1558	176	8e-44	COG2723	Beta-glucosidase/6-phospho-beta-glucosidase/beta-galactosidase	G	Carbohydrate transport and metabolism ;
PAU030133.2	CAC2963	175	1e-43	COG2723	Beta-glucosidase/6-phospho-beta-glucosidase/beta-galactosidase	G	Carbohydrate transport and metabolism ;
PAU030133.2	SP2021	174	3e-43	COG2723	Beta-glucosidase/6-phospho-beta-glucosidase/beta-galactosidase	G	Carbohydrate transport and metabolism ;
PAU030133.2	STM3051	172	1e-42	COG2723	Beta-glucosidase/6-phospho-beta-glucosidase/beta-galactosidase	G	Carbohydrate transport and metabolism ;
PAU030133.2	ECs3773	170	4e-42	COG2723	Beta-glucosidase/6-phospho-beta-glucosidase/beta-galactosidase	G	Carbohydrate transport and metabolism ;
PAU030133.2	STM3775	170	6e-42	COG2723	Beta-glucosidase/6-phospho-beta-glucosidase/beta-galactosidase	G	Carbohydrate transport and metabolism ;
PAU008070.1	MTH535	181	7e-46	COG0225	Peptide methionine sulfoxide reductase	O	Posttranslational modification, protein turnover, chaperones ;
PAU008070.1	MA1431	180	1e-45	COG0225	Peptide methionine sulfoxide reductase	O	Posttranslational modification, protein turnover, chaperones ;
PAU008070.1	PM0605	159	2e-39	COG0225	Peptide methionine sulfoxide reductase	O	Posttranslational modification, protein turnover, chaperones ;
PAU008070.1	alr1675	159	3e-39	COG0225	Peptide methionine sulfoxide reductase	O	Posttranslational modification, protein turnover, chaperones ;
PAU008070.1	SSO1503	156	2e-38	COG0225	Peptide methionine sulfoxide reductase	O	Posttranslational modification, protein turnover, chaperones ;
PAU008070.1	sll1394	154	1e-37	COG0225	Peptide methionine sulfoxide reductase	O	Posttranslational modification, protein turnover, chaperones ;
PAU008070.1	VC2549	151	8e-37	COG0225	Peptide methionine sulfoxide reductase	O	Posttranslational modification, protein turnover, chaperones ;
PAU008070.1	all1062	150	2e-36	COG0225	Peptide methionine sulfoxide reductase	O	Posttranslational modification, protein turnover, chaperones ;
PAU008070.1	TP0633_2	146	2e-35	COG0225	Peptide methionine sulfoxide reductase	O	Posttranslational modification, protein turnover, chaperones ;
PAU008070.1	ZmsrA	146	3e-35	COG0225	Peptide methionine sulfoxide reductase	O	Posttranslational modification, protein turnover, chaperones ;
PAU008070.1	ECs5197	146	3e-35	COG0225	Peptide methionine sulfoxide reductase	O	Posttranslational modification, protein turnover, chaperones ;
PAU008070.1	msrA	145	3e-35	COG0225	Peptide methionine sulfoxide reductase	O	Posttranslational modification, protein turnover, chaperones ;
PAU008070.1	CC0994	145	3e-35	COG0225	Peptide methionine sulfoxide reductase	O	Posttranslational modification, protein turnover, chaperones ;
PAU008070.1	CAC0088	145	5e-35	COG0225	Peptide methionine sulfoxide reductase	O	Posttranslational modification, protein turnover, chaperones ;
PAU008070.1	YPO3525	143	2e-34	COG0225	Peptide methionine sulfoxide reductase	O	Posttranslational modification, protein turnover, chaperones ;
PAU008070.1	SPAC29E6.05c	142	3e-34	COG0225	Peptide methionine sulfoxide reductase	O	Posttranslational modification, protein turnover, chaperones ;
PAU008070.1	STM4408	141	7e-34	COG0225	Peptide methionine sulfoxide reductase	O	Posttranslational modification, protein turnover, chaperones ;
PAU008070.1	DR1849	141	8e-34	COG0225	Peptide methionine sulfoxide reductase	O	Posttranslational modification, protein turnover, chaperones ;
PAU008070.1	AGc197	139	4e-33	COG0225	Peptide methionine sulfoxide reductase	O	Posttranslational modification, protein turnover, chaperones ;
PAU008070.1	BMEII0230	137	8e-33	COG0225	Peptide methionine sulfoxide reductase	O	Posttranslational modification, protein turnover, chaperones ;
PAU001966.2	SPAC20H4.10	303	9e-82	COG5113	Ubiquitin fusion degradation protein 2	O	Posttranslational modification, protein turnover, chaperones ;
PAU001966.2	YDL190c	231	5e-60	COG5113	Ubiquitin fusion degradation protein 2	O	Posttranslational modification, protein turnover, chaperones ;
PAU001966.2	ECU04g1210	69.7	2e-11	COG5113	Ubiquitin fusion degradation protein 2	O	Posttranslational modification, protein turnover, chaperones ;
PAU004144.1	SPBC14F5.05c	473	2e-133	COG0192	S-adenosylmethionine synthetase	H	Coenzyme transport and metabolism ;
PAU004144.1	BH3300	456	3e-128	COG0192	S-adenosylmethionine synthetase	H	Coenzyme transport and metabolism ;
PAU004144.1	YDR502c	453	3e-127	COG0192	S-adenosylmethionine synthetase	H	Coenzyme transport and metabolism ;
PAU004144.1	YLR180w	450	2e-126	COG0192	S-adenosylmethionine synthetase	H	Coenzyme transport and metabolism ;
PAU004144.1	TM1658	446	3e-125	COG0192	S-adenosylmethionine synthetase	H	Coenzyme transport and metabolism ;
PAU004144.1	BS_metK	440	2e-123	COG0192	S-adenosylmethionine synthetase	H	Coenzyme transport and metabolism ;
PAU004144.1	SA1608	436	4e-122	COG0192	S-adenosylmethionine synthetase	H	Coenzyme transport and metabolism ;
PAU004144.1	lin1773	432	4e-121	COG0192	S-adenosylmethionine synthetase	H	Coenzyme transport and metabolism ;
PAU004144.1	STM3090	414	1e-115	COG0192	S-adenosylmethionine synthetase	H	Coenzyme transport and metabolism ;
PAU004144.1	metK	413	2e-115	COG0192	S-adenosylmethionine synthetase	H	Coenzyme transport and metabolism ;
PAU004144.1	ZmetK	413	2e-115	COG0192	S-adenosylmethionine synthetase	H	Coenzyme transport and metabolism ;
PAU004144.1	ECs3818	413	2e-115	COG0192	S-adenosylmethionine synthetase	H	Coenzyme transport and metabolism ;
PAU004144.1	SP0762	413	2e-115	COG0192	S-adenosylmethionine synthetase	H	Coenzyme transport and metabolism ;
PAU004144.1	SPy1359	413	2e-115	COG0192	S-adenosylmethionine synthetase	H	Coenzyme transport and metabolism ;
PAU004144.1	NMB1799	412	4e-115	COG0192	S-adenosylmethionine synthetase	H	Coenzyme transport and metabolism ;
PAU004144.1	L153408	412	5e-115	COG0192	S-adenosylmethionine synthetase	H	Coenzyme transport and metabolism ;
PAU004144.1	NMA0663	410	3e-114	COG0192	S-adenosylmethionine synthetase	H	Coenzyme transport and metabolism ;
PAU004144.1	CAC2856	410	3e-114	COG0192	S-adenosylmethionine synthetase	H	Coenzyme transport and metabolism ;
PAU004144.1	DR0640	407	1e-113	COG0192	S-adenosylmethionine synthetase	H	Coenzyme transport and metabolism ;
PAU004144.1	YPO0931	407	2e-113	COG0192	S-adenosylmethionine synthetase	H	Coenzyme transport and metabolism ;
PAU010014.1	YJR047c	194	7e-50	COG0231	Translation elongation factor P (EF-P)/translation initiation factor 5A (eIF-5A)	J	Translation, ribosomal structure and biogenesis ;
PAU010014.1	YEL034w	193	8e-50	COG0231	Translation elongation factor P (EF-P)/translation initiation factor 5A (eIF-5A)	J	Translation, ribosomal structure and biogenesis ;
PAU010014.1	SPBC336.10c	184	5e-47	COG0231	Translation elongation factor P (EF-P)/translation initiation factor 5A (eIF-5A)	J	Translation, ribosomal structure and biogenesis ;
PAU010014.1	SPAC26H5.10c	184	8e-47	COG0231	Translation elongation factor P (EF-P)/translation initiation factor 5A (eIF-5A)	J	Translation, ribosomal structure and biogenesis ;
PAU010014.1	MK0739	72.4	3e-13	COG0231	Translation elongation factor P (EF-P)/translation initiation factor 5A (eIF-5A)	J	Translation, ribosomal structure and biogenesis ;
PAU010014.1	PAB1854	70.5	1e-12	COG0231	Translation elongation factor P (EF-P)/translation initiation factor 5A (eIF-5A)	J	Translation, ribosomal structure and biogenesis ;
PAU010014.1	PH1381	70.5	1e-12	COG0231	Translation elongation factor P (EF-P)/translation initiation factor 5A (eIF-5A)	J	Translation, ribosomal structure and biogenesis ;
PAU010014.1	PAE3337	69.3	2e-12	COG0231	Translation elongation factor P (EF-P)/translation initiation factor 5A (eIF-5A)	J	Translation, ribosomal structure and biogenesis ;
PAU010014.1	SSO0970	68.6	5e-12	COG0231	Translation elongation factor P (EF-P)/translation initiation factor 5A (eIF-5A)	J	Translation, ribosomal structure and biogenesis ;
PAU010014.1	APE2085	68.2	6e-12	COG0231	Translation elongation factor P (EF-P)/translation initiation factor 5A (eIF-5A)	J	Translation, ribosomal structure and biogenesis ;
PAU010014.1	MJ1228	67	1e-11	COG0231	Translation elongation factor P (EF-P)/translation initiation factor 5A (eIF-5A)	J	Translation, ribosomal structure and biogenesis ;
PAU010014.1	Ta1059	65.9	3e-11	COG0231	Translation elongation factor P (EF-P)/translation initiation factor 5A (eIF-5A)	J	Translation, ribosomal structure and biogenesis ;
PAU010014.1	AF0645	65.5	4e-11	COG0231	Translation elongation factor P (EF-P)/translation initiation factor 5A (eIF-5A)	J	Translation, ribosomal structure and biogenesis ;
PAU010014.1	TVN0537	64.7	6e-11	COG0231	Translation elongation factor P (EF-P)/translation initiation factor 5A (eIF-5A)	J	Translation, ribosomal structure and biogenesis ;
PAU010014.1	MTH869	52	4e-07	COG0231	Translation elongation factor P (EF-P)/translation initiation factor 5A (eIF-5A)	J	Translation, ribosomal structure and biogenesis ;
PAU010014.1	MA3987	48.9	4e-06	COG0231	Translation elongation factor P (EF-P)/translation initiation factor 5A (eIF-5A)	J	Translation, ribosomal structure and biogenesis ;
PAU011725.1	alr0124_1	120	1e-26	COG4886	Leucine-rich repeat (LRR) protein	S	Function unknown ;
PAU011725.1	RSp0875	101	9e-21	COG4886	Leucine-rich repeat (LRR) protein	S	Function unknown ;
PAU011725.1	MA2301_1	100	1e-20	COG4886	Leucine-rich repeat (LRR) protein	S	Function unknown ;
PAU011725.1	slr0152	94	1e-18	COG0515	Serine/threonine protein kinase	RTKL	General function prediction only ; Signal transduction mechanisms ; Transcription ; Replication, recombination and repair ;
PAU011725.1	BS_yloP_1	82.4	4e-15	COG0515	Serine/threonine protein kinase	RTKL	General function prediction only ; Signal transduction mechanisms ; Transcription ; Replication, recombination and repair ;
PAU011725.1	PA0074_1	79.7	2e-14	COG0515	Serine/threonine protein kinase	RTKL	General function prediction only ; Signal transduction mechanisms ; Transcription ; Replication, recombination and repair ;
PAU011725.1	Cgl2127_1	79.7	2e-14	COG0515	Serine/threonine protein kinase	RTKL	General function prediction only ; Signal transduction mechanisms ; Transcription ; Replication, recombination and repair ;
PAU011725.1	RSp0842	79.3	4e-14	COG4886	Leucine-rich repeat (LRR) protein	S	Function unknown ;
PAU011725.1	lin1934_1	76.6	2e-13	COG0515	Serine/threonine protein kinase	RTKL	General function prediction only ; Signal transduction mechanisms ; Transcription ; Replication, recombination and repair ;
PAU011725.1	ECU01g0630	74.3	9e-13	COG0515	Serine/threonine protein kinase	RTKL	General function prediction only ; Signal transduction mechanisms ; Transcription ; Replication, recombination and repair ;
PAU011725.1	DR0058_1	72	5e-12	COG0515	Serine/threonine protein kinase	RTKL	General function prediction only ; Signal transduction mechanisms ; Transcription ; Replication, recombination and repair ;
PAU011725.1	DR2518_1	72	5e-12	COG0515	Serine/threonine protein kinase	RTKL	General function prediction only ; Signal transduction mechanisms ; Transcription ; Replication, recombination and repair ;
PAU011725.1	L138452_1	72	6e-12	COG0515	Serine/threonine protein kinase	RTKL	General function prediction only ; Signal transduction mechanisms ; Transcription ; Replication, recombination and repair ;
PAU011725.1	YBL016w	71.6	8e-12	COG0515	Serine/threonine protein kinase	RTKL	General function prediction only ; Signal transduction mechanisms ; Transcription ; Replication, recombination and repair ;
PAU011725.1	SPAC1687.15	69.7	2e-11	COG0515	Serine/threonine protein kinase	RTKL	General function prediction only ; Signal transduction mechanisms ; Transcription ; Replication, recombination and repair ;
PAU011725.1	SPBC19C7.03_1	69.3	3e-11	COG4886	Leucine-rich repeat (LRR) protein	S	Function unknown ;
PAU011725.1	BH2504_1	69.3	3e-11	COG0515	Serine/threonine protein kinase	RTKL	General function prediction only ; Signal transduction mechanisms ; Transcription ; Replication, recombination and repair ;
PAU011725.1	SA1063_1	68.6	5e-11	COG0515	Serine/threonine protein kinase	RTKL	General function prediction only ; Signal transduction mechanisms ; Transcription ; Replication, recombination and repair ;
PAU011725.1	SPy1625_1	68.2	6e-11	COG0515	Serine/threonine protein kinase	RTKL	General function prediction only ; Signal transduction mechanisms ; Transcription ; Replication, recombination and repair ;
PAU011725.1	CAC0404_1	67.8	1e-10	COG0515	Serine/threonine protein kinase	RTKL	General function prediction only ; Signal transduction mechanisms ; Transcription ; Replication, recombination and repair ;
PAU017111.1	all1865	303	3e-82	COG1902	NADH:flavin oxidoreductases, Old Yellow Enzyme family	C	Energy production and conversion ;
PAU017111.1	mll2211	285	1e-76	COG1902	NADH:flavin oxidoreductases, Old Yellow Enzyme family	C	Energy production and conversion ;
PAU017111.1	MA1003	283	3e-76	COG1902	NADH:flavin oxidoreductases, Old Yellow Enzyme family	C	Energy production and conversion ;
PAU017111.1	RSc1202	280	4e-75	COG1902	NADH:flavin oxidoreductases, Old Yellow Enzyme family	C	Energy production and conversion ;
PAU017111.1	PA1334	276	4e-74	COG1902	NADH:flavin oxidoreductases, Old Yellow Enzyme family	C	Energy production and conversion ;
PAU017111.1	AGc3979	273	5e-73	COG1902	NADH:flavin oxidoreductases, Old Yellow Enzyme family	C	Energy production and conversion ;
PAU017111.1	BMEII0394	271	1e-72	COG1902	NADH:flavin oxidoreductases, Old Yellow Enzyme family	C	Energy production and conversion ;
PAU017111.1	SMc01227	271	2e-72	COG1902	NADH:flavin oxidoreductases, Old Yellow Enzyme family	C	Energy production and conversion ;
PAU017111.1	AGpA653	269	5e-72	COG1902	NADH:flavin oxidoreductases, Old Yellow Enzyme family	C	Energy production and conversion ;
PAU017111.1	YPO2379	265	1e-70	COG1902	NADH:flavin oxidoreductases, Old Yellow Enzyme family	C	Energy production and conversion ;
PAU017111.1	PA2932	263	4e-70	COG1902	NADH:flavin oxidoreductases, Old Yellow Enzyme family	C	Energy production and conversion ;
PAU017111.1	VCA0993	261	1e-69	COG1902	NADH:flavin oxidoreductases, Old Yellow Enzyme family	C	Energy production and conversion ;
PAU017111.1	STM1436	260	3e-69	COG1902	NADH:flavin oxidoreductases, Old Yellow Enzyme family	C	Energy production and conversion ;
PAU017111.1	ZnemA	250	3e-66	COG1902	NADH:flavin oxidoreductases, Old Yellow Enzyme family	C	Energy production and conversion ;
PAU017111.1	ECs2359	250	3e-66	COG1902	NADH:flavin oxidoreductases, Old Yellow Enzyme family	C	Energy production and conversion ;
PAU017111.1	nemA	249	4e-66	COG1902	NADH:flavin oxidoreductases, Old Yellow Enzyme family	C	Energy production and conversion ;
PAU017111.1	PA4356	248	9e-66	COG1902	NADH:flavin oxidoreductases, Old Yellow Enzyme family	C	Energy production and conversion ;
PAU017111.1	RSp0445	241	2e-63	COG1902	NADH:flavin oxidoreductases, Old Yellow Enzyme family	C	Energy production and conversion ;
PAU017111.1	SMa1604	233	5e-61	COG1902	NADH:flavin oxidoreductases, Old Yellow Enzyme family	C	Energy production and conversion ;
PAU017111.1	YPL171c	222	8e-58	COG1902	NADH:flavin oxidoreductases, Old Yellow Enzyme family	C	Energy production and conversion ;
PAU005213.1	BH1654	192	6e-49	COG0105	Nucleoside diphosphate kinase	F	Nucleotide transport and metabolism ;
PAU005213.1	sll1852	190	2e-48	COG0105	Nucleoside diphosphate kinase	F	Nucleotide transport and metabolism ;
PAU005213.1	lin2043	177	1e-44	COG0105	Nucleoside diphosphate kinase	F	Nucleotide transport and metabolism ;
PAU005213.1	YKL067w	176	2e-44	COG0105	Nucleoside diphosphate kinase	F	Nucleotide transport and metabolism ;
PAU005213.1	AF0767	176	2e-44	COG0105	Nucleoside diphosphate kinase	F	Nucleotide transport and metabolism ;
PAU005213.1	SA1301	171	7e-43	COG0105	Nucleoside diphosphate kinase	F	Nucleotide transport and metabolism ;
PAU005213.1	BS_ndk	170	2e-42	COG0105	Nucleoside diphosphate kinase	F	Nucleotide transport and metabolism ;
PAU005213.1	MTH258	169	4e-42	COG0105	Nucleoside diphosphate kinase	F	Nucleotide transport and metabolism ;
PAU005213.1	MA1524	169	4e-42	COG0105	Nucleoside diphosphate kinase	F	Nucleotide transport and metabolism ;
PAU005213.1	SPAC806.07	167	2e-41	COG0105	Nucleoside diphosphate kinase	F	Nucleotide transport and metabolism ;
PAU005213.1	VNG1160G	163	2e-40	COG0105	Nucleoside diphosphate kinase	F	Nucleotide transport and metabolism ;
PAU005213.1	DR2499	159	3e-39	COG0105	Nucleoside diphosphate kinase	F	Nucleotide transport and metabolism ;
PAU005213.1	alr3402	158	6e-39	COG0105	Nucleoside diphosphate kinase	F	Nucleotide transport and metabolism ;
PAU005213.1	MK1591	158	6e-39	COG0105	Nucleoside diphosphate kinase	F	Nucleotide transport and metabolism ;
PAU005213.1	PAB1489	157	1e-38	COG0105	Nucleoside diphosphate kinase	F	Nucleotide transport and metabolism ;
PAU005213.1	SSO0230	156	3e-38	COG0105	Nucleoside diphosphate kinase	F	Nucleotide transport and metabolism ;
PAU005213.1	PH0698	155	7e-38	COG0105	Nucleoside diphosphate kinase	F	Nucleotide transport and metabolism ;
PAU005213.1	TP1010	152	6e-37	COG0105	Nucleoside diphosphate kinase	F	Nucleotide transport and metabolism ;
PAU005213.1	Rv2445c	150	2e-36	COG0105	Nucleoside diphosphate kinase	F	Nucleotide transport and metabolism ;
PAU005213.1	MT2521	150	2e-36	COG0105	Nucleoside diphosphate kinase	F	Nucleotide transport and metabolism ;
PAU025056.1	AGl379	324	1e-88	COG1052	Lactate dehydrogenase and related dehydrogenases	CHR	Energy production and conversion ; Coenzyme transport and metabolism ; General function prediction only ;
PAU025056.1	SMa0510	273	2e-73	COG1052	Lactate dehydrogenase and related dehydrogenases	CHR	Energy production and conversion ; Coenzyme transport and metabolism ; General function prediction only ;
PAU025056.1	YPO2536	259	5e-69	COG1052	Lactate dehydrogenase and related dehydrogenases	CHR	Energy production and conversion ; Coenzyme transport and metabolism ; General function prediction only ;
PAU025056.1	BMEII0313	253	3e-67	COG1052	Lactate dehydrogenase and related dehydrogenases	CHR	Energy production and conversion ; Coenzyme transport and metabolism ; General function prediction only ;
PAU025056.1	SMa0085	248	7e-66	COG1052	Lactate dehydrogenase and related dehydrogenases	CHR	Energy production and conversion ; Coenzyme transport and metabolism ; General function prediction only ;
PAU025056.1	AGl723	243	3e-64	COG1052	Lactate dehydrogenase and related dehydrogenases	CHR	Energy production and conversion ; Coenzyme transport and metabolism ; General function prediction only ;
PAU025056.1	mlr5162	231	8e-61	COG1052	Lactate dehydrogenase and related dehydrogenases	CHR	Energy production and conversion ; Coenzyme transport and metabolism ; General function prediction only ;
PAU025056.1	RSp0505	215	7e-56	COG1052	Lactate dehydrogenase and related dehydrogenases	CHR	Energy production and conversion ; Coenzyme transport and metabolism ; General function prediction only ;
PAU025056.1	SMb20113	206	4e-53	COG1052	Lactate dehydrogenase and related dehydrogenases	CHR	Energy production and conversion ; Coenzyme transport and metabolism ; General function prediction only ;
PAU025056.1	CC2147	200	2e-51	COG1052	Lactate dehydrogenase and related dehydrogenases	CHR	Energy production and conversion ; Coenzyme transport and metabolism ; General function prediction only ;
PAU025056.1	PAE1038	198	1e-50	COG1052	Lactate dehydrogenase and related dehydrogenases	CHR	Energy production and conversion ; Coenzyme transport and metabolism ; General function prediction only ;
PAU025056.1	AGc114	195	7e-50	COG1052	Lactate dehydrogenase and related dehydrogenases	CHR	Energy production and conversion ; Coenzyme transport and metabolism ; General function prediction only ;
PAU025056.1	RSp0945	192	6e-49	COG1052	Lactate dehydrogenase and related dehydrogenases	CHR	Energy production and conversion ; Coenzyme transport and metabolism ; General function prediction only ;
PAU025056.1	PA3896	192	9e-49	COG1052	Lactate dehydrogenase and related dehydrogenases	CHR	Energy production and conversion ; Coenzyme transport and metabolism ; General function prediction only ;
PAU025056.1	SMc02849	191	1e-48	COG1052	Lactate dehydrogenase and related dehydrogenases	CHR	Energy production and conversion ; Coenzyme transport and metabolism ; General function prediction only ;
PAU025056.1	lin0070	189	5e-48	COG1052	Lactate dehydrogenase and related dehydrogenases	CHR	Energy production and conversion ; Coenzyme transport and metabolism ; General function prediction only ;
PAU025056.1	BMEI1952	184	2e-46	COG1052	Lactate dehydrogenase and related dehydrogenases	CHR	Energy production and conversion ; Coenzyme transport and metabolism ; General function prediction only ;
PAU025056.1	PA2263	182	7e-46	COG1052	Lactate dehydrogenase and related dehydrogenases	CHR	Energy production and conversion ; Coenzyme transport and metabolism ; General function prediction only ;
PAU025056.1	PH0597	180	3e-45	COG1052	Lactate dehydrogenase and related dehydrogenases	CHR	Energy production and conversion ; Coenzyme transport and metabolism ; General function prediction only ;
PAU025056.1	YPO4078	180	4e-45	COG1052	Lactate dehydrogenase and related dehydrogenases	CHR	Energy production and conversion ; Coenzyme transport and metabolism ; General function prediction only ;
PAU013022.1	Ta0099	259	8e-69	COG0124	Histidyl-tRNA synthetase	J	Translation, ribosomal structure and biogenesis ;
PAU013022.1	PAB1100	244	6e-64	COG0124	Histidyl-tRNA synthetase	J	Translation, ribosomal structure and biogenesis ;
PAU013022.1	TVN0154	243	7e-64	COG0124	Histidyl-tRNA synthetase	J	Translation, ribosomal structure and biogenesis ;
PAU013022.1	PH0290	239	2e-62	COG0124	Histidyl-tRNA synthetase	J	Translation, ribosomal structure and biogenesis ;
PAU013022.1	VNG2005G	232	2e-60	COG0124	Histidyl-tRNA synthetase	J	Translation, ribosomal structure and biogenesis ;
PAU013022.1	MJ1000	224	4e-58	COG0124	Histidyl-tRNA synthetase	J	Translation, ribosomal structure and biogenesis ;
PAU013022.1	MTH244	213	7e-55	COG0124	Histidyl-tRNA synthetase	J	Translation, ribosomal structure and biogenesis ;
PAU013022.1	MA0943	194	4e-49	COG0124	Histidyl-tRNA synthetase	J	Translation, ribosomal structure and biogenesis ;
PAU013022.1	MK1538	194	7e-49	COG0124	Histidyl-tRNA synthetase	J	Translation, ribosomal structure and biogenesis ;
PAU013022.1	PAE1553	189	2e-47	COG0124	Histidyl-tRNA synthetase	J	Translation, ribosomal structure and biogenesis ;
PAU013022.1	SSO0279	183	8e-46	COG0124	Histidyl-tRNA synthetase	J	Translation, ribosomal structure and biogenesis ;
PAU013022.1	HP1190	181	4e-45	COG0124	Histidyl-tRNA synthetase	J	Translation, ribosomal structure and biogenesis ;
PAU013022.1	jhp1115	180	9e-45	COG0124	Histidyl-tRNA synthetase	J	Translation, ribosomal structure and biogenesis ;
PAU013022.1	AF1642	179	2e-44	COG0124	Histidyl-tRNA synthetase	J	Translation, ribosomal structure and biogenesis ;
PAU013022.1	APE0662	178	3e-44	COG0124	Histidyl-tRNA synthetase	J	Translation, ribosomal structure and biogenesis ;
PAU013022.1	TM1090	173	1e-42	COG0124	Histidyl-tRNA synthetase	J	Translation, ribosomal structure and biogenesis ;
PAU013022.1	lin1555	162	1e-39	COG0124	Histidyl-tRNA synthetase	J	Translation, ribosomal structure and biogenesis ;
PAU013022.1	BMEII1056	162	2e-39	COG0124	Histidyl-tRNA synthetase	J	Translation, ribosomal structure and biogenesis ;
PAU013022.1	BH1251	159	2e-38	COG0124	Histidyl-tRNA synthetase	J	Translation, ribosomal structure and biogenesis ;
PAU013022.1	L0342	156	1e-37	COG0124	Histidyl-tRNA synthetase	J	Translation, ribosomal structure and biogenesis ;
PAU029367.1	YML004c	98.2	3e-21	COG0346	Lactoylglutathione lyase and related lyases	E	Amino acid transport and metabolism ;
PAU029367.1	XF1399	92.4	2e-19	COG0346	Lactoylglutathione lyase and related lyases	E	Amino acid transport and metabolism ;
PAU029367.1	VC1010	63.2	1e-10	COG0346	Lactoylglutathione lyase and related lyases	E	Amino acid transport and metabolism ;
PAU029367.1	PA0710	62.8	1e-10	COG0346	Lactoylglutathione lyase and related lyases	E	Amino acid transport and metabolism ;
PAU029367.1	NMB0340	62.4	2e-10	COG0346	Lactoylglutathione lyase and related lyases	E	Amino acid transport and metabolism ;
PAU029367.1	NMA2147	62.4	2e-10	COG0346	Lactoylglutathione lyase and related lyases	E	Amino acid transport and metabolism ;
PAU029367.1	SPBC12C2.12c	62	3e-10	COG0346	Lactoylglutathione lyase and related lyases	E	Amino acid transport and metabolism ;
PAU029367.1	slr0381	57.8	5e-09	COG0346	Lactoylglutathione lyase and related lyases	E	Amino acid transport and metabolism ;
PAU029367.1	YPO2381	57	7e-09	COG0346	Lactoylglutathione lyase and related lyases	E	Amino acid transport and metabolism ;
PAU029367.1	PM0987	56.6	9e-09	COG0346	Lactoylglutathione lyase and related lyases	E	Amino acid transport and metabolism ;
PAU029367.1	HI0323	55.1	3e-08	COG0346	Lactoylglutathione lyase and related lyases	E	Amino acid transport and metabolism ;
PAU029367.1	gloA	53.9	6e-08	COG0346	Lactoylglutathione lyase and related lyases	E	Amino acid transport and metabolism ;
PAU029367.1	ZgloA	53.9	6e-08	COG0346	Lactoylglutathione lyase and related lyases	E	Amino acid transport and metabolism ;
PAU029367.1	ECs2360	53.9	6e-08	COG0346	Lactoylglutathione lyase and related lyases	E	Amino acid transport and metabolism ;
PAU029367.1	STM1435	52.4	2e-07	COG0346	Lactoylglutathione lyase and related lyases	E	Amino acid transport and metabolism ;
PAU029367.1	RSc0520	49.3	2e-06	COG0346	Lactoylglutathione lyase and related lyases	E	Amino acid transport and metabolism ;
PAU029367.1	AGc3314	48.9	2e-06	COG0346	Lactoylglutathione lyase and related lyases	E	Amino acid transport and metabolism ;
PAU005165.1	alr2269	149	1e-35	COG4775	Outer membrane protein/protective antigen OMA87	M	Cell wall/membrane/envelope biogenesis ;
PAU005165.1	alr4893	149	2e-35	COG4775	Outer membrane protein/protective antigen OMA87	M	Cell wall/membrane/envelope biogenesis ;
PAU005165.1	slr1227	134	7e-31	COG4775	Outer membrane protein/protective antigen OMA87	M	Cell wall/membrane/envelope biogenesis ;
PAU005165.1	alr0075	107	1e-22	COG4775	Outer membrane protein/protective antigen OMA87	M	Cell wall/membrane/envelope biogenesis ;
PAU027712.1	SPBC28F2.03	67	4e-11	COG0652	Peptidyl-prolyl cis-trans isomerase (rotamase) - cyclophilin family	O	Posttranslational modification, protein turnover, chaperones ;
PAU027712.1	YDR155c	65.9	8e-11	COG0652	Peptidyl-prolyl cis-trans isomerase (rotamase) - cyclophilin family	O	Posttranslational modification, protein turnover, chaperones ;
PAU027712.1	YML078w	65.1	1e-10	COG0652	Peptidyl-prolyl cis-trans isomerase (rotamase) - cyclophilin family	O	Posttranslational modification, protein turnover, chaperones ;
PAU018539.1	SPAC22A12.16	322	7e-88	COG0045	Succinyl-CoA synthetase, beta subunit	C	Energy production and conversion ;
PAU018539.1	aq_1620	80.1	7e-15	COG0045	Succinyl-CoA synthetase, beta subunit	C	Energy production and conversion ;
PAU018539.1	SA1088	79.7	1e-14	COG0045	Succinyl-CoA synthetase, beta subunit	C	Energy production and conversion ;
PAU018539.1	SSO2483	77.4	4e-14	COG0045	Succinyl-CoA synthetase, beta subunit	C	Energy production and conversion ;
PAU018539.1	aq_1306	77.4	4e-14	COG0045	Succinyl-CoA synthetase, beta subunit	C	Energy production and conversion ;
PAU018539.1	MJ0210	75.1	2e-13	COG0045	Succinyl-CoA synthetase, beta subunit	C	Energy production and conversion ;
PAU018539.1	BH2470	69.7	8e-12	COG0045	Succinyl-CoA synthetase, beta subunit	C	Energy production and conversion ;
PAU018539.1	BS_sucC	68.6	2e-11	COG0045	Succinyl-CoA synthetase, beta subunit	C	Energy production and conversion ;
PAU018539.1	HI1196	67	7e-11	COG0045	Succinyl-CoA synthetase, beta subunit	C	Energy production and conversion ;
PAU018539.1	XF2547	62.8	1e-09	COG0045	Succinyl-CoA synthetase, beta subunit	C	Energy production and conversion ;
PAU018539.1	PA1588	60.5	6e-09	COG0045	Succinyl-CoA synthetase, beta subunit	C	Energy production and conversion ;
PAU018539.1	VC2085	59.7	1e-08	COG0045	Succinyl-CoA synthetase, beta subunit	C	Energy production and conversion ;
PAU018539.1	RP433	56.6	8e-08	COG0045	Succinyl-CoA synthetase, beta subunit	C	Energy production and conversion ;
PAU018539.1	AF2186	56.2	9e-08	COG0045	Succinyl-CoA synthetase, beta subunit	C	Energy production and conversion ;
PAU018539.1	APE1065	55.8	1e-07	COG0045	Succinyl-CoA synthetase, beta subunit	C	Energy production and conversion ;
PAU018539.1	PAE2312	55.8	1e-07	COG0045	Succinyl-CoA synthetase, beta subunit	C	Energy production and conversion ;
PAU018539.1	mlr1324	55.1	2e-07	COG0045	Succinyl-CoA synthetase, beta subunit	C	Energy production and conversion ;
PAU018539.1	CPn0973	54.7	3e-07	COG0045	Succinyl-CoA synthetase, beta subunit	C	Energy production and conversion ;
PAU018539.1	MK0731	53.1	9e-07	COG0045	Succinyl-CoA synthetase, beta subunit	C	Energy production and conversion ;
PAU018539.1	STM0738	52	2e-06	COG0045	Succinyl-CoA synthetase, beta subunit	C	Energy production and conversion ;
PAU007113.1	SPCC576.08c	332	5e-91	COG0098	Ribosomal protein S5	J	Translation, ribosomal structure and biogenesis ;
PAU007113.1	YGL123w	303	2e-82	COG0098	Ribosomal protein S5	J	Translation, ribosomal structure and biogenesis ;
PAU007113.1	ECU07g1700	232	4e-61	COG0098	Ribosomal protein S5	J	Translation, ribosomal structure and biogenesis ;
PAU007113.1	APE0346	185	6e-47	COG0098	Ribosomal protein S5	J	Translation, ribosomal structure and biogenesis ;
PAU007113.1	SSO0698	178	1e-44	COG0098	Ribosomal protein S5	J	Translation, ribosomal structure and biogenesis ;
PAU007113.1	MA1092	177	2e-44	COG0098	Ribosomal protein S5	J	Translation, ribosomal structure and biogenesis ;
PAU007113.1	AF1905	176	3e-44	COG0098	Ribosomal protein S5	J	Translation, ribosomal structure and biogenesis ;
PAU007113.1	PAE1182	173	3e-43	COG0098	Ribosomal protein S5	J	Translation, ribosomal structure and biogenesis ;
PAU007113.1	MTH23	169	7e-42	COG0098	Ribosomal protein S5	J	Translation, ribosomal structure and biogenesis ;
PAU007113.1	Ta1251	165	9e-41	COG0098	Ribosomal protein S5	J	Translation, ribosomal structure and biogenesis ;
PAU007113.1	VNG1715G	164	1e-40	COG0098	Ribosomal protein S5	J	Translation, ribosomal structure and biogenesis ;
PAU007113.1	MJ0475	164	1e-40	COG0098	Ribosomal protein S5	J	Translation, ribosomal structure and biogenesis ;
PAU007113.1	TVN0345	159	5e-39	COG0098	Ribosomal protein S5	J	Translation, ribosomal structure and biogenesis ;
PAU007113.1	PH1757	155	7e-38	COG0098	Ribosomal protein S5	J	Translation, ribosomal structure and biogenesis ;
PAU007113.1	PAB2136	154	1e-37	COG0098	Ribosomal protein S5	J	Translation, ribosomal structure and biogenesis ;
PAU007113.1	MK0029	154	1e-37	COG0098	Ribosomal protein S5	J	Translation, ribosomal structure and biogenesis ;
PAU007113.1	UU248	88.6	9e-18	COG0098	Ribosomal protein S5	J	Translation, ribosomal structure and biogenesis ;
PAU007113.1	aq_1645	82	9e-16	COG0098	Ribosomal protein S5	J	Translation, ribosomal structure and biogenesis ;
PAU007113.1	SA2031	81.3	2e-15	COG0098	Ribosomal protein S5	J	Translation, ribosomal structure and biogenesis ;
PAU007113.1	BS_rpsE	80.9	2e-15	COG0098	Ribosomal protein S5	J	Translation, ribosomal structure and biogenesis ;
PAU000882.1	SPAC13G7.02c	761	0	COG0443	Molecular chaperone	O	Posttranslational modification, protein turnover, chaperones ;
PAU000882.1	YBL075c	743	0	COG0443	Molecular chaperone	O	Posttranslational modification, protein turnover, chaperones ;
PAU000882.1	YER103w	731	0	COG0443	Molecular chaperone	O	Posttranslational modification, protein turnover, chaperones ;
PAU000882.1	YAL005c	714	0	COG0443	Molecular chaperone	O	Posttranslational modification, protein turnover, chaperones ;
PAU000882.1	SPAC22A12.15c	593	2e-169	COG0443	Molecular chaperone	O	Posttranslational modification, protein turnover, chaperones ;
PAU000882.1	YDL229w	538	8e-153	COG0443	Molecular chaperone	O	Posttranslational modification, protein turnover, chaperones ;
PAU000882.1	SPBC1709.05	530	2e-150	COG0443	Molecular chaperone	O	Posttranslational modification, protein turnover, chaperones ;
PAU000882.1	sll0170	476	3e-134	COG0443	Molecular chaperone	O	Posttranslational modification, protein turnover, chaperones ;
PAU000882.1	ML2496	474	2e-133	COG0443	Molecular chaperone	O	Posttranslational modification, protein turnover, chaperones ;
PAU000882.1	alr1742	471	1e-132	COG0443	Molecular chaperone	O	Posttranslational modification, protein turnover, chaperones ;
PAU000882.1	BMEI2002	470	3e-132	COG0443	Molecular chaperone	O	Posttranslational modification, protein turnover, chaperones ;
PAU000882.1	Rv0350	465	1e-130	COG0443	Molecular chaperone	O	Posttranslational modification, protein turnover, chaperones ;
PAU000882.1	CAC1282	464	2e-130	COG0443	Molecular chaperone	O	Posttranslational modification, protein turnover, chaperones ;
PAU000882.1	MT0365	462	5e-130	COG0443	Molecular chaperone	O	Posttranslational modification, protein turnover, chaperones ;
PAU000882.1	STM0012	462	6e-130	COG0443	Molecular chaperone	O	Posttranslational modification, protein turnover, chaperones ;
PAU000882.1	BS_dnaK	461	1e-129	COG0443	Molecular chaperone	O	Posttranslational modification, protein turnover, chaperones ;
PAU000882.1	YPO0468	461	2e-129	COG0443	Molecular chaperone	O	Posttranslational modification, protein turnover, chaperones ;
PAU000882.1	dnaK	460	3e-129	COG0443	Molecular chaperone	O	Posttranslational modification, protein turnover, chaperones ;
PAU000882.1	ZdnaK	460	3e-129	COG0443	Molecular chaperone	O	Posttranslational modification, protein turnover, chaperones ;
PAU000882.1	ECs0014	460	3e-129	COG0443	Molecular chaperone	O	Posttranslational modification, protein turnover, chaperones ;
PAU027040.1	all4645	483	5e-136	COG0448	ADP-glucose pyrophosphorylase	G	Carbohydrate transport and metabolism ;
PAU027040.1	slr1176	474	2e-133	COG0448	ADP-glucose pyrophosphorylase	G	Carbohydrate transport and metabolism ;
PAU027040.1	CT489	234	3e-61	COG0448	ADP-glucose pyrophosphorylase	G	Carbohydrate transport and metabolism ;
PAU027040.1	CPn0607	233	7e-61	COG0448	ADP-glucose pyrophosphorylase	G	Carbohydrate transport and metabolism ;
PAU027040.1	VC1727	220	5e-57	COG0448	ADP-glucose pyrophosphorylase	G	Carbohydrate transport and metabolism ;
PAU027040.1	STM3536	220	6e-57	COG0448	ADP-glucose pyrophosphorylase	G	Carbohydrate transport and metabolism ;
PAU027040.1	TM0240	217	4e-56	COG0448	ADP-glucose pyrophosphorylase	G	Carbohydrate transport and metabolism ;
PAU027040.1	VCA0699	214	3e-55	COG0448	ADP-glucose pyrophosphorylase	G	Carbohydrate transport and metabolism ;
PAU027040.1	glgC	214	4e-55	COG0448	ADP-glucose pyrophosphorylase	G	Carbohydrate transport and metabolism ;
PAU027040.1	ZglgC	214	4e-55	COG0448	ADP-glucose pyrophosphorylase	G	Carbohydrate transport and metabolism ;
PAU027040.1	ECs4275	214	4e-55	COG0448	ADP-glucose pyrophosphorylase	G	Carbohydrate transport and metabolism ;
PAU027040.1	SMc03923	213	8e-55	COG0448	ADP-glucose pyrophosphorylase	G	Carbohydrate transport and metabolism ;
PAU027040.1	CAC2237	207	3e-53	COG0448	ADP-glucose pyrophosphorylase	G	Carbohydrate transport and metabolism ;
PAU027040.1	mlr7588	205	1e-52	COG0448	ADP-glucose pyrophosphorylase	G	Carbohydrate transport and metabolism ;
PAU027040.1	DR1689	205	2e-52	COG0448	ADP-glucose pyrophosphorylase	G	Carbohydrate transport and metabolism ;
PAU027040.1	BH1087	205	2e-52	COG0448	ADP-glucose pyrophosphorylase	G	Carbohydrate transport and metabolism ;
PAU027040.1	PM0543	204	3e-52	COG0448	ADP-glucose pyrophosphorylase	G	Carbohydrate transport and metabolism ;
PAU027040.1	YPO3940	203	6e-52	COG0448	ADP-glucose pyrophosphorylase	G	Carbohydrate transport and metabolism ;
PAU027040.1	AGl1560	203	6e-52	COG0448	ADP-glucose pyrophosphorylase	G	Carbohydrate transport and metabolism ;
PAU027040.1	SP1122	199	1e-50	COG0448	ADP-glucose pyrophosphorylase	G	Carbohydrate transport and metabolism ;
PAU008560.1	YDL126c	1134	0	COG0464	ATPases of the AAA+ class	O	Posttranslational modification, protein turnover, chaperones ;
PAU008560.1	ECU01g1230	910	0	COG0464	ATPases of the AAA+ class	O	Posttranslational modification, protein turnover, chaperones ;
PAU008560.1	MJ1156	693	0	COG0464	ATPases of the AAA+ class	O	Posttranslational modification, protein turnover, chaperones ;
PAU008560.1	AF1297	676	0	COG0464	ATPases of the AAA+ class	O	Posttranslational modification, protein turnover, chaperones ;
PAU008560.1	PAE3171	656	0	COG0464	ATPases of the AAA+ class	O	Posttranslational modification, protein turnover, chaperones ;
PAU008560.1	APE2474	653	0	COG0464	ATPases of the AAA+ class	O	Posttranslational modification, protein turnover, chaperones ;
PAU008560.1	PAE0696	646	0	COG0464	ATPases of the AAA+ class	O	Posttranslational modification, protein turnover, chaperones ;
PAU008560.1	SSO0421	639	0	COG0464	ATPases of the AAA+ class	O	Posttranslational modification, protein turnover, chaperones ;
PAU008560.1	TVN0947	639	0	COG0464	ATPases of the AAA+ class	O	Posttranslational modification, protein turnover, chaperones ;
PAU008560.1	Ta0840	635	0	COG0464	ATPases of the AAA+ class	O	Posttranslational modification, protein turnover, chaperones ;
PAU008560.1	PH1840	630	6e-180	COG0464	ATPases of the AAA+ class	O	Posttranslational modification, protein turnover, chaperones ;
PAU008560.1	MTH1639	626	7e-179	COG0464	ATPases of the AAA+ class	O	Posttranslational modification, protein turnover, chaperones ;
PAU008560.1	APE1367	626	8e-179	COG0464	ATPases of the AAA+ class	O	Posttranslational modification, protein turnover, chaperones ;
PAU008560.1	SSO0176	623	6e-178	COG0464	ATPases of the AAA+ class	O	Posttranslational modification, protein turnover, chaperones ;
PAU008560.1	AF2098	620	4e-177	COG0464	ATPases of the AAA+ class	O	Posttranslational modification, protein turnover, chaperones ;
PAU008560.1	MA3527	618	2e-176	COG0464	ATPases of the AAA+ class	O	Posttranslational modification, protein turnover, chaperones ;
PAU008560.1	SPAC1565.08	618	3e-176	COG0464	ATPases of the AAA+ class	O	Posttranslational modification, protein turnover, chaperones ;
PAU008560.1	VNG6199G	615	2e-175	COG0464	ATPases of the AAA+ class	O	Posttranslational modification, protein turnover, chaperones ;
PAU008560.1	MA1813	612	1e-174	COG0464	ATPases of the AAA+ class	O	Posttranslational modification, protein turnover, chaperones ;
PAU008560.1	MA4575	612	2e-174	COG0464	ATPases of the AAA+ class	O	Posttranslational modification, protein turnover, chaperones ;
PAU001656.1	SPBC29B5.03c	165	2e-41	COG0198	Ribosomal protein L24	J	Translation, ribosomal structure and biogenesis ;
PAU001656.1	YLR344w	156	1e-38	COG0198	Ribosomal protein L24	J	Translation, ribosomal structure and biogenesis ;
PAU001656.1	YGR034w	155	2e-38	COG0198	Ribosomal protein L24	J	Translation, ribosomal structure and biogenesis ;
PAU001656.1	PH1767	109	2e-24	COG0198	Ribosomal protein L24	J	Translation, ribosomal structure and biogenesis ;
PAU001656.1	PAB2128	105	2e-23	COG0198	Ribosomal protein L24	J	Translation, ribosomal structure and biogenesis ;
PAU001656.1	MK1219	98.2	4e-21	COG0198	Ribosomal protein L24	J	Translation, ribosomal structure and biogenesis ;
PAU001656.1	MTH14	96.3	2e-20	COG0198	Ribosomal protein L24	J	Translation, ribosomal structure and biogenesis ;
PAU001656.1	APE0358	93.2	1e-19	COG0198	Ribosomal protein L24	J	Translation, ribosomal structure and biogenesis ;
PAU001656.1	ECU08g0370	85.9	2e-17	COG0198	Ribosomal protein L24	J	Translation, ribosomal structure and biogenesis ;
PAU001656.1	MJ0467	85.5	3e-17	COG0198	Ribosomal protein L24	J	Translation, ribosomal structure and biogenesis ;
PAU001656.1	SSO0707	85.1	4e-17	COG0198	Ribosomal protein L24	J	Translation, ribosomal structure and biogenesis ;
PAU001656.1	PAE3312	84.3	6e-17	COG0198	Ribosomal protein L24	J	Translation, ribosomal structure and biogenesis ;
PAU001656.1	AF1914	79	2e-15	COG0198	Ribosomal protein L24	J	Translation, ribosomal structure and biogenesis ;
PAU001656.1	MA1083	76.6	1e-14	COG0198	Ribosomal protein L24	J	Translation, ribosomal structure and biogenesis ;
PAU001656.1	TVN0336	66.6	1e-11	COG0198	Ribosomal protein L24	J	Translation, ribosomal structure and biogenesis ;
PAU001656.1	Ta1259a	62.8	2e-10	COG0198	Ribosomal protein L24	J	Translation, ribosomal structure and biogenesis ;
PAU001656.1	VNG1702G	47.8	7e-06	COG0198	Ribosomal protein L24	J	Translation, ribosomal structure and biogenesis ;
PAU011939.1	YEL024w	221	1e-57	COG0723	Rieske Fe-S protein	C	Energy production and conversion ;
PAU011939.1	SPBC16H5.06	213	3e-55	COG0723	Rieske Fe-S protein	C	Energy production and conversion ;
PAU011939.1	AGc4074	182	5e-46	COG0723	Rieske Fe-S protein	C	Energy production and conversion ;
PAU011939.1	RC0358	182	5e-46	COG0723	Rieske Fe-S protein	C	Energy production and conversion ;
PAU011939.1	RP270	180	3e-45	COG0723	Rieske Fe-S protein	C	Energy production and conversion ;
PAU011939.1	SMc00187	179	4e-45	COG0723	Rieske Fe-S protein	C	Energy production and conversion ;
PAU011939.1	mll2707	167	1e-41	COG0723	Rieske Fe-S protein	C	Energy production and conversion ;
PAU011939.1	CC0472	166	4e-41	COG0723	Rieske Fe-S protein	C	Energy production and conversion ;
PAU011939.1	BMEI0473	163	3e-40	COG0723	Rieske Fe-S protein	C	Energy production and conversion ;
PAU011939.1	mlr0970	145	7e-35	COG0723	Rieske Fe-S protein	C	Energy production and conversion ;
PAU011939.1	PA4431	115	9e-26	COG0723	Rieske Fe-S protein	C	Energy production and conversion ;
PAU011939.1	NMB2053	115	1e-25	COG0723	Rieske Fe-S protein	C	Energy production and conversion ;
PAU011939.1	NMA0383	115	1e-25	COG0723	Rieske Fe-S protein	C	Energy production and conversion ;
PAU011939.1	VC0573	111	1e-24	COG0723	Rieske Fe-S protein	C	Energy production and conversion ;
PAU011939.1	RSc2929	103	2e-22	COG0723	Rieske Fe-S protein	C	Energy production and conversion ;
PAU011939.1	XF0908	98.2	1e-20	COG0723	Rieske Fe-S protein	C	Energy production and conversion ;
PAU011939.1	Cj1186c	69.7	5e-12	COG0723	Rieske Fe-S protein	C	Energy production and conversion ;
PAU011939.1	jhp1459	66.2	5e-11	COG0723	Rieske Fe-S protein	C	Energy production and conversion ;
PAU011939.1	aq_045	65.5	1e-10	COG0723	Rieske Fe-S protein	C	Energy production and conversion ;
PAU011939.1	HP1540	64.7	2e-10	COG0723	Rieske Fe-S protein	C	Energy production and conversion ;
PAU011655.2	SPCC1753.04	247	3e-65	COG1218	3'-Phosphoadenosine 5'-phosphosulfate (PAPS) 3'-phosphatase	P	Inorganic ion transport and metabolism ;
PAU011655.2	YOL064c	202	7e-52	COG1218	3'-Phosphoadenosine 5'-phosphosulfate (PAPS) 3'-phosphatase	P	Inorganic ion transport and metabolism ;
PAU011655.2	CPn0920	116	8e-26	COG1218	3'-Phosphoadenosine 5'-phosphosulfate (PAPS) 3'-phosphatase	P	Inorganic ion transport and metabolism ;
PAU011655.2	CT774	112	8e-25	COG1218	3'-Phosphoadenosine 5'-phosphosulfate (PAPS) 3'-phosphatase	P	Inorganic ion transport and metabolism ;
PAU011655.2	TM1415	65.5	2e-10	COG0483	Archaeal fructose-1,6-bisphosphatase and related enzymes of inositol monophosphatase family	G	Carbohydrate transport and metabolism ;
PAU011655.2	Cgl0776	63.5	6e-10	COG0483	Archaeal fructose-1,6-bisphosphatase and related enzymes of inositol monophosphatase family	G	Carbohydrate transport and metabolism ;
PAU011655.2	VC0745	63.2	7e-10	COG0483	Archaeal fructose-1,6-bisphosphatase and related enzymes of inositol monophosphatase family	G	Carbohydrate transport and metabolism ;
PAU011655.2	Cj1681c	62.8	1e-09	COG1218	3'-Phosphoadenosine 5'-phosphosulfate (PAPS) 3'-phosphatase	P	Inorganic ion transport and metabolism ;
PAU011655.2	HI0559	60.5	6e-09	COG1218	3'-Phosphoadenosine 5'-phosphosulfate (PAPS) 3'-phosphatase	P	Inorganic ion transport and metabolism ;
PAU011655.2	PA5175	57.4	4e-08	COG1218	3'-Phosphoadenosine 5'-phosphosulfate (PAPS) 3'-phosphatase	P	Inorganic ion transport and metabolism ;
PAU011655.2	alr4682	56.6	7e-08	COG1218	3'-Phosphoadenosine 5'-phosphosulfate (PAPS) 3'-phosphatase	P	Inorganic ion transport and metabolism ;
PAU011655.2	YPO3529	55.5	2e-07	COG1218	3'-Phosphoadenosine 5'-phosphosulfate (PAPS) 3'-phosphatase	P	Inorganic ion transport and metabolism ;
PAU011655.2	ZcysQ	55.1	2e-07	COG1218	3'-Phosphoadenosine 5'-phosphosulfate (PAPS) 3'-phosphatase	P	Inorganic ion transport and metabolism ;
PAU011655.2	ECs5192	55.1	2e-07	COG1218	3'-Phosphoadenosine 5'-phosphosulfate (PAPS) 3'-phosphatase	P	Inorganic ion transport and metabolism ;
PAU011655.2	cysQ	54.7	3e-07	COG1218	3'-Phosphoadenosine 5'-phosphosulfate (PAPS) 3'-phosphatase	P	Inorganic ion transport and metabolism ;
PAU011655.2	aq_337	51.2	4e-06	COG1218	3'-Phosphoadenosine 5'-phosphosulfate (PAPS) 3'-phosphatase	P	Inorganic ion transport and metabolism ;
PAU011655.2	STM4404	50.4	5e-06	COG1218	3'-Phosphoadenosine 5'-phosphosulfate (PAPS) 3'-phosphatase	P	Inorganic ion transport and metabolism ;
PAU029881.1	SP2146	364	2e-100	COG3669	Alpha-L-fucosidase	G	Carbohydrate transport and metabolism ;
PAU029881.1	XF0106	244	2e-64	COG3669	Alpha-L-fucosidase	G	Carbohydrate transport and metabolism ;
PAU029881.1	TM0306	68.9	2e-11	COG3669	Alpha-L-fucosidase	G	Carbohydrate transport and metabolism ;
PAU029881.1	SSO3060	50.4	7e-06	COG3669	Alpha-L-fucosidase	G	Carbohydrate transport and metabolism ;
PAU018424.1	alr1348	659	0	COG0155	Sulfite reductase, beta subunit (hemoprotein)	P	Inorganic ion transport and metabolism ;
PAU018424.1	slr0963	628	1e-179	COG0155	Sulfite reductase, beta subunit (hemoprotein)	P	Inorganic ion transport and metabolism ;
PAU018424.1	YJR137c_4	363	4e-100	COG0155	Sulfite reductase, beta subunit (hemoprotein)	P	Inorganic ion transport and metabolism ;
PAU018424.1	SPAC10F6.01c_4	362	9e-100	COG0155	Sulfite reductase, beta subunit (hemoprotein)	P	Inorganic ion transport and metabolism ;
PAU018424.1	BH0610	357	3e-98	COG0155	Sulfite reductase, beta subunit (hemoprotein)	P	Inorganic ion transport and metabolism ;
PAU018424.1	VC0385	349	1e-95	COG0155	Sulfite reductase, beta subunit (hemoprotein)	P	Inorganic ion transport and metabolism ;
PAU018424.1	BS_yvgQ	347	5e-95	COG0155	Sulfite reductase, beta subunit (hemoprotein)	P	Inorganic ion transport and metabolism ;
PAU018424.1	XF1498	343	5e-94	COG0155	Sulfite reductase, beta subunit (hemoprotein)	P	Inorganic ion transport and metabolism ;
PAU018424.1	STM2947	338	2e-92	COG0155	Sulfite reductase, beta subunit (hemoprotein)	P	Inorganic ion transport and metabolism ;
PAU018424.1	cysI	335	1e-91	COG0155	Sulfite reductase, beta subunit (hemoprotein)	P	Inorganic ion transport and metabolism ;
PAU018424.1	ZcysI	334	4e-91	COG0155	Sulfite reductase, beta subunit (hemoprotein)	P	Inorganic ion transport and metabolism ;
PAU018424.1	ECs3618	334	4e-91	COG0155	Sulfite reductase, beta subunit (hemoprotein)	P	Inorganic ion transport and metabolism ;
PAU018424.1	NMB1189	324	3e-88	COG0155	Sulfite reductase, beta subunit (hemoprotein)	P	Inorganic ion transport and metabolism ;
PAU018424.1	NMB1151	324	3e-88	COG0155	Sulfite reductase, beta subunit (hemoprotein)	P	Inorganic ion transport and metabolism ;
PAU018424.1	NMA1362	322	1e-87	COG0155	Sulfite reductase, beta subunit (hemoprotein)	P	Inorganic ion transport and metabolism ;
PAU018424.1	BU427	319	1e-86	COG0155	Sulfite reductase, beta subunit (hemoprotein)	P	Inorganic ion transport and metabolism ;
PAU018424.1	YPO3371	310	5e-84	COG0155	Sulfite reductase, beta subunit (hemoprotein)	P	Inorganic ion transport and metabolism ;
PAU018424.1	SSO2909	192	1e-48	COG0155	Sulfite reductase, beta subunit (hemoprotein)	P	Inorganic ion transport and metabolism ;
PAU018424.1	DRA0013	151	3e-36	COG0155	Sulfite reductase, beta subunit (hemoprotein)	P	Inorganic ion transport and metabolism ;
PAU018424.1	alr0607	141	3e-33	COG0155	Sulfite reductase, beta subunit (hemoprotein)	P	Inorganic ion transport and metabolism ;
PAU027414.1	SPCC1840.06	115	6e-26	COG0712	F0F1-type ATP synthase, delta subunit (mitochondrial oligomycin sensitivity protein)	C	Energy production and conversion ;
PAU027414.1	YDR298c	110	3e-24	COG0712	F0F1-type ATP synthase, delta subunit (mitochondrial oligomycin sensitivity protein)	C	Energy production and conversion ;
PAU027414.1	AGc4759	96.7	3e-20	COG0712	F0F1-type ATP synthase, delta subunit (mitochondrial oligomycin sensitivity protein)	C	Energy production and conversion ;
PAU027414.1	SMc02498	89.7	4e-18	COG0712	F0F1-type ATP synthase, delta subunit (mitochondrial oligomycin sensitivity protein)	C	Energy production and conversion ;
PAU027414.1	CC3450	86.3	4e-17	COG0712	F0F1-type ATP synthase, delta subunit (mitochondrial oligomycin sensitivity protein)	C	Energy production and conversion ;
PAU027414.1	mll4066	85.5	8e-17	COG0712	F0F1-type ATP synthase, delta subunit (mitochondrial oligomycin sensitivity protein)	C	Energy production and conversion ;
PAU027414.1	BMEI0248	82.4	7e-16	COG0712	F0F1-type ATP synthase, delta subunit (mitochondrial oligomycin sensitivity protein)	C	Energy production and conversion ;
PAU027414.1	SA1908	68.2	1e-11	COG0712	F0F1-type ATP synthase, delta subunit (mitochondrial oligomycin sensitivity protein)	C	Energy production and conversion ;
PAU027414.1	lin2676	63.5	3e-10	COG0712	F0F1-type ATP synthase, delta subunit (mitochondrial oligomycin sensitivity protein)	C	Energy production and conversion ;
PAU027414.1	RC1238	62.8	6e-10	COG0712	F0F1-type ATP synthase, delta subunit (mitochondrial oligomycin sensitivity protein)	C	Energy production and conversion ;
PAU027414.1	sll1325	60.5	3e-09	COG0712	F0F1-type ATP synthase, delta subunit (mitochondrial oligomycin sensitivity protein)	C	Energy production and conversion ;
PAU027414.1	PA5557	57.4	2e-08	COG0712	F0F1-type ATP synthase, delta subunit (mitochondrial oligomycin sensitivity protein)	C	Energy production and conversion ;
PAU027414.1	BH3757	56.2	5e-08	COG0712	F0F1-type ATP synthase, delta subunit (mitochondrial oligomycin sensitivity protein)	C	Energy production and conversion ;
PAU027414.1	RP804	56.2	5e-08	COG0712	F0F1-type ATP synthase, delta subunit (mitochondrial oligomycin sensitivity protein)	C	Energy production and conversion ;
PAU027414.1	MT1347_2	56.2	6e-08	COG0712	F0F1-type ATP synthase, delta subunit (mitochondrial oligomycin sensitivity protein)	C	Energy production and conversion ;
PAU027414.1	Rv1307_2	56.2	6e-08	COG0712	F0F1-type ATP synthase, delta subunit (mitochondrial oligomycin sensitivity protein)	C	Energy production and conversion ;
PAU027414.1	ML1142_2	53.5	3e-07	COG0712	F0F1-type ATP synthase, delta subunit (mitochondrial oligomycin sensitivity protein)	C	Energy production and conversion ;
PAU027414.1	BU005	52.4	7e-07	COG0712	F0F1-type ATP synthase, delta subunit (mitochondrial oligomycin sensitivity protein)	C	Energy production and conversion ;
PAU027414.1	all0006	52	1e-06	COG0712	F0F1-type ATP synthase, delta subunit (mitochondrial oligomycin sensitivity protein)	C	Energy production and conversion ;
PAU027414.1	RSc3320	51.2	1e-06	COG0712	F0F1-type ATP synthase, delta subunit (mitochondrial oligomycin sensitivity protein)	C	Energy production and conversion ;
PAU013131.1	SPAC9G1.03c	148	5e-35	COG1911	Ribosomal protein L30E	J	Translation, ribosomal structure and biogenesis ;
PAU013131.1	SPAC1250.05	146	2e-34	COG1911	Ribosomal protein L30E	J	Translation, ribosomal structure and biogenesis ;
PAU013131.1	YGL030w	122	3e-27	COG1911	Ribosomal protein L30E	J	Translation, ribosomal structure and biogenesis ;
PAU013131.1	MTH1053	70.1	2e-11	COG1911	Ribosomal protein L30E	J	Translation, ribosomal structure and biogenesis ;
PAU013131.1	SSO0221	66.6	2e-10	COG1911	Ribosomal protein L30E	J	Translation, ribosomal structure and biogenesis ;
PAU013131.1	APE1851	65.9	4e-10	COG1911	Ribosomal protein L30E	J	Translation, ribosomal structure and biogenesis ;
PAU013131.1	AF1890	63.2	2e-09	COG1911	Ribosomal protein L30E	J	Translation, ribosomal structure and biogenesis ;
PAU013131.1	PHS043	63.2	2e-09	COG1911	Ribosomal protein L30E	J	Translation, ribosomal structure and biogenesis ;
PAU013131.1	PAB7152	62.8	3e-09	COG1911	Ribosomal protein L30E	J	Translation, ribosomal structure and biogenesis ;
PAU013131.1	ECU05g1490	62.4	4e-09	COG1911	Ribosomal protein L30E	J	Translation, ribosomal structure and biogenesis ;
PAU013131.1	MJ1044	60.5	2e-08	COG1911	Ribosomal protein L30E	J	Translation, ribosomal structure and biogenesis ;
PAU013131.1	PAE0668	55.5	5e-07	COG1911	Ribosomal protein L30E	J	Translation, ribosomal structure and biogenesis ;
PAU013131.1	MK0683	51.2	8e-06	COG1911	Ribosomal protein L30E	J	Translation, ribosomal structure and biogenesis ;
PAU027475.1	SPAC4H3.04c	250	2e-66	COG1355	Predicted dioxygenase	R	General function prediction only ;
PAU027475.1	YJR008w	203	4e-52	COG1355	Predicted dioxygenase	R	General function prediction only ;
PAU027475.1	TVN1358	97.4	3e-20	COG1355	Predicted dioxygenase	R	General function prediction only ;
PAU027475.1	MTH45	95.1	1e-19	COG1355	Predicted dioxygenase	R	General function prediction only ;
PAU027475.1	PAE0818	94	2e-19	COG1355	Predicted dioxygenase	R	General function prediction only ;
PAU027475.1	Ta0237	93.2	5e-19	COG1355	Predicted dioxygenase	R	General function prediction only ;
PAU027475.1	PH1626	87.4	3e-17	COG1355	Predicted dioxygenase	R	General function prediction only ;
PAU027475.1	MA0601	87	3e-17	COG1355	Predicted dioxygenase	R	General function prediction only ;
PAU027475.1	TM0087	86.7	4e-17	COG1355	Predicted dioxygenase	R	General function prediction only ;
PAU027475.1	PAB0370	86.7	5e-17	COG1355	Predicted dioxygenase	R	General function prediction only ;
PAU027475.1	SSO0066	85.1	1e-16	COG1355	Predicted dioxygenase	R	General function prediction only ;
PAU027475.1	aq_1336	84.7	1e-16	COG1355	Predicted dioxygenase	R	General function prediction only ;
PAU027475.1	MJ0403	83.6	4e-16	COG1355	Predicted dioxygenase	R	General function prediction only ;
PAU027475.1	MK0963	82	1e-15	COG1355	Predicted dioxygenase	R	General function prediction only ;
PAU027475.1	aq_890	77.4	3e-14	COG1355	Predicted dioxygenase	R	General function prediction only ;
PAU027475.1	APE1771	76.6	4e-14	COG1355	Predicted dioxygenase	R	General function prediction only ;
PAU027475.1	AF2310	66.2	6e-11	COG1355	Predicted dioxygenase	R	General function prediction only ;
PAU004828.1	SPBC16G5.14c	306	2e-83	COG0092	Ribosomal protein S3	J	Translation, ribosomal structure and biogenesis ;
PAU004828.1	YNL178w	291	4e-79	COG0092	Ribosomal protein S3	J	Translation, ribosomal structure and biogenesis ;
PAU004828.1	ECU09g1250	176	3e-44	COG0092	Ribosomal protein S3	J	Translation, ribosomal structure and biogenesis ;
PAU004828.1	PH1772	118	6e-27	COG0092	Ribosomal protein S3	J	Translation, ribosomal structure and biogenesis ;
PAU004828.1	MJ0461	113	2e-25	COG0092	Ribosomal protein S3	J	Translation, ribosomal structure and biogenesis ;
PAU004828.1	MA1078	109	3e-24	COG0092	Ribosomal protein S3	J	Translation, ribosomal structure and biogenesis ;
PAU004828.1	MTH8	106	3e-23	COG0092	Ribosomal protein S3	J	Translation, ribosomal structure and biogenesis ;
PAU004828.1	PAB2125	103	2e-22	COG0092	Ribosomal protein S3	J	Translation, ribosomal structure and biogenesis ;
PAU004828.1	VNG1697G	102	4e-22	COG0092	Ribosomal protein S3	J	Translation, ribosomal structure and biogenesis ;
PAU004828.1	SSO0712	93.6	2e-19	COG0092	Ribosomal protein S3	J	Translation, ribosomal structure and biogenesis ;
PAU004828.1	APE0363	89	5e-18	COG0092	Ribosomal protein S3	J	Translation, ribosomal structure and biogenesis ;
PAU004828.1	AF1919	87	2e-17	COG0092	Ribosomal protein S3	J	Translation, ribosomal structure and biogenesis ;
PAU004828.1	MK0842	76.3	4e-14	COG0092	Ribosomal protein S3	J	Translation, ribosomal structure and biogenesis ;
PAU004828.1	PAE1779	72.8	4e-13	COG0092	Ribosomal protein S3	J	Translation, ribosomal structure and biogenesis ;
PAU004828.1	TVN0330	71.2	1e-12	COG0092	Ribosomal protein S3	J	Translation, ribosomal structure and biogenesis ;
PAU004828.1	Ta1265	70.5	2e-12	COG0092	Ribosomal protein S3	J	Translation, ribosomal structure and biogenesis ;
PAU004828.1	DR0317	51.6	1e-06	COG0092	Ribosomal protein S3	J	Translation, ribosomal structure and biogenesis ;
PAU004828.1	PA4257	48.1	1e-05	COG0092	Ribosomal protein S3	J	Translation, ribosomal structure and biogenesis ;
PAU026184.1	SPBC215.09c	455	8e-128	COG0183	Acetyl-CoA acetyltransferase	I	Lipid transport and metabolism ;
PAU026184.1	YPL028w	414	1e-115	COG0183	Acetyl-CoA acetyltransferase	I	Lipid transport and metabolism ;
PAU026184.1	CC0894	361	1e-99	COG0183	Acetyl-CoA acetyltransferase	I	Lipid transport and metabolism ;
PAU026184.1	RSc0276	357	3e-98	COG0183	Acetyl-CoA acetyltransferase	I	Lipid transport and metabolism ;
PAU026184.1	SMa1450	346	4e-95	COG0183	Acetyl-CoA acetyltransferase	I	Lipid transport and metabolism ;
PAU026184.1	DR1072	328	1e-89	COG0183	Acetyl-CoA acetyltransferase	I	Lipid transport and metabolism ;
PAU026184.1	PA2553	324	2e-88	COG0183	Acetyl-CoA acetyltransferase	I	Lipid transport and metabolism ;
PAU026184.1	CAP0078	323	5e-88	COG0183	Acetyl-CoA acetyltransferase	I	Lipid transport and metabolism ;
PAU026184.1	SPy1637	322	7e-88	COG0183	Acetyl-CoA acetyltransferase	I	Lipid transport and metabolism ;
PAU026184.1	BMEII0817	322	7e-88	COG0183	Acetyl-CoA acetyltransferase	I	Lipid transport and metabolism ;
PAU026184.1	SA0342	318	9e-87	COG0183	Acetyl-CoA acetyltransferase	I	Lipid transport and metabolism ;
PAU026184.1	yqeF	317	4e-86	COG0183	Acetyl-CoA acetyltransferase	I	Lipid transport and metabolism ;
PAU026184.1	CC0510	316	4e-86	COG0183	Acetyl-CoA acetyltransferase	I	Lipid transport and metabolism ;
PAU026184.1	ZyqeF	315	7e-86	COG0183	Acetyl-CoA acetyltransferase	I	Lipid transport and metabolism ;
PAU026184.1	ECs3701	315	7e-86	COG0183	Acetyl-CoA acetyltransferase	I	Lipid transport and metabolism ;
PAU026184.1	HI0771	314	2e-85	COG0183	Acetyl-CoA acetyltransferase	I	Lipid transport and metabolism ;
PAU026184.1	BH2029	314	2e-85	COG0183	Acetyl-CoA acetyltransferase	I	Lipid transport and metabolism ;
PAU026184.1	CAC2873	313	5e-85	COG0183	Acetyl-CoA acetyltransferase	I	Lipid transport and metabolism ;
PAU026184.1	STM3019	312	8e-85	COG0183	Acetyl-CoA acetyltransferase	I	Lipid transport and metabolism ;
PAU026184.1	BH3801	312	8e-85	COG0183	Acetyl-CoA acetyltransferase	I	Lipid transport and metabolism ;
PAU009382.1	alr3338	132	9e-31	COG0406	Fructose-2,6-bisphosphatase	G	Carbohydrate transport and metabolism ;
PAU009382.1	alr5200	103	9e-22	COG0406	Fructose-2,6-bisphosphatase	G	Carbohydrate transport and metabolism ;
PAU009382.1	TM1374	99	2e-20	COG0406	Fructose-2,6-bisphosphatase	G	Carbohydrate transport and metabolism ;
PAU009382.1	slr1124	97.4	5e-20	COG0406	Fructose-2,6-bisphosphatase	G	Carbohydrate transport and metabolism ;
PAU009382.1	CAC3021	91.7	3e-18	COG0406	Fructose-2,6-bisphosphatase	G	Carbohydrate transport and metabolism ;
PAU009382.1	CAC1385	90.9	5e-18	COG0406	Fructose-2,6-bisphosphatase	G	Carbohydrate transport and metabolism ;
PAU009382.1	aq_1990	89	1e-17	COG0406	Fructose-2,6-bisphosphatase	G	Carbohydrate transport and metabolism ;
PAU009382.1	FN0808	82.4	2e-15	COG0406	Fructose-2,6-bisphosphatase	G	Carbohydrate transport and metabolism ;
PAU009382.1	aq_1744	73.9	6e-13	COG0406	Fructose-2,6-bisphosphatase	G	Carbohydrate transport and metabolism ;
PAU009382.1	BS_yhfR	73.2	9e-13	COG0406	Fructose-2,6-bisphosphatase	G	Carbohydrate transport and metabolism ;
PAU009382.1	SP0984	73.2	1e-12	COG0406	Fructose-2,6-bisphosphatase	G	Carbohydrate transport and metabolism ;
PAU009382.1	FN0911	72.8	1e-12	COG0406	Fructose-2,6-bisphosphatase	G	Carbohydrate transport and metabolism ;
PAU009382.1	SPy0598	70.9	5e-12	COG0406	Fructose-2,6-bisphosphatase	G	Carbohydrate transport and metabolism ;
PAU009382.1	DR1393	70.9	5e-12	COG0406	Fructose-2,6-bisphosphatase	G	Carbohydrate transport and metabolism ;
PAU009382.1	gpmB	68.6	2e-11	COG0406	Fructose-2,6-bisphosphatase	G	Carbohydrate transport and metabolism ;
PAU009382.1	ECs5353	68.6	2e-11	COG0406	Fructose-2,6-bisphosphatase	G	Carbohydrate transport and metabolism ;
PAU009382.1	sll0395	66.6	1e-10	COG0406	Fructose-2,6-bisphosphatase	G	Carbohydrate transport and metabolism ;
PAU009382.1	XF1886	66.6	1e-10	COG0406	Fructose-2,6-bisphosphatase	G	Carbohydrate transport and metabolism ;
PAU009382.1	DR0278	66.2	1e-10	COG0406	Fructose-2,6-bisphosphatase	G	Carbohydrate transport and metabolism ;
PAU009382.1	ZgpmB	65.9	1e-10	COG0406	Fructose-2,6-bisphosphatase	G	Carbohydrate transport and metabolism ;
PAU010946.1	TP0356	52.4	6e-07	COG0724	RNA-binding proteins (RRM domain)	R	General function prediction only ;
PAU010946.1	SPAC140.02	52	7e-07	COG0724	RNA-binding proteins (RRM domain)	R	General function prediction only ;
PAU010946.1	all2777	48.1	1e-05	COG0724	RNA-binding proteins (RRM domain)	R	General function prediction only ;
PAU007719.1	YDR519w	140	6e-34	COG0545	FKBP-type peptidyl-prolyl cis-trans isomerases 1	O	Posttranslational modification, protein turnover, chaperones ;
PAU007719.1	DR1839	107	9e-24	COG0545	FKBP-type peptidyl-prolyl cis-trans isomerases 1	O	Posttranslational modification, protein turnover, chaperones ;
PAU007719.1	slr1761	103	1e-22	COG0545	FKBP-type peptidyl-prolyl cis-trans isomerases 1	O	Posttranslational modification, protein turnover, chaperones ;
PAU007719.1	VCA0661	102	3e-22	COG0545	FKBP-type peptidyl-prolyl cis-trans isomerases 1	O	Posttranslational modification, protein turnover, chaperones ;
PAU007719.1	HI0574	100	6e-22	COG0545	FKBP-type peptidyl-prolyl cis-trans isomerases 1	O	Posttranslational modification, protein turnover, chaperones ;
PAU007719.1	alr0577	100	6e-22	COG0545	FKBP-type peptidyl-prolyl cis-trans isomerases 1	O	Posttranslational modification, protein turnover, chaperones ;
PAU007719.1	NMA0273	99.4	2e-21	COG0545	FKBP-type peptidyl-prolyl cis-trans isomerases 1	O	Posttranslational modification, protein turnover, chaperones ;
PAU007719.1	NMB0027	99	2e-21	COG0545	FKBP-type peptidyl-prolyl cis-trans isomerases 1	O	Posttranslational modification, protein turnover, chaperones ;
PAU007719.1	PA3262	98.6	4e-21	COG0545	FKBP-type peptidyl-prolyl cis-trans isomerases 1	O	Posttranslational modification, protein turnover, chaperones ;
PAU007719.1	SPBC839.17c	97.4	7e-21	COG0545	FKBP-type peptidyl-prolyl cis-trans isomerases 1	O	Posttranslational modification, protein turnover, chaperones ;
PAU007719.1	VC0354	97.4	8e-21	COG0545	FKBP-type peptidyl-prolyl cis-trans isomerases 1	O	Posttranslational modification, protein turnover, chaperones ;
PAU007719.1	YNL135c	95.9	2e-20	COG0545	FKBP-type peptidyl-prolyl cis-trans isomerases 1	O	Posttranslational modification, protein turnover, chaperones ;
PAU007719.1	PA3717	94.7	5e-20	COG0545	FKBP-type peptidyl-prolyl cis-trans isomerases 1	O	Posttranslational modification, protein turnover, chaperones ;
PAU007719.1	RSc0784	92.8	2e-19	COG0545	FKBP-type peptidyl-prolyl cis-trans isomerases 1	O	Posttranslational modification, protein turnover, chaperones ;
PAU007719.1	RSc1565	91.7	4e-19	COG0545	FKBP-type peptidyl-prolyl cis-trans isomerases 1	O	Posttranslational modification, protein turnover, chaperones ;
PAU007719.1	PM1898	91.7	4e-19	COG0545	FKBP-type peptidyl-prolyl cis-trans isomerases 1	O	Posttranslational modification, protein turnover, chaperones ;
PAU007719.1	XF1605	91.7	4e-19	COG0545	FKBP-type peptidyl-prolyl cis-trans isomerases 1	O	Posttranslational modification, protein turnover, chaperones ;
PAU007719.1	fklB	91.3	6e-19	COG0545	FKBP-type peptidyl-prolyl cis-trans isomerases 1	O	Posttranslational modification, protein turnover, chaperones ;
PAU007719.1	ECs5185	91.3	6e-19	COG0545	FKBP-type peptidyl-prolyl cis-trans isomerases 1	O	Posttranslational modification, protein turnover, chaperones ;
PAU007719.1	STM4397	90.9	7e-19	COG0545	FKBP-type peptidyl-prolyl cis-trans isomerases 1	O	Posttranslational modification, protein turnover, chaperones ;
PAU000550.1	SPBC26H8.01	355	5e-98	COG1635	Flavoprotein involved in thiazole biosynthesis	H	Coenzyme transport and metabolism ;
PAU000550.1	YGR144w	298	9e-81	COG1635	Flavoprotein involved in thiazole biosynthesis	H	Coenzyme transport and metabolism ;
PAU000550.1	PAB0536	162	6e-40	COG1635	Flavoprotein involved in thiazole biosynthesis	H	Coenzyme transport and metabolism ;
PAU000550.1	PH1357	160	3e-39	COG1635	Flavoprotein involved in thiazole biosynthesis	H	Coenzyme transport and metabolism ;
PAU000550.1	TM0787	148	2e-35	COG1635	Flavoprotein involved in thiazole biosynthesis	H	Coenzyme transport and metabolism ;
PAU000550.1	APE2149	137	4e-32	COG1635	Flavoprotein involved in thiazole biosynthesis	H	Coenzyme transport and metabolism ;
PAU000550.1	SSO0436	132	1e-30	COG1635	Flavoprotein involved in thiazole biosynthesis	H	Coenzyme transport and metabolism ;
PAU000550.1	VNG2604Gm	125	1e-28	COG1635	Flavoprotein involved in thiazole biosynthesis	H	Coenzyme transport and metabolism ;
PAU000550.1	MTH1620	119	1e-26	COG1635	Flavoprotein involved in thiazole biosynthesis	H	Coenzyme transport and metabolism ;
PAU000550.1	MA2851	114	2e-25	COG1635	Flavoprotein involved in thiazole biosynthesis	H	Coenzyme transport and metabolism ;
PAU000550.1	AF0702	112	9e-25	COG1635	Flavoprotein involved in thiazole biosynthesis	H	Coenzyme transport and metabolism ;
PAU000550.1	MK0430	109	7e-24	COG1635	Flavoprotein involved in thiazole biosynthesis	H	Coenzyme transport and metabolism ;
PAU000550.1	PAE0175	102	1e-21	COG1635	Flavoprotein involved in thiazole biosynthesis	H	Coenzyme transport and metabolism ;
PAU000550.1	MJ0601	99	1e-20	COG1635	Flavoprotein involved in thiazole biosynthesis	H	Coenzyme transport and metabolism ;
PAU016537.1	alr3344	907	0	COG0021	Transketolase	G	Carbohydrate transport and metabolism ;
PAU016537.1	sll1070	868	0	COG0021	Transketolase	G	Carbohydrate transport and metabolism ;
PAU016537.1	BH2352	719	0	COG0021	Transketolase	G	Carbohydrate transport and metabolism ;
PAU016537.1	lin1343	707	0	COG0021	Transketolase	G	Carbohydrate transport and metabolism ;
PAU016537.1	BS_tkt	698	0	COG0021	Transketolase	G	Carbohydrate transport and metabolism ;
PAU016537.1	VCA0624	682	0	COG0021	Transketolase	G	Carbohydrate transport and metabolism ;
PAU016537.1	VC0473	680	0	COG0021	Transketolase	G	Carbohydrate transport and metabolism ;
PAU016537.1	XF1936	676	0	COG0021	Transketolase	G	Carbohydrate transport and metabolism ;
PAU016537.1	YPO0926	672	0	COG0021	Transketolase	G	Carbohydrate transport and metabolism ;
PAU016537.1	ECs3327	671	0	COG0021	Transketolase	G	Carbohydrate transport and metabolism ;
PAU016537.1	tktB	669	0	COG0021	Transketolase	G	Carbohydrate transport and metabolism ;
PAU016537.1	lin2809	669	0	COG0021	Transketolase	G	Carbohydrate transport and metabolism ;
PAU016537.1	STM2474	669	0	COG0021	Transketolase	G	Carbohydrate transport and metabolism ;
PAU016537.1	ZtktB	668	0	COG0021	Transketolase	G	Carbohydrate transport and metabolism ;
PAU016537.1	CAC0944	668	0	COG0021	Transketolase	G	Carbohydrate transport and metabolism ;
PAU016537.1	HI1023	668	0	COG0021	Transketolase	G	Carbohydrate transport and metabolism ;
PAU016537.1	CAC1348	665	0	COG0021	Transketolase	G	Carbohydrate transport and metabolism ;
PAU016537.1	PM1638	663	0	COG0021	Transketolase	G	Carbohydrate transport and metabolism ;
PAU016537.1	SP2030	662	0	COG0021	Transketolase	G	Carbohydrate transport and metabolism ;
PAU016537.1	PM1242	659	0	COG0021	Transketolase	G	Carbohydrate transport and metabolism ;
PAU007920.1	alr0577	129	1e-29	COG0545	FKBP-type peptidyl-prolyl cis-trans isomerases 1	O	Posttranslational modification, protein turnover, chaperones ;
PAU007920.1	slr1761	128	2e-29	COG0545	FKBP-type peptidyl-prolyl cis-trans isomerases 1	O	Posttranslational modification, protein turnover, chaperones ;
PAU007920.1	SPBC839.17c	125	2e-28	COG0545	FKBP-type peptidyl-prolyl cis-trans isomerases 1	O	Posttranslational modification, protein turnover, chaperones ;
PAU007920.1	DR1839	122	1e-27	COG0545	FKBP-type peptidyl-prolyl cis-trans isomerases 1	O	Posttranslational modification, protein turnover, chaperones ;
PAU007920.1	YNL135c	115	2e-25	COG0545	FKBP-type peptidyl-prolyl cis-trans isomerases 1	O	Posttranslational modification, protein turnover, chaperones ;
PAU007920.1	NMA0273	109	2e-23	COG0545	FKBP-type peptidyl-prolyl cis-trans isomerases 1	O	Posttranslational modification, protein turnover, chaperones ;
PAU007920.1	VC0354	109	2e-23	COG0545	FKBP-type peptidyl-prolyl cis-trans isomerases 1	O	Posttranslational modification, protein turnover, chaperones ;
PAU007920.1	NMB0027	109	2e-23	COG0545	FKBP-type peptidyl-prolyl cis-trans isomerases 1	O	Posttranslational modification, protein turnover, chaperones ;
PAU007920.1	HI0574	108	4e-23	COG0545	FKBP-type peptidyl-prolyl cis-trans isomerases 1	O	Posttranslational modification, protein turnover, chaperones ;
PAU007920.1	VCA0661	107	7e-23	COG0545	FKBP-type peptidyl-prolyl cis-trans isomerases 1	O	Posttranslational modification, protein turnover, chaperones ;
PAU007920.1	YDR519w	107	7e-23	COG0545	FKBP-type peptidyl-prolyl cis-trans isomerases 1	O	Posttranslational modification, protein turnover, chaperones ;
PAU007920.1	RSc1565	104	4e-22	COG0545	FKBP-type peptidyl-prolyl cis-trans isomerases 1	O	Posttranslational modification, protein turnover, chaperones ;
PAU007920.1	YPO0195	103	7e-22	COG0545	FKBP-type peptidyl-prolyl cis-trans isomerases 1	O	Posttranslational modification, protein turnover, chaperones ;
PAU007920.1	RSc0784	103	1e-21	COG0545	FKBP-type peptidyl-prolyl cis-trans isomerases 1	O	Posttranslational modification, protein turnover, chaperones ;
PAU007920.1	NMB1567	99.4	1e-20	COG0545	FKBP-type peptidyl-prolyl cis-trans isomerases 1	O	Posttranslational modification, protein turnover, chaperones ;
PAU007920.1	NMA1756	99.4	2e-20	COG0545	FKBP-type peptidyl-prolyl cis-trans isomerases 1	O	Posttranslational modification, protein turnover, chaperones ;
PAU007920.1	fklB	98.6	3e-20	COG0545	FKBP-type peptidyl-prolyl cis-trans isomerases 1	O	Posttranslational modification, protein turnover, chaperones ;
PAU007920.1	ECs5185	98.6	3e-20	COG0545	FKBP-type peptidyl-prolyl cis-trans isomerases 1	O	Posttranslational modification, protein turnover, chaperones ;
PAU007920.1	STM4397	98.2	3e-20	COG0545	FKBP-type peptidyl-prolyl cis-trans isomerases 1	O	Posttranslational modification, protein turnover, chaperones ;
PAU007920.1	PM1898	98.2	4e-20	COG0545	FKBP-type peptidyl-prolyl cis-trans isomerases 1	O	Posttranslational modification, protein turnover, chaperones ;
PAU010576.1	sll0170	905	0	COG0443	Molecular chaperone	O	Posttranslational modification, protein turnover, chaperones ;
PAU010576.1	alr1742	888	0	COG0443	Molecular chaperone	O	Posttranslational modification, protein turnover, chaperones ;
PAU010576.1	alr2990	745	0	COG0443	Molecular chaperone	O	Posttranslational modification, protein turnover, chaperones ;
PAU010576.1	CAC1282	720	0	COG0443	Molecular chaperone	O	Posttranslational modification, protein turnover, chaperones ;
PAU010576.1	BB0518	708	0	COG0443	Molecular chaperone	O	Posttranslational modification, protein turnover, chaperones ;
PAU010576.1	sll1932	704	0	COG0443	Molecular chaperone	O	Posttranslational modification, protein turnover, chaperones ;
PAU010576.1	mll4757	689	0	COG0443	Molecular chaperone	O	Posttranslational modification, protein turnover, chaperones ;
PAU010576.1	AGc195	682	0	COG0443	Molecular chaperone	O	Posttranslational modification, protein turnover, chaperones ;
PAU010576.1	BH1346	681	0	COG0443	Molecular chaperone	O	Posttranslational modification, protein turnover, chaperones ;
PAU010576.1	aq_996	679	0	COG0443	Molecular chaperone	O	Posttranslational modification, protein turnover, chaperones ;
PAU010576.1	BMEI2002	678	0	COG0443	Molecular chaperone	O	Posttranslational modification, protein turnover, chaperones ;
PAU010576.1	SMc02857	677	0	COG0443	Molecular chaperone	O	Posttranslational modification, protein turnover, chaperones ;
PAU010576.1	CT396	675	0	COG0443	Molecular chaperone	O	Posttranslational modification, protein turnover, chaperones ;
PAU010576.1	alr2446	666	0	COG0443	Molecular chaperone	O	Posttranslational modification, protein turnover, chaperones ;
PAU010576.1	TP0216	666	0	COG0443	Molecular chaperone	O	Posttranslational modification, protein turnover, chaperones ;
PAU010576.1	CC0010	663	0	COG0443	Molecular chaperone	O	Posttranslational modification, protein turnover, chaperones ;
PAU010576.1	MA1478	659	0	COG0443	Molecular chaperone	O	Posttranslational modification, protein turnover, chaperones ;
PAU010576.1	ML2496	656	0	COG0443	Molecular chaperone	O	Posttranslational modification, protein turnover, chaperones ;
PAU010576.1	DR0129	656	0	COG0443	Molecular chaperone	O	Posttranslational modification, protein turnover, chaperones ;
PAU010576.1	CPn0503	655	0	COG0443	Molecular chaperone	O	Posttranslational modification, protein turnover, chaperones ;
PAU009053.2	SPAC18G6.03	105	9e-23	COG1100	GTPase SAR1 and related small G proteins	R	General function prediction only ;
PAU009053.2	ECU03g1430	93.6	2e-19	COG1100	GTPase SAR1 and related small G proteins	R	General function prediction only ;
PAU009053.2	YER031c	90.9	2e-18	COG1100	GTPase SAR1 and related small G proteins	R	General function prediction only ;
PAU009053.2	ECU04g0680	82	9e-16	COG1100	GTPase SAR1 and related small G proteins	R	General function prediction only ;
PAU009053.2	YBR264c	72	7e-13	COG1100	GTPase SAR1 and related small G proteins	R	General function prediction only ;
PAU009053.2	SPAC17H9.09c	67.8	1e-11	COG1100	GTPase SAR1 and related small G proteins	R	General function prediction only ;
PAU009053.2	ECU04g1560	66.6	3e-11	COG1100	GTPase SAR1 and related small G proteins	R	General function prediction only ;
PAU009053.2	ECU02g0410	57	3e-08	COG1100	GTPase SAR1 and related small G proteins	R	General function prediction only ;
PAU009053.2	all3030	56.6	3e-08	COG1100	GTPase SAR1 and related small G proteins	R	General function prediction only ;
PAU009053.2	ECU03g1560	54.7	1e-07	COG1100	GTPase SAR1 and related small G proteins	R	General function prediction only ;
PAU009053.2	YCR027c	52	8e-07	COG1100	GTPase SAR1 and related small G proteins	R	General function prediction only ;
PAU009053.2	mll3243	51.2	1e-06	COG1100	GTPase SAR1 and related small G proteins	R	General function prediction only ;
PAU009053.2	SPAC16.01	48.9	8e-06	COG1100	GTPase SAR1 and related small G proteins	R	General function prediction only ;
PAU003603.1	XF0845	293	7e-79	COG1472	Beta-glucosidase-related glycosidases	G	Carbohydrate transport and metabolism ;
PAU003603.1	SSO3032	274	4e-73	COG1472	Beta-glucosidase-related glycosidases	G	Carbohydrate transport and metabolism ;
PAU003603.1	TM0076	250	6e-66	COG1472	Beta-glucosidase-related glycosidases	G	Carbohydrate transport and metabolism ;
PAU003603.1	STM2166	243	1e-63	COG1472	Beta-glucosidase-related glycosidases	G	Carbohydrate transport and metabolism ;
PAU003603.1	bglX	243	1e-63	COG1472	Beta-glucosidase-related glycosidases	G	Carbohydrate transport and metabolism ;
PAU003603.1	ZbglX	239	2e-62	COG1472	Beta-glucosidase-related glycosidases	G	Carbohydrate transport and metabolism ;
PAU003603.1	ECs3019	238	3e-62	COG1472	Beta-glucosidase-related glycosidases	G	Carbohydrate transport and metabolism ;
PAU003603.1	XF0439	231	3e-60	COG1472	Beta-glucosidase-related glycosidases	G	Carbohydrate transport and metabolism ;
PAU003603.1	CC3054	224	5e-58	COG1472	Beta-glucosidase-related glycosidases	G	Carbohydrate transport and metabolism ;
PAU003603.1	BH1908	223	1e-57	COG1472	Beta-glucosidase-related glycosidases	G	Carbohydrate transport and metabolism ;
PAU003603.1	CC1105	214	5e-55	COG1472	Beta-glucosidase-related glycosidases	G	Carbohydrate transport and metabolism ;
PAU003603.1	PA1726	209	1e-53	COG1472	Beta-glucosidase-related glycosidases	G	Carbohydrate transport and metabolism ;
PAU003603.1	YPO0616	200	6e-51	COG1472	Beta-glucosidase-related glycosidases	G	Carbohydrate transport and metabolism ;
PAU003603.1	CC1756	192	2e-48	COG1472	Beta-glucosidase-related glycosidases	G	Carbohydrate transport and metabolism ;
PAU003603.1	CC0968	187	6e-47	COG1472	Beta-glucosidase-related glycosidases	G	Carbohydrate transport and metabolism ;
PAU003603.1	lin1840	186	2e-46	COG1472	Beta-glucosidase-related glycosidases	G	Carbohydrate transport and metabolism ;
PAU003603.1	YPO2803	174	5e-43	COG1472	Beta-glucosidase-related glycosidases	G	Carbohydrate transport and metabolism ;
PAU003603.1	Rv0186	166	1e-40	COG1472	Beta-glucosidase-related glycosidases	G	Carbohydrate transport and metabolism ;
PAU003603.1	MT0195	166	1e-40	COG1472	Beta-glucosidase-related glycosidases	G	Carbohydrate transport and metabolism ;
PAU003603.1	TM0025	152	3e-36	COG1472	Beta-glucosidase-related glycosidases	G	Carbohydrate transport and metabolism ;
PAU009280.2	alr5059_2	125	2e-28	COG0652	Peptidyl-prolyl cis-trans isomerase (rotamase) - cyclophilin family	O	Posttranslational modification, protein turnover, chaperones ;
PAU009280.2	sll0408_2	123	7e-28	COG0652	Peptidyl-prolyl cis-trans isomerase (rotamase) - cyclophilin family	O	Posttranslational modification, protein turnover, chaperones ;
PAU009280.2	sll0227	93.6	7e-19	COG0652	Peptidyl-prolyl cis-trans isomerase (rotamase) - cyclophilin family	O	Posttranslational modification, protein turnover, chaperones ;
PAU009280.2	all4287	67.8	4e-11	COG0652	Peptidyl-prolyl cis-trans isomerase (rotamase) - cyclophilin family	O	Posttranslational modification, protein turnover, chaperones ;
PAU026396.2	STM3915	74.3	1e-13	COG0526	Thiol-disulfide isomerase and thioredoxins	OC	Posttranslational modification, protein turnover, chaperones ; Energy production and conversion ;
PAU026396.2	trxA	73.6	2e-13	COG0526	Thiol-disulfide isomerase and thioredoxins	OC	Posttranslational modification, protein turnover, chaperones ; Energy production and conversion ;
PAU026396.2	ZtrxA	73.6	2e-13	COG0526	Thiol-disulfide isomerase and thioredoxins	OC	Posttranslational modification, protein turnover, chaperones ; Energy production and conversion ;
PAU026396.2	ECs4714	73.6	2e-13	COG0526	Thiol-disulfide isomerase and thioredoxins	OC	Posttranslational modification, protein turnover, chaperones ; Energy production and conversion ;
PAU026396.2	ML2703_2	73.6	2e-13	COG0526	Thiol-disulfide isomerase and thioredoxins	OC	Posttranslational modification, protein turnover, chaperones ; Energy production and conversion ;
PAU026396.2	RSc1188	70.9	2e-12	COG0526	Thiol-disulfide isomerase and thioredoxins	OC	Posttranslational modification, protein turnover, chaperones ; Energy production and conversion ;
PAU026396.2	all2341	68.6	8e-12	COG0526	Thiol-disulfide isomerase and thioredoxins	OC	Posttranslational modification, protein turnover, chaperones ; Energy production and conversion ;
PAU026396.2	CC3539	65.5	6e-11	COG0526	Thiol-disulfide isomerase and thioredoxins	OC	Posttranslational modification, protein turnover, chaperones ; Energy production and conversion ;
PAU026396.2	all1866	63.5	2e-10	COG0526	Thiol-disulfide isomerase and thioredoxins	OC	Posttranslational modification, protein turnover, chaperones ; Energy production and conversion ;
PAU026396.2	CAC1547	63.2	3e-10	COG0526	Thiol-disulfide isomerase and thioredoxins	OC	Posttranslational modification, protein turnover, chaperones ; Energy production and conversion ;
PAU026396.2	SMc02761	63.2	3e-10	COG0526	Thiol-disulfide isomerase and thioredoxins	OC	Posttranslational modification, protein turnover, chaperones ; Energy production and conversion ;
PAU026396.2	BMEI2022	62.8	5e-10	COG0526	Thiol-disulfide isomerase and thioredoxins	OC	Posttranslational modification, protein turnover, chaperones ; Energy production and conversion ;
PAU026396.2	HI0084	61.6	1e-09	COG0526	Thiol-disulfide isomerase and thioredoxins	OC	Posttranslational modification, protein turnover, chaperones ; Energy production and conversion ;
PAU026396.2	AGc37	59.7	3e-09	COG0526	Thiol-disulfide isomerase and thioredoxins	OC	Posttranslational modification, protein turnover, chaperones ; Energy production and conversion ;
PAU026396.2	CAC3083	55.5	6e-08	COG0526	Thiol-disulfide isomerase and thioredoxins	OC	Posttranslational modification, protein turnover, chaperones ; Energy production and conversion ;
PAU026396.2	aq_1916	53.9	2e-07	COG0526	Thiol-disulfide isomerase and thioredoxins	OC	Posttranslational modification, protein turnover, chaperones ; Energy production and conversion ;
PAU026396.2	trxC	53.5	2e-07	COG0526	Thiol-disulfide isomerase and thioredoxins	OC	Posttranslational modification, protein turnover, chaperones ; Energy production and conversion ;
PAU026396.2	ZtrxC	53.5	2e-07	COG0526	Thiol-disulfide isomerase and thioredoxins	OC	Posttranslational modification, protein turnover, chaperones ; Energy production and conversion ;
PAU026396.2	ECs3448	53.5	2e-07	COG0526	Thiol-disulfide isomerase and thioredoxins	OC	Posttranslational modification, protein turnover, chaperones ; Energy production and conversion ;
PAU026396.2	all2367	48.5	9e-06	COG0526	Thiol-disulfide isomerase and thioredoxins	OC	Posttranslational modification, protein turnover, chaperones ; Energy production and conversion ;
PAU024105.1	YKR066c	173	2e-43	COG0376	Catalase (peroxidase I)	P	Inorganic ion transport and metabolism ;
PAU024105.1	BH0906	72.4	5e-13	COG0376	Catalase (peroxidase I)	P	Inorganic ion transport and metabolism ;
PAU024105.1	AF2233	64.3	1e-10	COG0376	Catalase (peroxidase I)	P	Inorganic ion transport and metabolism ;
PAU024105.1	CC3043	58.9	5e-09	COG0376	Catalase (peroxidase I)	P	Inorganic ion transport and metabolism ;
PAU024105.1	STM4106	58.9	5e-09	COG0376	Catalase (peroxidase I)	P	Inorganic ion transport and metabolism ;
PAU024105.1	ECs4871	58.9	6e-09	COG0376	Catalase (peroxidase I)	P	Inorganic ion transport and metabolism ;
PAU024105.1	ZkatG	58.9	6e-09	COG0376	Catalase (peroxidase I)	P	Inorganic ion transport and metabolism ;
PAU024105.1	katG	58.9	6e-09	COG0376	Catalase (peroxidase I)	P	Inorganic ion transport and metabolism ;
PAU025232.1	BH0831	122	3e-27	COG1404	Subtilisin-like serine proteases	O	Posttranslational modification, protein turnover, chaperones ;
PAU025232.1	BS_vpr	116	2e-25	COG1404	Subtilisin-like serine proteases	O	Posttranslational modification, protein turnover, chaperones ;
PAU025232.1	SPAC3A12.06c	115	4e-25	COG0530	Ca2+/Na+ antiporter	P	Inorganic ion transport and metabolism ;
PAU025232.1	AF1652_1	72	6e-12	COG1404	Subtilisin-like serine proteases	O	Posttranslational modification, protein turnover, chaperones ;
PAU025232.1	BS_aprX	59.3	4e-08	COG1404	Subtilisin-like serine proteases	O	Posttranslational modification, protein turnover, chaperones ;
PAU025232.1	SPy2010	58.5	7e-08	COG1404	Subtilisin-like serine proteases	O	Posttranslational modification, protein turnover, chaperones ;
PAU025232.1	DR1459	58.2	9e-08	COG1404	Subtilisin-like serine proteases	O	Posttranslational modification, protein turnover, chaperones ;
PAU025232.1	YDL206w	55.8	4e-07	COG0530	Ca2+/Na+ antiporter	P	Inorganic ion transport and metabolism ;
PAU025232.1	BH1930	54.3	1e-06	COG1404	Subtilisin-like serine proteases	O	Posttranslational modification, protein turnover, chaperones ;
PAU025232.1	SPAC4A8.04	52.4	5e-06	COG1404	Subtilisin-like serine proteases	O	Posttranslational modification, protein turnover, chaperones ;
PAU027137.1	SP0060	142	2e-33	COG1874	Beta-galactosidase	G	Carbohydrate transport and metabolism ;
PAU027137.1	XF0840	130	1e-29	COG1874	Beta-galactosidase	G	Carbohydrate transport and metabolism ;
PAU027137.1	PH0511	93.2	1e-18	COG1874	Beta-galactosidase	G	Carbohydrate transport and metabolism ;
PAU027137.1	PAB1349	89	3e-17	COG1874	Beta-galactosidase	G	Carbohydrate transport and metabolism ;
PAU027137.1	CAC2514	85.1	4e-16	COG1874	Beta-galactosidase	G	Carbohydrate transport and metabolism ;
PAU002972.1	RP810_1	247	1e-64	COG0475	Kef-type K+ transport systems, membrane components	P	Inorganic ion transport and metabolism ;
PAU002972.1	RC1252_1	230	1e-59	COG0475	Kef-type K+ transport systems, membrane components	P	Inorganic ion transport and metabolism ;
PAU002972.1	PA1207_1	225	4e-58	COG0475	Kef-type K+ transport systems, membrane components	P	Inorganic ion transport and metabolism ;
PAU002972.1	AGc3111_1	222	3e-57	COG0475	Kef-type K+ transport systems, membrane components	P	Inorganic ion transport and metabolism ;
PAU002972.1	BMEII1034_1	222	4e-57	COG0475	Kef-type K+ transport systems, membrane components	P	Inorganic ion transport and metabolism ;
PAU002972.1	STM3457_1	215	4e-55	COG0475	Kef-type K+ transport systems, membrane components	P	Inorganic ion transport and metabolism ;
PAU002972.1	mlr0783_1	213	1e-54	COG0475	Kef-type K+ transport systems, membrane components	P	Inorganic ion transport and metabolism ;
PAU002972.1	SMc00898_1	212	4e-54	COG0475	Kef-type K+ transport systems, membrane components	P	Inorganic ion transport and metabolism ;
PAU002972.1	SMb21555_1	210	1e-53	COG0475	Kef-type K+ transport systems, membrane components	P	Inorganic ion transport and metabolism ;
PAU002972.1	AGc1246_1	209	2e-53	COG0475	Kef-type K+ transport systems, membrane components	P	Inorganic ion transport and metabolism ;
PAU002972.1	YPO0191_1	209	2e-53	COG0475	Kef-type K+ transport systems, membrane components	P	Inorganic ion transport and metabolism ;
PAU002972.1	VC2606_1	206	3e-52	COG0475	Kef-type K+ transport systems, membrane components	P	Inorganic ion transport and metabolism ;
PAU002972.1	HI0911_1	200	1e-50	COG0475	Kef-type K+ transport systems, membrane components	P	Inorganic ion transport and metabolism ;
PAU002972.1	kefB_1	193	1e-48	COG0475	Kef-type K+ transport systems, membrane components	P	Inorganic ion transport and metabolism ;
PAU002972.1	STM0086_1	193	1e-48	COG0475	Kef-type K+ transport systems, membrane components	P	Inorganic ion transport and metabolism ;
PAU002972.1	ZkefB_1	193	2e-48	COG0475	Kef-type K+ transport systems, membrane components	P	Inorganic ion transport and metabolism ;
PAU002972.1	kefC_1	193	2e-48	COG0475	Kef-type K+ transport systems, membrane components	P	Inorganic ion transport and metabolism ;
PAU002972.1	RSc0414_1	191	5e-48	COG0475	Kef-type K+ transport systems, membrane components	P	Inorganic ion transport and metabolism ;
PAU002972.1	ECs4201_1	190	2e-47	COG0475	Kef-type K+ transport systems, membrane components	P	Inorganic ion transport and metabolism ;
PAU002972.1	ECs0050_1	187	7e-47	COG0475	Kef-type K+ transport systems, membrane components	P	Inorganic ion transport and metabolism ;
PAU007817.1	alr1896	562	8e-160	COG0459	Chaperonin GroEL (HSP60 family)	O	Posttranslational modification, protein turnover, chaperones ;
PAU007817.1	sll0416	536	3e-152	COG0459	Chaperonin GroEL (HSP60 family)	O	Posttranslational modification, protein turnover, chaperones ;
PAU007817.1	slr2076	527	2e-149	COG0459	Chaperonin GroEL (HSP60 family)	O	Posttranslational modification, protein turnover, chaperones ;
PAU007817.1	alr3662	517	2e-146	COG0459	Chaperonin GroEL (HSP60 family)	O	Posttranslational modification, protein turnover, chaperones ;
PAU007817.1	mlr2394	507	3e-143	COG0459	Chaperonin GroEL (HSP60 family)	O	Posttranslational modification, protein turnover, chaperones ;
PAU007817.1	CC0685	505	9e-143	COG0459	Chaperonin GroEL (HSP60 family)	O	Posttranslational modification, protein turnover, chaperones ;
PAU007817.1	NMA0473	502	8e-142	COG0459	Chaperonin GroEL (HSP60 family)	O	Posttranslational modification, protein turnover, chaperones ;
PAU007817.1	NMB1972	502	9e-142	COG0459	Chaperonin GroEL (HSP60 family)	O	Posttranslational modification, protein turnover, chaperones ;
PAU007817.1	aq_2200	502	1e-141	COG0459	Chaperonin GroEL (HSP60 family)	O	Posttranslational modification, protein turnover, chaperones ;
PAU007817.1	VC2664	502	1e-141	COG0459	Chaperonin GroEL (HSP60 family)	O	Posttranslational modification, protein turnover, chaperones ;
PAU007817.1	PM1107	500	3e-141	COG0459	Chaperonin GroEL (HSP60 family)	O	Posttranslational modification, protein turnover, chaperones ;
PAU007817.1	TM0506	499	6e-141	COG0459	Chaperonin GroEL (HSP60 family)	O	Posttranslational modification, protein turnover, chaperones ;
PAU007817.1	BH0562	499	7e-141	COG0459	Chaperonin GroEL (HSP60 family)	O	Posttranslational modification, protein turnover, chaperones ;
PAU007817.1	SMc01758	498	2e-140	COG0459	Chaperonin GroEL (HSP60 family)	O	Posttranslational modification, protein turnover, chaperones ;
PAU007817.1	Cj1221	497	3e-140	COG0459	Chaperonin GroEL (HSP60 family)	O	Posttranslational modification, protein turnover, chaperones ;
PAU007817.1	STM4330	497	3e-140	COG0459	Chaperonin GroEL (HSP60 family)	O	Posttranslational modification, protein turnover, chaperones ;
PAU007817.1	groL	496	5e-140	COG0459	Chaperonin GroEL (HSP60 family)	O	Posttranslational modification, protein turnover, chaperones ;
PAU007817.1	ECs5124	496	5e-140	COG0459	Chaperonin GroEL (HSP60 family)	O	Posttranslational modification, protein turnover, chaperones ;
PAU007817.1	SMb21566	496	7e-140	COG0459	Chaperonin GroEL (HSP60 family)	O	Posttranslational modification, protein turnover, chaperones ;
PAU007817.1	ZmopA	495	9e-140	COG0459	Chaperonin GroEL (HSP60 family)	O	Posttranslational modification, protein turnover, chaperones ;
PAU014639.1	YLR300w	117	4e-26	COG2730	Endoglucanase	G	Carbohydrate transport and metabolism ;
PAU014639.1	SPBC1105.05	114	3e-25	COG2730	Endoglucanase	G	Carbohydrate transport and metabolism ;
PAU014639.1	YOR190w	109	9e-24	COG2730	Endoglucanase	G	Carbohydrate transport and metabolism ;
PAU014639.1	YDR261c	108	2e-23	COG2730	Endoglucanase	G	Carbohydrate transport and metabolism ;
PAU014639.1	SPBC2D10.05	87	6e-17	COG2730	Endoglucanase	G	Carbohydrate transport and metabolism ;
PAU014639.1	SPAC12B10.11	80.1	7e-15	COG2730	Endoglucanase	G	Carbohydrate transport and metabolism ;
PAU014639.1	YBR056w	67.4	5e-11	COG2730	Endoglucanase	G	Carbohydrate transport and metabolism ;
PAU015167.1	PA3687	654	0	COG2352	Phosphoenolpyruvate carboxylase	C	Energy production and conversion ;
PAU015167.1	VC2646	650	0	COG2352	Phosphoenolpyruvate carboxylase	C	Energy production and conversion ;
PAU015167.1	Zppc	647	0	COG2352	Phosphoenolpyruvate carboxylase	C	Energy production and conversion ;
PAU015167.1	ECs4885	647	0	COG2352	Phosphoenolpyruvate carboxylase	C	Energy production and conversion ;
PAU015167.1	ppc	647	0	COG2352	Phosphoenolpyruvate carboxylase	C	Energy production and conversion ;
PAU015167.1	PM0546	645	0	COG2352	Phosphoenolpyruvate carboxylase	C	Energy production and conversion ;
PAU015167.1	STM4119	643	0	COG2352	Phosphoenolpyruvate carboxylase	C	Energy production and conversion ;
PAU015167.1	YPO3929	637	0	COG2352	Phosphoenolpyruvate carboxylase	C	Energy production and conversion ;
PAU015167.1	HI1636	622	9e-178	COG2352	Phosphoenolpyruvate carboxylase	C	Energy production and conversion ;
PAU015167.1	all4861	443	7e-124	COG2352	Phosphoenolpyruvate carboxylase	C	Energy production and conversion ;
PAU015167.1	sll0920	420	6e-117	COG2352	Phosphoenolpyruvate carboxylase	C	Energy production and conversion ;
PAU015167.1	ML0578	394	5e-109	COG2352	Phosphoenolpyruvate carboxylase	C	Energy production and conversion ;
PAU015167.1	SP1068	386	8e-107	COG2352	Phosphoenolpyruvate carboxylase	C	Energy production and conversion ;
PAU015167.1	NMA0374	370	6e-102	COG2352	Phosphoenolpyruvate carboxylase	C	Energy production and conversion ;
PAU015167.1	Cgl1547	369	2e-101	COG2352	Phosphoenolpyruvate carboxylase	C	Energy production and conversion ;
PAU015167.1	NMB2061	365	2e-100	COG2352	Phosphoenolpyruvate carboxylase	C	Energy production and conversion ;
PAU015167.1	DR1283	360	1e-98	COG2352	Phosphoenolpyruvate carboxylase	C	Energy production and conversion ;
PAU015167.1	RSc2358	358	2e-98	COG2352	Phosphoenolpyruvate carboxylase	C	Energy production and conversion ;
PAU015167.1	SPy0608	358	3e-98	COG2352	Phosphoenolpyruvate carboxylase	C	Energy production and conversion ;
PAU015167.1	CC1493	331	5e-90	COG2352	Phosphoenolpyruvate carboxylase	C	Energy production and conversion ;
PAU013505.1	YMR276w	65.5	4e-10	COG5272	Ubiquitin	O	Posttranslational modification, protein turnover, chaperones ;
PAU013505.1	ECU02g1080	62	5e-09	COG5272	Ubiquitin	O	Posttranslational modification, protein turnover, chaperones ;
PAU013505.1	YLL039c	59.7	3e-08	COG5272	Ubiquitin	O	Posttranslational modification, protein turnover, chaperones ;
PAU013505.1	SPAC1805.12c_1	59.3	3e-08	COG5272	Ubiquitin	O	Posttranslational modification, protein turnover, chaperones ;
PAU013505.1	SPAC11G7.04_1	59.3	3e-08	COG5272	Ubiquitin	O	Posttranslational modification, protein turnover, chaperones ;
PAU013505.1	YKR094c_1	59.3	3e-08	COG5272	Ubiquitin	O	Posttranslational modification, protein turnover, chaperones ;
PAU013505.1	YIL148w_1	59.3	3e-08	COG5272	Ubiquitin	O	Posttranslational modification, protein turnover, chaperones ;
PAU013505.1	SPAC6G10.11c_1	59.3	3e-08	COG5272	Ubiquitin	O	Posttranslational modification, protein turnover, chaperones ;
PAU013505.1	SPAC589.10c_1	59.3	3e-08	COG5272	Ubiquitin	O	Posttranslational modification, protein turnover, chaperones ;
PAU013505.1	YLR167w_1	58.9	4e-08	COG5272	Ubiquitin	O	Posttranslational modification, protein turnover, chaperones ;
PAU013505.1	ECU02g0740i	58.5	5e-08	COG5272	Ubiquitin	O	Posttranslational modification, protein turnover, chaperones ;
PAU013505.1	SPAC26A3.16	57	1e-07	COG5272	Ubiquitin	O	Posttranslational modification, protein turnover, chaperones ;
PAU013505.1	SPBC12D12.08c	55.1	5e-07	COG5272	Ubiquitin	O	Posttranslational modification, protein turnover, chaperones ;
PAU029663.1	sll1746	103	2e-22	COG0222	Ribosomal protein L7/L12	J	Translation, ribosomal structure and biogenesis ;
PAU029663.1	alr5303	99	4e-21	COG0222	Ribosomal protein L7/L12	J	Translation, ribosomal structure and biogenesis ;
PAU029663.1	VC0327	96.7	2e-20	COG0222	Ribosomal protein L7/L12	J	Translation, ribosomal structure and biogenesis ;
PAU029663.1	SMc01318	88.6	6e-18	COG0222	Ribosomal protein L7/L12	J	Translation, ribosomal structure and biogenesis ;
PAU029663.1	BMEI0748	87	2e-17	COG0222	Ribosomal protein L7/L12	J	Translation, ribosomal structure and biogenesis ;
PAU029663.1	aq_1937	84.3	1e-16	COG0222	Ribosomal protein L7/L12	J	Translation, ribosomal structure and biogenesis ;
PAU029663.1	NMB0131	83.6	2e-16	COG0222	Ribosomal protein L7/L12	J	Translation, ribosomal structure and biogenesis ;
PAU029663.1	NMA0143	83.6	2e-16	COG0222	Ribosomal protein L7/L12	J	Translation, ribosomal structure and biogenesis ;
PAU029663.1	RP139	83.2	2e-16	COG0222	Ribosomal protein L7/L12	J	Translation, ribosomal structure and biogenesis ;
PAU029663.1	CT316	82.4	5e-16	COG0222	Ribosomal protein L7/L12	J	Translation, ribosomal structure and biogenesis ;
PAU029663.1	AGc3571	82.4	5e-16	COG0222	Ribosomal protein L7/L12	J	Translation, ribosomal structure and biogenesis ;
PAU029663.1	CPn0080	81.6	6e-16	COG0222	Ribosomal protein L7/L12	J	Translation, ribosomal structure and biogenesis ;
PAU029663.1	HI0641	80.9	1e-15	COG0222	Ribosomal protein L7/L12	J	Translation, ribosomal structure and biogenesis ;
PAU029663.1	mlr0275	80.5	1e-15	COG0222	Ribosomal protein L7/L12	J	Translation, ribosomal structure and biogenesis ;
PAU029663.1	Cj0477	76.3	3e-14	COG0222	Ribosomal protein L7/L12	J	Translation, ribosomal structure and biogenesis ;
PAU029663.1	jhp1122	75.9	4e-14	COG0222	Ribosomal protein L7/L12	J	Translation, ribosomal structure and biogenesis ;
PAU029663.1	HP1199	74.7	8e-14	COG0222	Ribosomal protein L7/L12	J	Translation, ribosomal structure and biogenesis ;
PAU029663.1	TP0240	74.7	8e-14	COG0222	Ribosomal protein L7/L12	J	Translation, ribosomal structure and biogenesis ;
PAU029663.1	BU035	74.7	9e-14	COG0222	Ribosomal protein L7/L12	J	Translation, ribosomal structure and biogenesis ;
PAU029663.1	BH0122	73.9	2e-13	COG0222	Ribosomal protein L7/L12	J	Translation, ribosomal structure and biogenesis ;
PAU001533.1	SPBC947.02	586	7e-167	COG5096	Vesicle coat complex, various subunits	U	Intracellular trafficking, secretion, and vesicular transport ;
PAU001533.1	SPBC2G2.06c	514	2e-145	COG5096	Vesicle coat complex, various subunits	U	Intracellular trafficking, secretion, and vesicular transport ;
PAU001533.1	YKL135c	444	5e-124	COG5096	Vesicle coat complex, various subunits	U	Intracellular trafficking, secretion, and vesicular transport ;
PAU001533.1	YJR005w	282	2e-75	COG5096	Vesicle coat complex, various subunits	U	Intracellular trafficking, secretion, and vesicular transport ;
PAU001533.1	SPAC23H3.06	176	1e-43	COG5096	Vesicle coat complex, various subunits	U	Intracellular trafficking, secretion, and vesicular transport ;
PAU001533.1	YGR261c	118	5e-26	COG5096	Vesicle coat complex, various subunits	U	Intracellular trafficking, secretion, and vesicular transport ;
PAU001533.1	YDR238c	88.2	7e-17	COG5096	Vesicle coat complex, various subunits	U	Intracellular trafficking, secretion, and vesicular transport ;
PAU001533.1	ECU06g0770	72.8	2e-12	COG5096	Vesicle coat complex, various subunits	U	Intracellular trafficking, secretion, and vesicular transport ;
PAU001533.1	SPBC146.14c	63.2	2e-09	COG5096	Vesicle coat complex, various subunits	U	Intracellular trafficking, secretion, and vesicular transport ;
PAU001533.1	SPAC57A7.10c	53.9	1e-06	COG5240	Vesicle coat complex COPI, gamma subunit	U	Intracellular trafficking, secretion, and vesicular transport ;
PAU001533.1	ECU08g1100	52.4	3e-06	COG5096	Vesicle coat complex, various subunits	U	Intracellular trafficking, secretion, and vesicular transport ;
PAU004556.1	XF0826	305	1e-82	COG3588	Fructose-1,6-bisphosphate aldolase	G	Carbohydrate transport and metabolism ;
PAU004556.1	SMc03983	288	1e-77	COG3588	Fructose-1,6-bisphosphate aldolase	G	Carbohydrate transport and metabolism ;
PAU004556.1	mlr3754	279	5e-75	COG3588	Fructose-1,6-bisphosphate aldolase	G	Carbohydrate transport and metabolism ;
PAU004556.1	AGl2190	271	1e-72	COG3588	Fructose-1,6-bisphosphate aldolase	G	Carbohydrate transport and metabolism ;
PAU004556.1	ECU01g0240	220	3e-57	COG3588	Fructose-1,6-bisphosphate aldolase	G	Carbohydrate transport and metabolism ;
PAU004556.1	CAP0064	66.2	1e-10	COG3588	Fructose-1,6-bisphosphate aldolase	G	Carbohydrate transport and metabolism ;
PAU004556.1	SA2399	57.8	4e-08	COG3588	Fructose-1,6-bisphosphate aldolase	G	Carbohydrate transport and metabolism ;
PAU004556.1	slr0943	55.8	1e-07	COG3588	Fructose-1,6-bisphosphate aldolase	G	Carbohydrate transport and metabolism ;
PAU004556.1	FN0322	55.5	2e-07	COG3588	Fructose-1,6-bisphosphate aldolase	G	Carbohydrate transport and metabolism ;
PAU017581.1	BH3386	174	4e-43	COG2046	ATP sulfurylase (sulfate adenylyltransferase)	P	Inorganic ion transport and metabolism ;
PAU017581.1	slr1165	170	6e-42	COG2046	ATP sulfurylase (sulfate adenylyltransferase)	P	Inorganic ion transport and metabolism ;
PAU017581.1	aq_1081_1	160	3e-39	COG2046	ATP sulfurylase (sulfate adenylyltransferase)	P	Inorganic ion transport and metabolism ;
PAU017581.1	BH1487	155	1e-37	COG2046	ATP sulfurylase (sulfate adenylyltransferase)	P	Inorganic ion transport and metabolism ;
PAU017581.1	YJR010w	152	8e-37	COG2046	ATP sulfurylase (sulfate adenylyltransferase)	P	Inorganic ion transport and metabolism ;
PAU017581.1	all5138	149	1e-35	COG2046	ATP sulfurylase (sulfate adenylyltransferase)	P	Inorganic ion transport and metabolism ;
PAU017581.1	DRA0016	144	2e-34	COG2046	ATP sulfurylase (sulfate adenylyltransferase)	P	Inorganic ion transport and metabolism ;
PAU017581.1	BS_ylnB	144	4e-34	COG2046	ATP sulfurylase (sulfate adenylyltransferase)	P	Inorganic ion transport and metabolism ;
PAU017581.1	BS_yitA	134	2e-31	COG2046	ATP sulfurylase (sulfate adenylyltransferase)	P	Inorganic ion transport and metabolism ;
PAU017581.1	PAB1595	122	1e-27	COG2046	ATP sulfurylase (sulfate adenylyltransferase)	P	Inorganic ion transport and metabolism ;
PAU017581.1	APE1197	117	4e-26	COG2046	ATP sulfurylase (sulfate adenylyltransferase)	P	Inorganic ion transport and metabolism ;
PAU017581.1	SSO2912	99.4	1e-20	COG2046	ATP sulfurylase (sulfate adenylyltransferase)	P	Inorganic ion transport and metabolism ;
PAU017581.1	SPBC27.08c	80.9	4e-15	COG2046	ATP sulfurylase (sulfate adenylyltransferase)	P	Inorganic ion transport and metabolism ;
PAU017581.1	PAE2609	80.9	4e-15	COG2046	ATP sulfurylase (sulfate adenylyltransferase)	P	Inorganic ion transport and metabolism ;
PAU017581.1	AF1667	75.1	2e-13	COG2046	ATP sulfurylase (sulfate adenylyltransferase)	P	Inorganic ion transport and metabolism ;
PAU022505.1	SPAC664.09	349	3e-95	COG0405	Gamma-glutamyltransferase	E	Amino acid transport and metabolism ;
PAU022505.1	RSp0274	309	2e-83	COG0405	Gamma-glutamyltransferase	E	Amino acid transport and metabolism ;
PAU022505.1	SPAC56E4.06c	309	3e-83	COG0405	Gamma-glutamyltransferase	E	Amino acid transport and metabolism ;
PAU022505.1	STM3551	306	1e-82	COG0405	Gamma-glutamyltransferase	E	Amino acid transport and metabolism ;
PAU022505.1	Zggt	301	7e-81	COG0405	Gamma-glutamyltransferase	E	Amino acid transport and metabolism ;
PAU022505.1	ECs4293	301	7e-81	COG0405	Gamma-glutamyltransferase	E	Amino acid transport and metabolism ;
PAU022505.1	alr2051	298	5e-80	COG0405	Gamma-glutamyltransferase	E	Amino acid transport and metabolism ;
PAU022505.1	ggt	298	7e-80	COG0405	Gamma-glutamyltransferase	E	Amino acid transport and metabolism ;
PAU022505.1	HP1118	296	1e-79	COG0405	Gamma-glutamyltransferase	E	Amino acid transport and metabolism ;
PAU022505.1	jhp1046	293	2e-78	COG0405	Gamma-glutamyltransferase	E	Amino acid transport and metabolism ;
PAU022505.1	SMb20585	292	4e-78	COG0405	Gamma-glutamyltransferase	E	Amino acid transport and metabolism ;
PAU022505.1	mlr5711	272	3e-72	COG0405	Gamma-glutamyltransferase	E	Amino acid transport and metabolism ;
PAU022505.1	BS_ggt	265	5e-70	COG0405	Gamma-glutamyltransferase	E	Amino acid transport and metabolism ;
PAU022505.1	CC0104	264	1e-69	COG0405	Gamma-glutamyltransferase	E	Amino acid transport and metabolism ;
PAU022505.1	FN0941	260	1e-68	COG0405	Gamma-glutamyltransferase	E	Amino acid transport and metabolism ;
PAU022505.1	ECU05g1240	250	2e-65	COG0405	Gamma-glutamyltransferase	E	Amino acid transport and metabolism ;
PAU022505.1	PA1338	246	2e-64	COG0405	Gamma-glutamyltransferase	E	Amino acid transport and metabolism ;
PAU022505.1	XF0984	239	2e-62	COG0405	Gamma-glutamyltransferase	E	Amino acid transport and metabolism ;
PAU022505.1	AGpA750	231	6e-60	COG0405	Gamma-glutamyltransferase	E	Amino acid transport and metabolism ;
PAU022505.1	VC0194	230	1e-59	COG0405	Gamma-glutamyltransferase	E	Amino acid transport and metabolism ;
PAU002883.1	all1865	317	3e-86	COG1902	NADH:flavin oxidoreductases, Old Yellow Enzyme family	C	Energy production and conversion ;
PAU002883.1	AGc3979	303	4e-82	COG1902	NADH:flavin oxidoreductases, Old Yellow Enzyme family	C	Energy production and conversion ;
PAU002883.1	MA1003	296	4e-80	COG1902	NADH:flavin oxidoreductases, Old Yellow Enzyme family	C	Energy production and conversion ;
PAU002883.1	AGpA653	294	1e-79	COG1902	NADH:flavin oxidoreductases, Old Yellow Enzyme family	C	Energy production and conversion ;
PAU002883.1	SMc01227	292	5e-79	COG1902	NADH:flavin oxidoreductases, Old Yellow Enzyme family	C	Energy production and conversion ;
PAU002883.1	RSc1202	288	1e-77	COG1902	NADH:flavin oxidoreductases, Old Yellow Enzyme family	C	Energy production and conversion ;
PAU002883.1	mll2211	287	2e-77	COG1902	NADH:flavin oxidoreductases, Old Yellow Enzyme family	C	Energy production and conversion ;
PAU002883.1	PA1334	285	6e-77	COG1902	NADH:flavin oxidoreductases, Old Yellow Enzyme family	C	Energy production and conversion ;
PAU002883.1	PA2932	285	9e-77	COG1902	NADH:flavin oxidoreductases, Old Yellow Enzyme family	C	Energy production and conversion ;
PAU002883.1	VCA0993	283	3e-76	COG1902	NADH:flavin oxidoreductases, Old Yellow Enzyme family	C	Energy production and conversion ;
PAU002883.1	BMEII0394	281	1e-75	COG1902	NADH:flavin oxidoreductases, Old Yellow Enzyme family	C	Energy production and conversion ;
PAU002883.1	YPO2379	273	5e-73	COG1902	NADH:flavin oxidoreductases, Old Yellow Enzyme family	C	Energy production and conversion ;
PAU002883.1	STM1436	264	2e-70	COG1902	NADH:flavin oxidoreductases, Old Yellow Enzyme family	C	Energy production and conversion ;
PAU002883.1	ZnemA	260	3e-69	COG1902	NADH:flavin oxidoreductases, Old Yellow Enzyme family	C	Energy production and conversion ;
PAU002883.1	ECs2359	260	3e-69	COG1902	NADH:flavin oxidoreductases, Old Yellow Enzyme family	C	Energy production and conversion ;
PAU002883.1	nemA	259	5e-69	COG1902	NADH:flavin oxidoreductases, Old Yellow Enzyme family	C	Energy production and conversion ;
PAU002883.1	PA4356	258	2e-68	COG1902	NADH:flavin oxidoreductases, Old Yellow Enzyme family	C	Energy production and conversion ;
PAU002883.1	YPL171c	243	4e-64	COG1902	NADH:flavin oxidoreductases, Old Yellow Enzyme family	C	Energy production and conversion ;
PAU002883.1	RSp0445	236	5e-62	COG1902	NADH:flavin oxidoreductases, Old Yellow Enzyme family	C	Energy production and conversion ;
PAU002883.1	SMa1604	229	8e-60	COG1902	NADH:flavin oxidoreductases, Old Yellow Enzyme family	C	Energy production and conversion ;
PAU003438.1	SPBC2D10.12	192	8e-49	COG5272	Ubiquitin	O	Posttranslational modification, protein turnover, chaperones ;
PAU003438.1	YEL037c	138	2e-32	COG5272	Ubiquitin	O	Posttranslational modification, protein turnover, chaperones ;
PAU003438.1	ECU02g0740i	52.8	9e-07	COG5272	Ubiquitin	O	Posttranslational modification, protein turnover, chaperones ;
PAU003438.1	ECU02g1080	52.4	1e-06	COG5272	Ubiquitin	O	Posttranslational modification, protein turnover, chaperones ;
PAU003438.1	SPAC1805.12c_1	51.6	2e-06	COG5272	Ubiquitin	O	Posttranslational modification, protein turnover, chaperones ;
PAU003438.1	SPAC11G7.04_1	51.6	2e-06	COG5272	Ubiquitin	O	Posttranslational modification, protein turnover, chaperones ;
PAU003438.1	YKR094c_1	51.6	2e-06	COG5272	Ubiquitin	O	Posttranslational modification, protein turnover, chaperones ;
PAU003438.1	YIL148w_1	51.6	2e-06	COG5272	Ubiquitin	O	Posttranslational modification, protein turnover, chaperones ;
PAU003438.1	SPAC6G10.11c_1	50.8	4e-06	COG5272	Ubiquitin	O	Posttranslational modification, protein turnover, chaperones ;
PAU003438.1	SPAC589.10c_1	50.8	4e-06	COG5272	Ubiquitin	O	Posttranslational modification, protein turnover, chaperones ;
PAU003438.1	YLL039c	49.7	9e-06	COG5272	Ubiquitin	O	Posttranslational modification, protein turnover, chaperones ;
PAU003438.1	YLR167w_1	49.7	9e-06	COG5272	Ubiquitin	O	Posttranslational modification, protein turnover, chaperones ;
PAU015306.3	YAL048c	320	4e-87	COG1100	GTPase SAR1 and related small G proteins	R	General function prediction only ;
PAU015306.3	SPAC16.01	59.3	2e-08	COG1100	GTPase SAR1 and related small G proteins	R	General function prediction only ;
PAU015306.3	SPAC16A10.04	57.4	9e-08	COG1100	GTPase SAR1 and related small G proteins	R	General function prediction only ;
PAU015306.3	SPAC110.03	54.3	7e-07	COG1100	GTPase SAR1 and related small G proteins	R	General function prediction only ;
PAU006868.1	PH0722	347	6e-95	COG1473	Metal-dependent amidase/aminoacylase/carboxypeptidase	R	General function prediction only ;
PAU006868.1	PAB0873	347	8e-95	COG1473	Metal-dependent amidase/aminoacylase/carboxypeptidase	R	General function prediction only ;
PAU006868.1	PH1043	313	1e-84	COG1473	Metal-dependent amidase/aminoacylase/carboxypeptidase	R	General function prediction only ;
PAU006868.1	CAC1014	277	8e-74	COG1473	Metal-dependent amidase/aminoacylase/carboxypeptidase	R	General function prediction only ;
PAU006868.1	SSO1952	270	7e-72	COG1473	Metal-dependent amidase/aminoacylase/carboxypeptidase	R	General function prediction only ;
PAU006868.1	SSO1355	269	2e-71	COG1473	Metal-dependent amidase/aminoacylase/carboxypeptidase	R	General function prediction only ;
PAU006868.1	slr1653	263	1e-69	COG1473	Metal-dependent amidase/aminoacylase/carboxypeptidase	R	General function prediction only ;
PAU006868.1	BS_yxeP	256	2e-67	COG1473	Metal-dependent amidase/aminoacylase/carboxypeptidase	R	General function prediction only ;
PAU006868.1	alr4934	252	2e-66	COG1473	Metal-dependent amidase/aminoacylase/carboxypeptidase	R	General function prediction only ;
PAU006868.1	BS_hipO	248	3e-65	COG1473	Metal-dependent amidase/aminoacylase/carboxypeptidase	R	General function prediction only ;
PAU006868.1	RSc2871	246	2e-64	COG1473	Metal-dependent amidase/aminoacylase/carboxypeptidase	R	General function prediction only ;
PAU006868.1	all2102	244	5e-64	COG1473	Metal-dependent amidase/aminoacylase/carboxypeptidase	R	General function prediction only ;
PAU006868.1	FN1063	243	1e-63	COG1473	Metal-dependent amidase/aminoacylase/carboxypeptidase	R	General function prediction only ;
PAU006868.1	TVN0740	242	2e-63	COG1473	Metal-dependent amidase/aminoacylase/carboxypeptidase	R	General function prediction only ;
PAU006868.1	PA2922	237	8e-62	COG1473	Metal-dependent amidase/aminoacylase/carboxypeptidase	R	General function prediction only ;
PAU006868.1	AGc4953	237	9e-62	COG1473	Metal-dependent amidase/aminoacylase/carboxypeptidase	R	General function prediction only ;
PAU006868.1	lin0542	235	3e-61	COG1473	Metal-dependent amidase/aminoacylase/carboxypeptidase	R	General function prediction only ;
PAU006868.1	SA0507	234	5e-61	COG1473	Metal-dependent amidase/aminoacylase/carboxypeptidase	R	General function prediction only ;
PAU006868.1	FN0590	234	6e-61	COG1473	Metal-dependent amidase/aminoacylase/carboxypeptidase	R	General function prediction only ;
PAU006868.1	BH1613	233	1e-60	COG1473	Metal-dependent amidase/aminoacylase/carboxypeptidase	R	General function prediction only ;
PAU022441.2	SPAC19G12.10c_2	133	8e-31	COG2939	Carboxypeptidase C (cathepsin A)	E	Amino acid transport and metabolism ;
PAU022441.2	YBR139w	132	1e-30	COG2939	Carboxypeptidase C (cathepsin A)	E	Amino acid transport and metabolism ;
PAU022441.2	YMR297w	122	1e-27	COG2939	Carboxypeptidase C (cathepsin A)	E	Amino acid transport and metabolism ;
PAU022441.2	SPBC16G5.09	114	4e-25	COG2939	Carboxypeptidase C (cathepsin A)	E	Amino acid transport and metabolism ;
PAU022441.2	YGL203c	114	5e-25	COG2939	Carboxypeptidase C (cathepsin A)	E	Amino acid transport and metabolism ;
PAU022441.2	SPAC1296.03c	72	2e-12	COG2939	Carboxypeptidase C (cathepsin A)	E	Amino acid transport and metabolism ;
PAU022441.2	XF1282	55.1	2e-07	COG2939	Carboxypeptidase C (cathepsin A)	E	Amino acid transport and metabolism ;
PAU005407.1	SPAC222.12c	734	0	COG0055	F0F1-type ATP synthase, beta subunit	C	Energy production and conversion ;
PAU005407.1	YJR121w	724	0	COG0055	F0F1-type ATP synthase, beta subunit	C	Energy production and conversion ;
PAU005407.1	SMc02501	723	0	COG0055	F0F1-type ATP synthase, beta subunit	C	Energy production and conversion ;
PAU005407.1	mll4060	722	0	COG0055	F0F1-type ATP synthase, beta subunit	C	Energy production and conversion ;
PAU005407.1	RC1235	715	0	COG0055	F0F1-type ATP synthase, beta subunit	C	Energy production and conversion ;
PAU005407.1	RP801	709	0	COG0055	F0F1-type ATP synthase, beta subunit	C	Energy production and conversion ;
PAU005407.1	BMEI0251	702	0	COG0055	F0F1-type ATP synthase, beta subunit	C	Energy production and conversion ;
PAU005407.1	AGc4754	682	0	COG0055	F0F1-type ATP synthase, beta subunit	C	Energy production and conversion ;
PAU005407.1	CC3447	680	0	COG0055	F0F1-type ATP synthase, beta subunit	C	Energy production and conversion ;
PAU005407.1	FN0358	677	0	COG0055	F0F1-type ATP synthase, beta subunit	C	Energy production and conversion ;
PAU005407.1	all5039	667	0	COG0055	F0F1-type ATP synthase, beta subunit	C	Energy production and conversion ;
PAU005407.1	Cj0107	648	0	COG0055	F0F1-type ATP synthase, beta subunit	C	Energy production and conversion ;
PAU005407.1	YPO4121	643	0	COG0055	F0F1-type ATP synthase, beta subunit	C	Energy production and conversion ;
PAU005407.1	STM3865	640	0	COG0055	F0F1-type ATP synthase, beta subunit	C	Energy production and conversion ;
PAU005407.1	atpD	640	0	COG0055	F0F1-type ATP synthase, beta subunit	C	Energy production and conversion ;
PAU005407.1	ZatpD	640	0	COG0055	F0F1-type ATP synthase, beta subunit	C	Energy production and conversion ;
PAU005407.1	ECs4674	640	0	COG0055	F0F1-type ATP synthase, beta subunit	C	Energy production and conversion ;
PAU005407.1	BH3754	635	0	COG0055	F0F1-type ATP synthase, beta subunit	C	Energy production and conversion ;
PAU005407.1	PM1494	635	0	COG0055	F0F1-type ATP synthase, beta subunit	C	Energy production and conversion ;
PAU005407.1	CAC2865	634	0	COG0055	F0F1-type ATP synthase, beta subunit	C	Energy production and conversion ;
PAU016754.1	YPR035w	402	4e-112	COG0174	Glutamine synthetase	E	Amino acid transport and metabolism ;
PAU016754.1	SPAC23H4.06	393	4e-109	COG0174	Glutamine synthetase	E	Amino acid transport and metabolism ;
PAU016754.1	SMb20745	261	2e-69	COG0174	Glutamine synthetase	E	Amino acid transport and metabolism ;
PAU016754.1	AGc4385	260	3e-69	COG0174	Glutamine synthetase	E	Amino acid transport and metabolism ;
PAU016754.1	HP0512	76.6	9e-14	COG0174	Glutamine synthetase	E	Amino acid transport and metabolism ;
PAU016754.1	jhp0461	72.8	1e-12	COG0174	Glutamine synthetase	E	Amino acid transport and metabolism ;
PAU016754.1	TM0943	72.4	2e-12	COG0174	Glutamine synthetase	E	Amino acid transport and metabolism ;
PAU016754.1	PAE2556	69.3	1e-11	COG0174	Glutamine synthetase	E	Amino acid transport and metabolism ;
PAU016754.1	PAE3442	69.3	1e-11	COG0174	Glutamine synthetase	E	Amino acid transport and metabolism ;
PAU016754.1	TVN1492	63.5	6e-10	COG0174	Glutamine synthetase	E	Amino acid transport and metabolism ;
PAU016754.1	Ta1498	58.9	2e-08	COG0174	Glutamine synthetase	E	Amino acid transport and metabolism ;
PAU016754.1	MA4216	58.9	2e-08	COG0174	Glutamine synthetase	E	Amino acid transport and metabolism ;
PAU016754.1	Rv2222c	58.2	3e-08	COG0174	Glutamine synthetase	E	Amino acid transport and metabolism ;
PAU016754.1	MT2280	58.2	3e-08	COG0174	Glutamine synthetase	E	Amino acid transport and metabolism ;
PAU016754.1	Cgl2180	56.6	8e-08	COG0174	Glutamine synthetase	E	Amino acid transport and metabolism ;
PAU016754.1	ML1631	54.3	4e-07	COG0174	Glutamine synthetase	E	Amino acid transport and metabolism ;
PAU011475.1	YLL018c	476	3e-134	COG0017	Aspartyl/asparaginyl-tRNA synthetases	J	Translation, ribosomal structure and biogenesis ;
PAU011475.1	SPCC1223.07c	462	5e-130	COG0017	Aspartyl/asparaginyl-tRNA synthetases	J	Translation, ribosomal structure and biogenesis ;
PAU011475.1	ECU06g0790	325	1e-88	COG0017	Aspartyl/asparaginyl-tRNA synthetases	J	Translation, ribosomal structure and biogenesis ;
PAU011475.1	PAB0646	300	4e-81	COG0017	Aspartyl/asparaginyl-tRNA synthetases	J	Translation, ribosomal structure and biogenesis ;
PAU011475.1	PH1020	294	2e-79	COG0017	Aspartyl/asparaginyl-tRNA synthetases	J	Translation, ribosomal structure and biogenesis ;
PAU011475.1	MK0710	291	3e-78	COG0017	Aspartyl/asparaginyl-tRNA synthetases	J	Translation, ribosomal structure and biogenesis ;
PAU011475.1	AF0920	286	4e-77	COG0017	Aspartyl/asparaginyl-tRNA synthetases	J	Translation, ribosomal structure and biogenesis ;
PAU011475.1	TVN1090	284	2e-76	COG0017	Aspartyl/asparaginyl-tRNA synthetases	J	Translation, ribosomal structure and biogenesis ;
PAU011475.1	Ta0946	280	4e-75	COG0017	Aspartyl/asparaginyl-tRNA synthetases	J	Translation, ribosomal structure and biogenesis ;
PAU011475.1	MJ1555	277	3e-74	COG0017	Aspartyl/asparaginyl-tRNA synthetases	J	Translation, ribosomal structure and biogenesis ;
PAU011475.1	MTH226	275	1e-73	COG0017	Aspartyl/asparaginyl-tRNA synthetases	J	Translation, ribosomal structure and biogenesis ;
PAU011475.1	APE2192	275	1e-73	COG0017	Aspartyl/asparaginyl-tRNA synthetases	J	Translation, ribosomal structure and biogenesis ;
PAU011475.1	CAC2979	272	9e-73	COG0017	Aspartyl/asparaginyl-tRNA synthetases	J	Translation, ribosomal structure and biogenesis ;
PAU011475.1	CAC3564	270	3e-72	COG0017	Aspartyl/asparaginyl-tRNA synthetases	J	Translation, ribosomal structure and biogenesis ;
PAU011475.1	MA1684	265	1e-70	COG0017	Aspartyl/asparaginyl-tRNA synthetases	J	Translation, ribosomal structure and biogenesis ;
PAU011475.1	PAE0703	239	1e-62	COG0017	Aspartyl/asparaginyl-tRNA synthetases	J	Translation, ribosomal structure and biogenesis ;
PAU011475.1	DR1055	229	7e-60	COG0017	Aspartyl/asparaginyl-tRNA synthetases	J	Translation, ribosomal structure and biogenesis ;
PAU011475.1	SSO0173	229	9e-60	COG0017	Aspartyl/asparaginyl-tRNA synthetases	J	Translation, ribosomal structure and biogenesis ;
PAU011475.1	VNG0461G	224	3e-58	COG0017	Aspartyl/asparaginyl-tRNA synthetases	J	Translation, ribosomal structure and biogenesis ;
PAU011475.1	PAB2203	199	1e-50	COG0017	Aspartyl/asparaginyl-tRNA synthetases	J	Translation, ribosomal structure and biogenesis ;
PAU018000.1	BH1923	304	5e-82	COG2723	Beta-glucosidase/6-phospho-beta-glucosidase/beta-galactosidase	G	Carbohydrate transport and metabolism ;
PAU018000.1	CAC0385	264	5e-70	COG2723	Beta-glucosidase/6-phospho-beta-glucosidase/beta-galactosidase	G	Carbohydrate transport and metabolism ;
PAU018000.1	AGl770	253	8e-67	COG2723	Beta-glucosidase/6-phospho-beta-glucosidase/beta-galactosidase	G	Carbohydrate transport and metabolism ;
PAU018000.1	L179659	249	1e-65	COG2723	Beta-glucosidase/6-phospho-beta-glucosidase/beta-galactosidase	G	Carbohydrate transport and metabolism ;
PAU018000.1	CC2136	248	3e-65	COG2723	Beta-glucosidase/6-phospho-beta-glucosidase/beta-galactosidase	G	Carbohydrate transport and metabolism ;
PAU018000.1	CAC1084	240	9e-63	COG2723	Beta-glucosidase/6-phospho-beta-glucosidase/beta-galactosidase	G	Carbohydrate transport and metabolism ;
PAU018000.1	BS_ydhP	239	2e-62	COG2723	Beta-glucosidase/6-phospho-beta-glucosidase/beta-galactosidase	G	Carbohydrate transport and metabolism ;
PAU018000.1	SMc03160	239	2e-62	COG2723	Beta-glucosidase/6-phospho-beta-glucosidase/beta-galactosidase	G	Carbohydrate transport and metabolism ;
PAU018000.1	lin0297	238	5e-62	COG2723	Beta-glucosidase/6-phospho-beta-glucosidase/beta-galactosidase	G	Carbohydrate transport and metabolism ;
PAU018000.1	BS_yckE	234	4e-61	COG2723	Beta-glucosidase/6-phospho-beta-glucosidase/beta-galactosidase	G	Carbohydrate transport and metabolism ;
PAU018000.1	BH3918	233	1e-60	COG2723	Beta-glucosidase/6-phospho-beta-glucosidase/beta-galactosidase	G	Carbohydrate transport and metabolism ;
PAU018000.1	lin0328	229	2e-59	COG2723	Beta-glucosidase/6-phospho-beta-glucosidase/beta-galactosidase	G	Carbohydrate transport and metabolism ;
PAU018000.1	CAC2963	225	3e-58	COG2723	Beta-glucosidase/6-phospho-beta-glucosidase/beta-galactosidase	G	Carbohydrate transport and metabolism ;
PAU018000.1	lin0583	216	9e-56	COG2723	Beta-glucosidase/6-phospho-beta-glucosidase/beta-galactosidase	G	Carbohydrate transport and metabolism ;
PAU018000.1	STM3775	211	5e-54	COG2723	Beta-glucosidase/6-phospho-beta-glucosidase/beta-galactosidase	G	Carbohydrate transport and metabolism ;
PAU018000.1	lin0391	203	8e-52	COG2723	Beta-glucosidase/6-phospho-beta-glucosidase/beta-galactosidase	G	Carbohydrate transport and metabolism ;
PAU018000.1	SP0265	200	1e-50	COG2723	Beta-glucosidase/6-phospho-beta-glucosidase/beta-galactosidase	G	Carbohydrate transport and metabolism ;
PAU018000.1	L32812	200	1e-50	COG2723	Beta-glucosidase/6-phospho-beta-glucosidase/beta-galactosidase	G	Carbohydrate transport and metabolism ;
PAU018000.1	SPy1328	194	4e-49	COG2723	Beta-glucosidase/6-phospho-beta-glucosidase/beta-galactosidase	G	Carbohydrate transport and metabolism ;
PAU018000.1	SA1991	191	4e-48	COG2723	Beta-glucosidase/6-phospho-beta-glucosidase/beta-galactosidase	G	Carbohydrate transport and metabolism ;
PAU030577.1	TM1015	376	5e-104	COG0334	Glutamate dehydrogenase/leucine dehydrogenase	E	Amino acid transport and metabolism ;
PAU030577.1	SA0819	370	2e-102	COG0334	Glutamate dehydrogenase/leucine dehydrogenase	E	Amino acid transport and metabolism ;
PAU030577.1	BH2718	368	9e-102	COG0334	Glutamate dehydrogenase/leucine dehydrogenase	E	Amino acid transport and metabolism ;
PAU030577.1	Ta0635	364	1e-100	COG0334	Glutamate dehydrogenase/leucine dehydrogenase	E	Amino acid transport and metabolism ;
PAU030577.1	TVN0759	362	5e-100	COG0334	Glutamate dehydrogenase/leucine dehydrogenase	E	Amino acid transport and metabolism ;
PAU030577.1	BS_yweB	361	1e-99	COG0334	Glutamate dehydrogenase/leucine dehydrogenase	E	Amino acid transport and metabolism ;
PAU030577.1	VNG1204G	355	1e-97	COG0334	Glutamate dehydrogenase/leucine dehydrogenase	E	Amino acid transport and metabolism ;
PAU030577.1	BH1622	352	5e-97	COG0334	Glutamate dehydrogenase/leucine dehydrogenase	E	Amino acid transport and metabolism ;
PAU030577.1	RSc0480	352	8e-97	COG0334	Glutamate dehydrogenase/leucine dehydrogenase	E	Amino acid transport and metabolism ;
PAU030577.1	alr4255	352	9e-97	COG0334	Glutamate dehydrogenase/leucine dehydrogenase	E	Amino acid transport and metabolism ;
PAU030577.1	BH3942	347	2e-95	COG0334	Glutamate dehydrogenase/leucine dehydrogenase	E	Amino acid transport and metabolism ;
PAU030577.1	TVN0760	345	6e-95	COG0334	Glutamate dehydrogenase/leucine dehydrogenase	E	Amino acid transport and metabolism ;
PAU030577.1	PH1593	343	3e-94	COG0334	Glutamate dehydrogenase/leucine dehydrogenase	E	Amino acid transport and metabolism ;
PAU030577.1	PAB0391	343	3e-94	COG0334	Glutamate dehydrogenase/leucine dehydrogenase	E	Amino acid transport and metabolism ;
PAU030577.1	STM1795	339	6e-93	COG0334	Glutamate dehydrogenase/leucine dehydrogenase	E	Amino acid transport and metabolism ;
PAU030577.1	Ta0776	338	1e-92	COG0334	Glutamate dehydrogenase/leucine dehydrogenase	E	Amino acid transport and metabolism ;
PAU030577.1	BS_ypcA	336	4e-92	COG0334	Glutamate dehydrogenase/leucine dehydrogenase	E	Amino acid transport and metabolism ;
PAU030577.1	SSO1930	330	3e-90	COG0334	Glutamate dehydrogenase/leucine dehydrogenase	E	Amino acid transport and metabolism ;
PAU030577.1	slr0710	327	3e-89	COG0334	Glutamate dehydrogenase/leucine dehydrogenase	E	Amino acid transport and metabolism ;
PAU030577.1	NMB1476	327	3e-89	COG0334	Glutamate dehydrogenase/leucine dehydrogenase	E	Amino acid transport and metabolism ;
PAU025189.1	RC0764	389	6e-108	COG0508	Pyruvate/2-oxoglutarate dehydrogenase complex, dihydrolipoamide acyltransferase (E2) component, and related enzymes	C	Energy production and conversion ;
PAU025189.1	SPCC794.07	383	5e-106	COG0508	Pyruvate/2-oxoglutarate dehydrogenase complex, dihydrolipoamide acyltransferase (E2) component, and related enzymes	C	Energy production and conversion ;
PAU025189.1	AGc2641	371	2e-102	COG0508	Pyruvate/2-oxoglutarate dehydrogenase complex, dihydrolipoamide acyltransferase (E2) component, and related enzymes	C	Energy production and conversion ;
PAU025189.1	RP530	369	1e-101	COG0508	Pyruvate/2-oxoglutarate dehydrogenase complex, dihydrolipoamide acyltransferase (E2) component, and related enzymes	C	Energy production and conversion ;
PAU025189.1	BMEI0856	358	2e-98	COG0508	Pyruvate/2-oxoglutarate dehydrogenase complex, dihydrolipoamide acyltransferase (E2) component, and related enzymes	C	Energy production and conversion ;
PAU025189.1	YNL071w	347	4e-95	COG0508	Pyruvate/2-oxoglutarate dehydrogenase complex, dihydrolipoamide acyltransferase (E2) component, and related enzymes	C	Energy production and conversion ;
PAU025189.1	SMc01032	345	1e-94	COG0508	Pyruvate/2-oxoglutarate dehydrogenase complex, dihydrolipoamide acyltransferase (E2) component, and related enzymes	C	Energy production and conversion ;
PAU025189.1	mlr0385	341	2e-93	COG0508	Pyruvate/2-oxoglutarate dehydrogenase complex, dihydrolipoamide acyltransferase (E2) component, and related enzymes	C	Energy production and conversion ;
PAU025189.1	BMEII0060	339	1e-92	COG0508	Pyruvate/2-oxoglutarate dehydrogenase complex, dihydrolipoamide acyltransferase (E2) component, and related enzymes	C	Energy production and conversion ;
PAU025189.1	CC1729	313	4e-85	COG0508	Pyruvate/2-oxoglutarate dehydrogenase complex, dihydrolipoamide acyltransferase (E2) component, and related enzymes	C	Energy production and conversion ;
PAU025189.1	mll3627	290	4e-78	COG0508	Pyruvate/2-oxoglutarate dehydrogenase complex, dihydrolipoamide acyltransferase (E2) component, and related enzymes	C	Energy production and conversion ;
PAU025189.1	CPn0306	256	1e-67	COG0508	Pyruvate/2-oxoglutarate dehydrogenase complex, dihydrolipoamide acyltransferase (E2) component, and related enzymes	C	Energy production and conversion ;
PAU025189.1	CT247	255	2e-67	COG0508	Pyruvate/2-oxoglutarate dehydrogenase complex, dihydrolipoamide acyltransferase (E2) component, and related enzymes	C	Energy production and conversion ;
PAU025189.1	BH0778	242	1e-63	COG0508	Pyruvate/2-oxoglutarate dehydrogenase complex, dihydrolipoamide acyltransferase (E2) component, and related enzymes	C	Energy production and conversion ;
PAU025189.1	BH1824	226	9e-59	COG0508	Pyruvate/2-oxoglutarate dehydrogenase complex, dihydrolipoamide acyltransferase (E2) component, and related enzymes	C	Energy production and conversion ;
PAU025189.1	BS_acoC	223	8e-58	COG0508	Pyruvate/2-oxoglutarate dehydrogenase complex, dihydrolipoamide acyltransferase (E2) component, and related enzymes	C	Energy production and conversion ;
PAU025189.1	sll1841	216	1e-55	COG0508	Pyruvate/2-oxoglutarate dehydrogenase complex, dihydrolipoamide acyltransferase (E2) component, and related enzymes	C	Energy production and conversion ;
PAU025189.1	BH2761	212	1e-54	COG0508	Pyruvate/2-oxoglutarate dehydrogenase complex, dihydrolipoamide acyltransferase (E2) component, and related enzymes	C	Energy production and conversion ;
PAU025189.1	lin1411	209	9e-54	COG0508	Pyruvate/2-oxoglutarate dehydrogenase complex, dihydrolipoamide acyltransferase (E2) component, and related enzymes	C	Energy production and conversion ;
PAU025189.1	RC0226	206	7e-53	COG0508	Pyruvate/2-oxoglutarate dehydrogenase complex, dihydrolipoamide acyltransferase (E2) component, and related enzymes	C	Energy production and conversion ;
PAU020701.1	tynA	312	2e-84	COG3733	Cu2+-containing amine oxidase	Q	Secondary metabolites biosynthesis, transport and catabolism ;
PAU020701.1	alr3431	291	3e-78	COG3733	Cu2+-containing amine oxidase	Q	Secondary metabolites biosynthesis, transport and catabolism ;
PAU020701.1	mll6250	267	5e-71	COG3733	Cu2+-containing amine oxidase	Q	Secondary metabolites biosynthesis, transport and catabolism ;
PAU020701.1	SSO1692	262	1e-69	COG3733	Cu2+-containing amine oxidase	Q	Secondary metabolites biosynthesis, transport and catabolism ;
PAU020701.1	SPAC2E1P3.04	228	4e-59	COG3733	Cu2+-containing amine oxidase	Q	Secondary metabolites biosynthesis, transport and catabolism ;
PAU020701.1	DRB0101	144	4e-34	COG3733	Cu2+-containing amine oxidase	Q	Secondary metabolites biosynthesis, transport and catabolism ;
PAU008755.1	all4607_2	669	0	COG1003	Glycine cleavage system protein P (pyridoxal-binding), C-terminal domain	E	Amino acid transport and metabolism ;
PAU008755.1	RSc3295_2	645	0	COG1003	Glycine cleavage system protein P (pyridoxal-binding), C-terminal domain	E	Amino acid transport and metabolism ;
PAU008755.1	PA2445_2	638	0	COG1003	Glycine cleavage system protein P (pyridoxal-binding), C-terminal domain	E	Amino acid transport and metabolism ;
PAU008755.1	slr0293_2	632	0	COG1003	Glycine cleavage system protein P (pyridoxal-binding), C-terminal domain	E	Amino acid transport and metabolism ;
PAU008755.1	DR1809_2	625	1e-178	COG1003	Glycine cleavage system protein P (pyridoxal-binding), C-terminal domain	E	Amino acid transport and metabolism ;
PAU008755.1	YPO0905_2	614	2e-175	COG1003	Glycine cleavage system protein P (pyridoxal-binding), C-terminal domain	E	Amino acid transport and metabolism ;
PAU008755.1	ECs3774_2	612	1e-174	COG1003	Glycine cleavage system protein P (pyridoxal-binding), C-terminal domain	E	Amino acid transport and metabolism ;
PAU008755.1	gcvP_2	611	3e-174	COG1003	Glycine cleavage system protein P (pyridoxal-binding), C-terminal domain	E	Amino acid transport and metabolism ;
PAU008755.1	ZgcvP_2	608	1e-173	COG1003	Glycine cleavage system protein P (pyridoxal-binding), C-terminal domain	E	Amino acid transport and metabolism ;
PAU008755.1	STM3053_2	608	2e-173	COG1003	Glycine cleavage system protein P (pyridoxal-binding), C-terminal domain	E	Amino acid transport and metabolism ;
PAU008755.1	AGc2699_2	605	1e-172	COG1003	Glycine cleavage system protein P (pyridoxal-binding), C-terminal domain	E	Amino acid transport and metabolism ;
PAU008755.1	SMc02049_2	605	1e-172	COG1003	Glycine cleavage system protein P (pyridoxal-binding), C-terminal domain	E	Amino acid transport and metabolism ;
PAU008755.1	SPAC13G6.06c_2	603	5e-172	COG1003	Glycine cleavage system protein P (pyridoxal-binding), C-terminal domain	E	Amino acid transport and metabolism ;
PAU008755.1	XF1385_2	601	2e-171	COG1003	Glycine cleavage system protein P (pyridoxal-binding), C-terminal domain	E	Amino acid transport and metabolism ;
PAU008755.1	PA5213_2	600	5e-171	COG1003	Glycine cleavage system protein P (pyridoxal-binding), C-terminal domain	E	Amino acid transport and metabolism ;
PAU008755.1	NMA1934_2	585	1e-166	COG1003	Glycine cleavage system protein P (pyridoxal-binding), C-terminal domain	E	Amino acid transport and metabolism ;
PAU008755.1	YMR189w_2	582	1e-165	COG1003	Glycine cleavage system protein P (pyridoxal-binding), C-terminal domain	E	Amino acid transport and metabolism ;
PAU008755.1	MT1880_2	561	2e-159	COG1003	Glycine cleavage system protein P (pyridoxal-binding), C-terminal domain	E	Amino acid transport and metabolism ;
PAU008755.1	Rv1832_2	561	2e-159	COG1003	Glycine cleavage system protein P (pyridoxal-binding), C-terminal domain	E	Amino acid transport and metabolism ;
PAU008755.1	mlr0885_2	561	2e-159	COG1003	Glycine cleavage system protein P (pyridoxal-binding), C-terminal domain	E	Amino acid transport and metabolism ;
PAU026275.1	alr0124_1	83.2	3e-15	COG4886	Leucine-rich repeat (LRR) protein	S	Function unknown ;
PAU026275.1	RSp0842	69.3	4e-11	COG4886	Leucine-rich repeat (LRR) protein	S	Function unknown ;
PAU026275.1	RSp0875	67.4	2e-10	COG4886	Leucine-rich repeat (LRR) protein	S	Function unknown ;
PAU026275.1	MA2301_1	63.2	3e-09	COG4886	Leucine-rich repeat (LRR) protein	S	Function unknown ;
PAU016108.1	YLL041c	337	2e-92	COG0479	Succinate dehydrogenase/fumarate reductase, Fe-S protein subunit	C	Energy production and conversion ;
PAU016108.1	SPAC140.01	332	3e-91	COG0479	Succinate dehydrogenase/fumarate reductase, Fe-S protein subunit	C	Energy production and conversion ;
PAU016108.1	XF1073	330	2e-90	COG0479	Succinate dehydrogenase/fumarate reductase, Fe-S protein subunit	C	Energy production and conversion ;
PAU016108.1	AGc4790	325	5e-89	COG0479	Succinate dehydrogenase/fumarate reductase, Fe-S protein subunit	C	Energy production and conversion ;
PAU016108.1	mll4260	323	1e-88	COG0479	Succinate dehydrogenase/fumarate reductase, Fe-S protein subunit	C	Energy production and conversion ;
PAU016108.1	SMc02466	322	3e-88	COG0479	Succinate dehydrogenase/fumarate reductase, Fe-S protein subunit	C	Energy production and conversion ;
PAU016108.1	BMEI0162	318	7e-87	COG0479	Succinate dehydrogenase/fumarate reductase, Fe-S protein subunit	C	Energy production and conversion ;
PAU016108.1	RP044	317	2e-86	COG0479	Succinate dehydrogenase/fumarate reductase, Fe-S protein subunit	C	Energy production and conversion ;
PAU016108.1	RC0069	317	2e-86	COG0479	Succinate dehydrogenase/fumarate reductase, Fe-S protein subunit	C	Energy production and conversion ;
PAU016108.1	CC3526	312	3e-85	COG0479	Succinate dehydrogenase/fumarate reductase, Fe-S protein subunit	C	Energy production and conversion ;
PAU016108.1	RSc1993	275	7e-74	COG0479	Succinate dehydrogenase/fumarate reductase, Fe-S protein subunit	C	Energy production and conversion ;
PAU016108.1	NMB0951	273	2e-73	COG0479	Succinate dehydrogenase/fumarate reductase, Fe-S protein subunit	C	Energy production and conversion ;
PAU016108.1	NMA1146	273	2e-73	COG0479	Succinate dehydrogenase/fumarate reductase, Fe-S protein subunit	C	Energy production and conversion ;
PAU016108.1	YPO1112	266	4e-71	COG0479	Succinate dehydrogenase/fumarate reductase, Fe-S protein subunit	C	Energy production and conversion ;
PAU016108.1	PA1584	265	9e-71	COG0479	Succinate dehydrogenase/fumarate reductase, Fe-S protein subunit	C	Energy production and conversion ;
PAU016108.1	ZsdhB	264	1e-70	COG0479	Succinate dehydrogenase/fumarate reductase, Fe-S protein subunit	C	Energy production and conversion ;
PAU016108.1	ECs0749	264	1e-70	COG0479	Succinate dehydrogenase/fumarate reductase, Fe-S protein subunit	C	Energy production and conversion ;
PAU016108.1	sdhB	263	2e-70	COG0479	Succinate dehydrogenase/fumarate reductase, Fe-S protein subunit	C	Energy production and conversion ;
PAU016108.1	STM0735	261	7e-70	COG0479	Succinate dehydrogenase/fumarate reductase, Fe-S protein subunit	C	Energy production and conversion ;
PAU016108.1	VC2088	258	7e-69	COG0479	Succinate dehydrogenase/fumarate reductase, Fe-S protein subunit	C	Energy production and conversion ;
PAU007278.1	SPBC839.05c	166	9e-42	COG1383	Ribosomal protein S17E	J	Translation, ribosomal structure and biogenesis ;
PAU007278.1	SPCC24B10.09	166	1e-41	COG1383	Ribosomal protein S17E	J	Translation, ribosomal structure and biogenesis ;
PAU007278.1	YDR447c	155	2e-38	COG1383	Ribosomal protein S17E	J	Translation, ribosomal structure and biogenesis ;
PAU007278.1	YML024w	155	2e-38	COG1383	Ribosomal protein S17E	J	Translation, ribosomal structure and biogenesis ;
PAU007278.1	ECU02g0770	83.2	1e-16	COG1383	Ribosomal protein S17E	J	Translation, ribosomal structure and biogenesis ;
PAU007278.1	MJ0245	70.5	1e-12	COG1383	Ribosomal protein S17E	J	Translation, ribosomal structure and biogenesis ;
PAU007278.1	MK1608	61.6	3e-10	COG1383	Ribosomal protein S17E	J	Translation, ribosomal structure and biogenesis ;
PAU007278.1	PAE0804	58.5	3e-09	COG1383	Ribosomal protein S17E	J	Translation, ribosomal structure and biogenesis ;
PAU007278.1	MTH803	58.2	4e-09	COG1383	Ribosomal protein S17E	J	Translation, ribosomal structure and biogenesis ;
PAU007278.1	APES067	55.5	3e-08	COG1383	Ribosomal protein S17E	J	Translation, ribosomal structure and biogenesis ;
PAU007278.1	PAB7207	53.9	9e-08	COG1383	Ribosomal protein S17E	J	Translation, ribosomal structure and biogenesis ;
PAU007278.1	PH1316a	52.4	2e-07	COG1383	Ribosomal protein S17E	J	Translation, ribosomal structure and biogenesis ;
PAU025719.1	YCR031c	199	2e-51	COG0100	Ribosomal protein S11	J	Translation, ribosomal structure and biogenesis ;
PAU025719.1	YJL191w	198	2e-51	COG0100	Ribosomal protein S11	J	Translation, ribosomal structure and biogenesis ;
PAU025719.1	SPBC18H10.13	174	4e-44	COG0100	Ribosomal protein S11	J	Translation, ribosomal structure and biogenesis ;
PAU025719.1	SPAC3H5.05c	174	4e-44	COG0100	Ribosomal protein S11	J	Translation, ribosomal structure and biogenesis ;
PAU025719.1	MA1110	150	1e-36	COG0100	Ribosomal protein S11	J	Translation, ribosomal structure and biogenesis ;
PAU025719.1	ECU03g0650	146	1e-35	COG0100	Ribosomal protein S11	J	Translation, ribosomal structure and biogenesis ;
PAU025719.1	APE1742	146	1e-35	COG0100	Ribosomal protein S11	J	Translation, ribosomal structure and biogenesis ;
PAU025719.1	PH1638	142	2e-34	COG0100	Ribosomal protein S11	J	Translation, ribosomal structure and biogenesis ;
PAU025719.1	PAB0362	142	2e-34	COG0100	Ribosomal protein S11	J	Translation, ribosomal structure and biogenesis ;
PAU025719.1	Ta1031	142	2e-34	COG0100	Ribosomal protein S11	J	Translation, ribosomal structure and biogenesis ;
PAU025719.1	TVN0564	142	2e-34	COG0100	Ribosomal protein S11	J	Translation, ribosomal structure and biogenesis ;
PAU025719.1	AF2283	140	7e-34	COG0100	Ribosomal protein S11	J	Translation, ribosomal structure and biogenesis ;
PAU025719.1	MJ0191	139	2e-33	COG0100	Ribosomal protein S11	J	Translation, ribosomal structure and biogenesis ;
PAU025719.1	PAE3179	136	1e-32	COG0100	Ribosomal protein S11	J	Translation, ribosomal structure and biogenesis ;
PAU025719.1	MK1473	135	2e-32	COG0100	Ribosomal protein S11	J	Translation, ribosomal structure and biogenesis ;
PAU025719.1	SSO0072	131	5e-31	COG0100	Ribosomal protein S11	J	Translation, ribosomal structure and biogenesis ;
PAU025719.1	VNG1134G	114	5e-26	COG0100	Ribosomal protein S11	J	Translation, ribosomal structure and biogenesis ;
PAU025719.1	MTH36	114	6e-26	COG0100	Ribosomal protein S11	J	Translation, ribosomal structure and biogenesis ;
PAU025719.1	CC1271	79	3e-15	COG0100	Ribosomal protein S11	J	Translation, ribosomal structure and biogenesis ;
PAU025719.1	RSc2995	77.8	6e-15	COG0100	Ribosomal protein S11	J	Translation, ribosomal structure and biogenesis ;
PAU014755.1	ECU04g1500	135	1e-31	COG5184	Alpha-tubulin suppressor and related RCC1 domain-containing proteins	DZ	Cell cycle control, cell division, chromosome partitioning ; Cytoskeleton ;
PAU014755.1	SPBC557.03c	121	2e-27	COG5184	Alpha-tubulin suppressor and related RCC1 domain-containing proteins	DZ	Cell cycle control, cell division, chromosome partitioning ; Cytoskeleton ;
PAU014755.1	CAC2722	107	6e-23	COG5184	Alpha-tubulin suppressor and related RCC1 domain-containing proteins	DZ	Cell cycle control, cell division, chromosome partitioning ; Cytoskeleton ;
PAU014755.1	YGL097w	103	8e-22	COG5184	Alpha-tubulin suppressor and related RCC1 domain-containing proteins	DZ	Cell cycle control, cell division, chromosome partitioning ; Cytoskeleton ;
PAU014755.1	SPCC330.11_2	78.6	2e-14	COG5184	Alpha-tubulin suppressor and related RCC1 domain-containing proteins	DZ	Cell cycle control, cell division, chromosome partitioning ; Cytoskeleton ;
PAU014755.1	SPAC10F6.04	66.6	8e-11	COG5184	Alpha-tubulin suppressor and related RCC1 domain-containing proteins	DZ	Cell cycle control, cell division, chromosome partitioning ; Cytoskeleton ;
PAU014755.1	YAL020c	56.6	9e-08	COG5184	Alpha-tubulin suppressor and related RCC1 domain-containing proteins	DZ	Cell cycle control, cell division, chromosome partitioning ; Cytoskeleton ;
PAU009541.1	SPAC3F10.03	598	1e-170	COG0423	Glycyl-tRNA synthetase (class II)	J	Translation, ribosomal structure and biogenesis ;
PAU009541.1	YBR121c	594	2e-169	COG0423	Glycyl-tRNA synthetase (class II)	J	Translation, ribosomal structure and biogenesis ;
PAU009541.1	YPR081c	565	1e-160	COG0423	Glycyl-tRNA synthetase (class II)	J	Translation, ribosomal structure and biogenesis ;
PAU009541.1	ECU10g1790	506	7e-143	COG0423	Glycyl-tRNA synthetase (class II)	J	Translation, ribosomal structure and biogenesis ;
PAU009541.1	MJ0228	453	5e-127	COG0423	Glycyl-tRNA synthetase (class II)	J	Translation, ribosomal structure and biogenesis ;
PAU009541.1	MK0152	425	2e-118	COG0423	Glycyl-tRNA synthetase (class II)	J	Translation, ribosomal structure and biogenesis ;
PAU009541.1	MTH1846	419	1e-116	COG0423	Glycyl-tRNA synthetase (class II)	J	Translation, ribosomal structure and biogenesis ;
PAU009541.1	AF0916	415	1e-115	COG0423	Glycyl-tRNA synthetase (class II)	J	Translation, ribosomal structure and biogenesis ;
PAU009541.1	MA0097	414	3e-115	COG0423	Glycyl-tRNA synthetase (class II)	J	Translation, ribosomal structure and biogenesis ;
PAU009541.1	VNG2352G	397	3e-110	COG0423	Glycyl-tRNA synthetase (class II)	J	Translation, ribosomal structure and biogenesis ;
PAU009541.1	PH1614	388	1e-107	COG0423	Glycyl-tRNA synthetase (class II)	J	Translation, ribosomal structure and biogenesis ;
PAU009541.1	PAB0380	385	9e-107	COG0423	Glycyl-tRNA synthetase (class II)	J	Translation, ribosomal structure and biogenesis ;
PAU009541.1	PAE2266	357	4e-98	COG0423	Glycyl-tRNA synthetase (class II)	J	Translation, ribosomal structure and biogenesis ;
PAU009541.1	APE1639	347	3e-95	COG0423	Glycyl-tRNA synthetase (class II)	J	Translation, ribosomal structure and biogenesis ;
PAU009541.1	SSO0444	302	1e-81	COG0423	Glycyl-tRNA synthetase (class II)	J	Translation, ribosomal structure and biogenesis ;
PAU009541.1	Ta0206	245	2e-64	COG0423	Glycyl-tRNA synthetase (class II)	J	Translation, ribosomal structure and biogenesis ;
PAU009541.1	TVN1388	244	5e-64	COG0423	Glycyl-tRNA synthetase (class II)	J	Translation, ribosomal structure and biogenesis ;
PAU009541.1	DR2059	187	4e-47	COG0423	Glycyl-tRNA synthetase (class II)	J	Translation, ribosomal structure and biogenesis ;
PAU009541.1	CAC3195	185	2e-46	COG0423	Glycyl-tRNA synthetase (class II)	J	Translation, ribosomal structure and biogenesis ;
PAU009541.1	MYPU_4510	181	5e-45	COG0423	Glycyl-tRNA synthetase (class II)	J	Translation, ribosomal structure and biogenesis ;
PAU006297.1	SPBC1861.08c	136	3e-32	COG4886	Leucine-rich repeat (LRR) protein	S	Function unknown ;
PAU006297.1	YPL213w	55.5	9e-08	COG4886	Leucine-rich repeat (LRR) protein	S	Function unknown ;
PAU002966.1	BS_malS	349	2e-95	COG0281	Malic enzyme	C	Energy production and conversion ;
PAU002966.1	DR2583	340	1e-92	COG0281	Malic enzyme	C	Energy production and conversion ;
PAU002966.1	BS_ywkA	338	3e-92	COG0281	Malic enzyme	C	Energy production and conversion ;
PAU002966.1	STM1566	334	6e-91	COG0281	Malic enzyme	C	Energy production and conversion ;
PAU002966.1	VC1188	334	7e-91	COG0281	Malic enzyme	C	Energy production and conversion ;
PAU002966.1	sfcA	333	2e-90	COG0281	Malic enzyme	C	Energy production and conversion ;
PAU002966.1	ZsfcA	332	2e-90	COG0281	Malic enzyme	C	Energy production and conversion ;
PAU002966.1	ECs2083	332	2e-90	COG0281	Malic enzyme	C	Energy production and conversion ;
PAU002966.1	YPO1511	321	6e-87	COG0281	Malic enzyme	C	Energy production and conversion ;
PAU002966.1	lin2029	311	5e-84	COG0281	Malic enzyme	C	Energy production and conversion ;
PAU002966.1	DRA0276	305	3e-82	COG0281	Malic enzyme	C	Energy production and conversion ;
PAU002966.1	CAC1589	297	6e-80	COG0281	Malic enzyme	C	Energy production and conversion ;
PAU002966.1	CAC1596	297	9e-80	COG0281	Malic enzyme	C	Energy production and conversion ;
PAU002966.1	YKL029c	293	9e-79	COG0281	Malic enzyme	C	Energy production and conversion ;
PAU002966.1	PA3471	293	1e-78	COG0281	Malic enzyme	C	Energy production and conversion ;
PAU002966.1	Rv2332	289	3e-77	COG0281	Malic enzyme	C	Energy production and conversion ;
PAU002966.1	MT2394	288	5e-77	COG0281	Malic enzyme	C	Energy production and conversion ;
PAU002966.1	L121483	285	4e-76	COG0281	Malic enzyme	C	Energy production and conversion ;
PAU002966.1	SPCC794.12c	275	4e-73	COG0281	Malic enzyme	C	Energy production and conversion ;
PAU002966.1	SA1524	104	1e-21	COG0281	Malic enzyme	C	Energy production and conversion ;
PAU029348.1	BH3487	302	6e-82	COG0183	Acetyl-CoA acetyltransferase	I	Lipid transport and metabolism ;
PAU029348.1	BS_yusK	298	2e-80	COG0183	Acetyl-CoA acetyltransferase	I	Lipid transport and metabolism ;
PAU029348.1	YIL160c	296	4e-80	COG0183	Acetyl-CoA acetyltransferase	I	Lipid transport and metabolism ;
PAU029348.1	DR1428	278	1e-74	COG0183	Acetyl-CoA acetyltransferase	I	Lipid transport and metabolism ;
PAU029348.1	RSc0475	276	5e-74	COG0183	Acetyl-CoA acetyltransferase	I	Lipid transport and metabolism ;
PAU029348.1	SA0223	274	2e-73	COG0183	Acetyl-CoA acetyltransferase	I	Lipid transport and metabolism ;
PAU029348.1	DR2480	271	2e-72	COG0183	Acetyl-CoA acetyltransferase	I	Lipid transport and metabolism ;
PAU029348.1	ECU06g0940	267	3e-71	COG0183	Acetyl-CoA acetyltransferase	I	Lipid transport and metabolism ;
PAU029348.1	SA0342	263	4e-70	COG0183	Acetyl-CoA acetyltransferase	I	Lipid transport and metabolism ;
PAU029348.1	PA2001	251	1e-66	COG0183	Acetyl-CoA acetyltransferase	I	Lipid transport and metabolism ;
PAU029348.1	VNG2063G	248	1e-65	COG0183	Acetyl-CoA acetyltransferase	I	Lipid transport and metabolism ;
PAU029348.1	RSc1761	245	1e-64	COG0183	Acetyl-CoA acetyltransferase	I	Lipid transport and metabolism ;
PAU029348.1	PA2940	244	2e-64	COG0183	Acetyl-CoA acetyltransferase	I	Lipid transport and metabolism ;
PAU029348.1	RSc1637	240	3e-63	COG0183	Acetyl-CoA acetyltransferase	I	Lipid transport and metabolism ;
PAU029348.1	DR1960	240	3e-63	COG0183	Acetyl-CoA acetyltransferase	I	Lipid transport and metabolism ;
PAU029348.1	HI0771	240	3e-63	COG0183	Acetyl-CoA acetyltransferase	I	Lipid transport and metabolism ;
PAU029348.1	CAC2873	240	4e-63	COG0183	Acetyl-CoA acetyltransferase	I	Lipid transport and metabolism ;
PAU029348.1	PAE3656	237	2e-62	COG0183	Acetyl-CoA acetyltransferase	I	Lipid transport and metabolism ;
PAU029348.1	SSO2496	237	3e-62	COG0183	Acetyl-CoA acetyltransferase	I	Lipid transport and metabolism ;
PAU029348.1	yqeF	236	4e-62	COG0183	Acetyl-CoA acetyltransferase	I	Lipid transport and metabolism ;
PAU023812.1	SPBC2D10.12	182	1e-45	COG5272	Ubiquitin	O	Posttranslational modification, protein turnover, chaperones ;
PAU023812.1	YEL037c	129	1e-29	COG5272	Ubiquitin	O	Posttranslational modification, protein turnover, chaperones ;
PAU000141.1	alr3681	150	8e-36	COG0544	FKBP-type peptidyl-prolyl cis-trans isomerase (trigger factor)	O	Posttranslational modification, protein turnover, chaperones ;
PAU000141.1	sll0533	145	2e-34	COG0544	FKBP-type peptidyl-prolyl cis-trans isomerase (trigger factor)	O	Posttranslational modification, protein turnover, chaperones ;
PAU000141.1	SA1499	98.2	3e-20	COG0544	FKBP-type peptidyl-prolyl cis-trans isomerase (trigger factor)	O	Posttranslational modification, protein turnover, chaperones ;
PAU000141.1	Rv2462c	96.3	1e-19	COG0544	FKBP-type peptidyl-prolyl cis-trans isomerase (trigger factor)	O	Posttranslational modification, protein turnover, chaperones ;
PAU000141.1	MT2537	96.3	1e-19	COG0544	FKBP-type peptidyl-prolyl cis-trans isomerase (trigger factor)	O	Posttranslational modification, protein turnover, chaperones ;
PAU000141.1	BS_tig	95.1	3e-19	COG0544	FKBP-type peptidyl-prolyl cis-trans isomerase (trigger factor)	O	Posttranslational modification, protein turnover, chaperones ;
PAU000141.1	ML1481	94	7e-19	COG0544	FKBP-type peptidyl-prolyl cis-trans isomerase (trigger factor)	O	Posttranslational modification, protein turnover, chaperones ;
PAU000141.1	SP0400	88.2	3e-17	COG0544	FKBP-type peptidyl-prolyl cis-trans isomerase (trigger factor)	O	Posttranslational modification, protein turnover, chaperones ;
PAU000141.1	BH3053	87.4	5e-17	COG0544	FKBP-type peptidyl-prolyl cis-trans isomerase (trigger factor)	O	Posttranslational modification, protein turnover, chaperones ;
PAU000141.1	CAC2641	77.8	4e-14	COG0544	FKBP-type peptidyl-prolyl cis-trans isomerase (trigger factor)	O	Posttranslational modification, protein turnover, chaperones ;
PAU000141.1	L0336	76.6	1e-13	COG0544	FKBP-type peptidyl-prolyl cis-trans isomerase (trigger factor)	O	Posttranslational modification, protein turnover, chaperones ;
PAU000141.1	SPy1896	73.6	8e-13	COG0544	FKBP-type peptidyl-prolyl cis-trans isomerase (trigger factor)	O	Posttranslational modification, protein turnover, chaperones ;
PAU000141.1	TP0506	72	2e-12	COG0544	FKBP-type peptidyl-prolyl cis-trans isomerase (trigger factor)	O	Posttranslational modification, protein turnover, chaperones ;
PAU000141.1	lin1306	71.2	4e-12	COG0544	FKBP-type peptidyl-prolyl cis-trans isomerase (trigger factor)	O	Posttranslational modification, protein turnover, chaperones ;
PAU000141.1	RSc1710	68.9	2e-11	COG0544	FKBP-type peptidyl-prolyl cis-trans isomerase (trigger factor)	O	Posttranslational modification, protein turnover, chaperones ;
PAU000141.1	VC1923	66.2	1e-10	COG0544	FKBP-type peptidyl-prolyl cis-trans isomerase (trigger factor)	O	Posttranslational modification, protein turnover, chaperones ;
PAU000141.1	AGc3060	64.3	5e-10	COG0544	FKBP-type peptidyl-prolyl cis-trans isomerase (trigger factor)	O	Posttranslational modification, protein turnover, chaperones ;
PAU000141.1	Cj0193c	63.5	1e-09	COG0544	FKBP-type peptidyl-prolyl cis-trans isomerase (trigger factor)	O	Posttranslational modification, protein turnover, chaperones ;
PAU000141.1	PM1975	63.2	1e-09	COG0544	FKBP-type peptidyl-prolyl cis-trans isomerase (trigger factor)	O	Posttranslational modification, protein turnover, chaperones ;
PAU000141.1	HI0713	62	2e-09	COG0544	FKBP-type peptidyl-prolyl cis-trans isomerase (trigger factor)	O	Posttranslational modification, protein turnover, chaperones ;
PAU015041.1	CC0398	184	1e-46	COG1028	Dehydrogenases with different specificities (related to short-chain alcohol dehydrogenases)	IQR	Lipid transport and metabolism ; Secondary metabolites biosynthesis, transport and catabolism ; General function prediction only ;
PAU015041.1	MT0455	184	1e-46	COG1028	Dehydrogenases with different specificities (related to short-chain alcohol dehydrogenases)	IQR	Lipid transport and metabolism ; Secondary metabolites biosynthesis, transport and catabolism ; General function prediction only ;
PAU015041.1	Rv0439c	184	2e-46	COG1028	Dehydrogenases with different specificities (related to short-chain alcohol dehydrogenases)	IQR	Lipid transport and metabolism ; Secondary metabolites biosynthesis, transport and catabolism ; General function prediction only ;
PAU015041.1	MT0074	175	7e-44	COG1028	Dehydrogenases with different specificities (related to short-chain alcohol dehydrogenases)	IQR	Lipid transport and metabolism ; Secondary metabolites biosynthesis, transport and catabolism ; General function prediction only ;
PAU015041.1	Rv0068	174	2e-43	COG1028	Dehydrogenases with different specificities (related to short-chain alcohol dehydrogenases)	IQR	Lipid transport and metabolism ; Secondary metabolites biosynthesis, transport and catabolism ; General function prediction only ;
PAU015041.1	VNG0479G	170	2e-42	COG1028	Dehydrogenases with different specificities (related to short-chain alcohol dehydrogenases)	IQR	Lipid transport and metabolism ; Secondary metabolites biosynthesis, transport and catabolism ; General function prediction only ;
PAU015041.1	ML0315	158	9e-39	COG1028	Dehydrogenases with different specificities (related to short-chain alcohol dehydrogenases)	IQR	Lipid transport and metabolism ; Secondary metabolites biosynthesis, transport and catabolism ; General function prediction only ;
PAU015041.1	all1743	136	5e-32	COG1028	Dehydrogenases with different specificities (related to short-chain alcohol dehydrogenases)	IQR	Lipid transport and metabolism ; Secondary metabolites biosynthesis, transport and catabolism ; General function prediction only ;
PAU015041.1	L121175	135	8e-32	COG1028	Dehydrogenases with different specificities (related to short-chain alcohol dehydrogenases)	IQR	Lipid transport and metabolism ; Secondary metabolites biosynthesis, transport and catabolism ; General function prediction only ;
PAU015041.1	slr0506	118	1e-26	COG1028	Dehydrogenases with different specificities (related to short-chain alcohol dehydrogenases)	IQR	Lipid transport and metabolism ; Secondary metabolites biosynthesis, transport and catabolism ; General function prediction only ;
PAU015041.1	BH0316	116	6e-26	COG1028	Dehydrogenases with different specificities (related to short-chain alcohol dehydrogenases)	IQR	Lipid transport and metabolism ; Secondary metabolites biosynthesis, transport and catabolism ; General function prediction only ;
PAU015041.1	Rv0303	114	3e-25	COG1028	Dehydrogenases with different specificities (related to short-chain alcohol dehydrogenases)	IQR	Lipid transport and metabolism ; Secondary metabolites biosynthesis, transport and catabolism ; General function prediction only ;
PAU015041.1	MT0316	114	3e-25	COG1028	Dehydrogenases with different specificities (related to short-chain alcohol dehydrogenases)	IQR	Lipid transport and metabolism ; Secondary metabolites biosynthesis, transport and catabolism ; General function prediction only ;
PAU015041.1	lin2083	76.6	5e-14	COG0300	Short-chain dehydrogenases of various substrate specificities	R	General function prediction only ;
PAU015041.1	SPAC19A8.06	71.2	2e-12	COG1028	Dehydrogenases with different specificities (related to short-chain alcohol dehydrogenases)	IQR	Lipid transport and metabolism ; Secondary metabolites biosynthesis, transport and catabolism ; General function prediction only ;
PAU015041.1	all0352	70.5	4e-12	COG1028	Dehydrogenases with different specificities (related to short-chain alcohol dehydrogenases)	IQR	Lipid transport and metabolism ; Secondary metabolites biosynthesis, transport and catabolism ; General function prediction only ;
PAU015041.1	all0968	69.3	8e-12	COG1028	Dehydrogenases with different specificities (related to short-chain alcohol dehydrogenases)	IQR	Lipid transport and metabolism ; Secondary metabolites biosynthesis, transport and catabolism ; General function prediction only ;
PAU015041.1	MA2687	65.1	1e-10	COG1028	Dehydrogenases with different specificities (related to short-chain alcohol dehydrogenases)	IQR	Lipid transport and metabolism ; Secondary metabolites biosynthesis, transport and catabolism ; General function prediction only ;
PAU015041.1	Ta0191	63.9	3e-10	COG1028	Dehydrogenases with different specificities (related to short-chain alcohol dehydrogenases)	IQR	Lipid transport and metabolism ; Secondary metabolites biosynthesis, transport and catabolism ; General function prediction only ;
PAU015041.1	YMR226c	62.4	1e-09	COG4221	Short-chain alcohol dehydrogenase of unknown specificity	R	General function prediction only ;
PAU004118.1	YGL245w	617	2e-176	COG0008	Glutamyl- and glutaminyl-tRNA synthetases	J	Translation, ribosomal structure and biogenesis ;
PAU004118.1	SPAC17A5.15c	613	4e-175	COG0008	Glutamyl- and glutaminyl-tRNA synthetases	J	Translation, ribosomal structure and biogenesis ;
PAU004118.1	ECU02g1210	435	2e-121	COG0008	Glutamyl- and glutaminyl-tRNA synthetases	J	Translation, ribosomal structure and biogenesis ;
PAU004118.1	glnS	286	8e-77	COG0008	Glutamyl- and glutaminyl-tRNA synthetases	J	Translation, ribosomal structure and biogenesis ;
PAU004118.1	STM0686	285	2e-76	COG0008	Glutamyl- and glutaminyl-tRNA synthetases	J	Translation, ribosomal structure and biogenesis ;
PAU004118.1	ZglnS	285	2e-76	COG0008	Glutamyl- and glutaminyl-tRNA synthetases	J	Translation, ribosomal structure and biogenesis ;
PAU004118.1	ECs0710	285	2e-76	COG0008	Glutamyl- and glutaminyl-tRNA synthetases	J	Translation, ribosomal structure and biogenesis ;
PAU004118.1	YPO2630	275	2e-73	COG0008	Glutamyl- and glutaminyl-tRNA synthetases	J	Translation, ribosomal structure and biogenesis ;
PAU004118.1	VC0997	271	4e-72	COG0008	Glutamyl- and glutaminyl-tRNA synthetases	J	Translation, ribosomal structure and biogenesis ;
PAU004118.1	PM0528	267	4e-71	COG0008	Glutamyl- and glutaminyl-tRNA synthetases	J	Translation, ribosomal structure and biogenesis ;
PAU004118.1	XF1338	264	4e-70	COG0008	Glutamyl- and glutaminyl-tRNA synthetases	J	Translation, ribosomal structure and biogenesis ;
PAU004118.1	HI1354	260	7e-69	COG0008	Glutamyl- and glutaminyl-tRNA synthetases	J	Translation, ribosomal structure and biogenesis ;
PAU004118.1	RSc0791	257	4e-68	COG0008	Glutamyl- and glutaminyl-tRNA synthetases	J	Translation, ribosomal structure and biogenesis ;
PAU004118.1	PA1794	255	2e-67	COG0008	Glutamyl- and glutaminyl-tRNA synthetases	J	Translation, ribosomal structure and biogenesis ;
PAU004118.1	NMA1748	250	7e-66	COG0008	Glutamyl- and glutaminyl-tRNA synthetases	J	Translation, ribosomal structure and biogenesis ;
PAU004118.1	NMB1560	248	2e-65	COG0008	Glutamyl- and glutaminyl-tRNA synthetases	J	Translation, ribosomal structure and biogenesis ;
PAU004118.1	BU415	244	3e-64	COG0008	Glutamyl- and glutaminyl-tRNA synthetases	J	Translation, ribosomal structure and biogenesis ;
PAU004118.1	YOR168w	224	4e-58	COG0008	Glutamyl- and glutaminyl-tRNA synthetases	J	Translation, ribosomal structure and biogenesis ;
PAU004118.1	DR2611_1	222	2e-57	COG0008	Glutamyl- and glutaminyl-tRNA synthetases	J	Translation, ribosomal structure and biogenesis ;
PAU004118.1	PAB0323	214	3e-55	COG0008	Glutamyl- and glutaminyl-tRNA synthetases	J	Translation, ribosomal structure and biogenesis ;
PAU006474.1	SMc02500	119	6e-27	COG0224	F0F1-type ATP synthase, gamma subunit	C	Energy production and conversion ;
PAU006474.1	SPBC1734.13	119	1e-26	COG0224	F0F1-type ATP synthase, gamma subunit	C	Energy production and conversion ;
PAU006474.1	YBR039w	118	1e-26	COG0224	F0F1-type ATP synthase, gamma subunit	C	Energy production and conversion ;
PAU006474.1	mll4063	117	2e-26	COG0224	F0F1-type ATP synthase, gamma subunit	C	Energy production and conversion ;
PAU006474.1	AGc4756	114	2e-25	COG0224	F0F1-type ATP synthase, gamma subunit	C	Energy production and conversion ;
PAU006474.1	BMEI0250	113	4e-25	COG0224	F0F1-type ATP synthase, gamma subunit	C	Energy production and conversion ;
PAU006474.1	CC3448	108	1e-23	COG0224	F0F1-type ATP synthase, gamma subunit	C	Energy production and conversion ;
PAU006474.1	RP802	102	7e-22	COG0224	F0F1-type ATP synthase, gamma subunit	C	Energy production and conversion ;
PAU006474.1	STM3866	96.3	7e-20	COG0224	F0F1-type ATP synthase, gamma subunit	C	Energy production and conversion ;
PAU006474.1	all0004	96.3	7e-20	COG0224	F0F1-type ATP synthase, gamma subunit	C	Energy production and conversion ;
PAU006474.1	YPO4122	95.9	9e-20	COG0224	F0F1-type ATP synthase, gamma subunit	C	Energy production and conversion ;
PAU006474.1	HI0480	94.7	2e-19	COG0224	F0F1-type ATP synthase, gamma subunit	C	Energy production and conversion ;
PAU006474.1	atpG	94.4	3e-19	COG0224	F0F1-type ATP synthase, gamma subunit	C	Energy production and conversion ;
PAU006474.1	ZatpG	94.4	3e-19	COG0224	F0F1-type ATP synthase, gamma subunit	C	Energy production and conversion ;
PAU006474.1	ECs4675	94.4	3e-19	COG0224	F0F1-type ATP synthase, gamma subunit	C	Energy production and conversion ;
PAU006474.1	RSc3318	93.6	4e-19	COG0224	F0F1-type ATP synthase, gamma subunit	C	Energy production and conversion ;
PAU006474.1	SA1906	92.4	9e-19	COG0224	F0F1-type ATP synthase, gamma subunit	C	Energy production and conversion ;
PAU006474.1	sll1327	91.7	2e-18	COG0224	F0F1-type ATP synthase, gamma subunit	C	Energy production and conversion ;
PAU006474.1	PM1493	90.1	5e-18	COG0224	F0F1-type ATP synthase, gamma subunit	C	Energy production and conversion ;
PAU006474.1	HP1133	89	1e-17	COG0224	F0F1-type ATP synthase, gamma subunit	C	Energy production and conversion ;
PAU019164.1	RC0452	344	2e-94	COG0330	Membrane protease subunits, stomatin/prohibitin homologs	O	Posttranslational modification, protein turnover, chaperones ;
PAU019164.1	RP328	340	3e-93	COG0330	Membrane protease subunits, stomatin/prohibitin homologs	O	Posttranslational modification, protein turnover, chaperones ;
PAU019164.1	SPBC16G5.07c	316	4e-86	COG0330	Membrane protease subunits, stomatin/prohibitin homologs	O	Posttranslational modification, protein turnover, chaperones ;
PAU019164.1	RSc1423	271	2e-72	COG0330	Membrane protease subunits, stomatin/prohibitin homologs	O	Posttranslational modification, protein turnover, chaperones ;
PAU019164.1	NMB1220	263	4e-70	COG0330	Membrane protease subunits, stomatin/prohibitin homologs	O	Posttranslational modification, protein turnover, chaperones ;
PAU019164.1	NMA1382	263	6e-70	COG0330	Membrane protease subunits, stomatin/prohibitin homologs	O	Posttranslational modification, protein turnover, chaperones ;
PAU019164.1	BMEII0019	198	1e-50	COG0330	Membrane protease subunits, stomatin/prohibitin homologs	O	Posttranslational modification, protein turnover, chaperones ;
PAU019164.1	SMc04020	198	2e-50	COG0330	Membrane protease subunits, stomatin/prohibitin homologs	O	Posttranslational modification, protein turnover, chaperones ;
PAU019164.1	FN1549	197	3e-50	COG0330	Membrane protease subunits, stomatin/prohibitin homologs	O	Posttranslational modification, protein turnover, chaperones ;
PAU019164.1	ybbK	197	3e-50	COG0330	Membrane protease subunits, stomatin/prohibitin homologs	O	Posttranslational modification, protein turnover, chaperones ;
PAU019164.1	ZybbK	197	3e-50	COG0330	Membrane protease subunits, stomatin/prohibitin homologs	O	Posttranslational modification, protein turnover, chaperones ;
PAU019164.1	ECs0552	197	3e-50	COG0330	Membrane protease subunits, stomatin/prohibitin homologs	O	Posttranslational modification, protein turnover, chaperones ;
PAU019164.1	CC3375	197	4e-50	COG0330	Membrane protease subunits, stomatin/prohibitin homologs	O	Posttranslational modification, protein turnover, chaperones ;
PAU019164.1	STM0501	194	4e-49	COG0330	Membrane protease subunits, stomatin/prohibitin homologs	O	Posttranslational modification, protein turnover, chaperones ;
PAU019164.1	DR2143	192	1e-48	COG0330	Membrane protease subunits, stomatin/prohibitin homologs	O	Posttranslational modification, protein turnover, chaperones ;
PAU019164.1	slr1128	190	5e-48	COG0330	Membrane protease subunits, stomatin/prohibitin homologs	O	Posttranslational modification, protein turnover, chaperones ;
PAU019164.1	AGl2127	185	1e-46	COG0330	Membrane protease subunits, stomatin/prohibitin homologs	O	Posttranslational modification, protein turnover, chaperones ;
PAU019164.1	VC0976	183	4e-46	COG0330	Membrane protease subunits, stomatin/prohibitin homologs	O	Posttranslational modification, protein turnover, chaperones ;
PAU019164.1	XF0185	182	1e-45	COG0330	Membrane protease subunits, stomatin/prohibitin homologs	O	Posttranslational modification, protein turnover, chaperones ;
PAU019164.1	alr2472	177	4e-44	COG0330	Membrane protease subunits, stomatin/prohibitin homologs	O	Posttranslational modification, protein turnover, chaperones ;
PAU005904.1	SPAC186.09	478	2e-134	COG3961	Pyruvate decarboxylase and related thiamine pyrophosphate-requiring enzymes	GHR	Carbohydrate transport and metabolism ; Coenzyme transport and metabolism ; General function prediction only ;
PAU005904.1	SPAC1F8.07c	462	5e-130	COG3961	Pyruvate decarboxylase and related thiamine pyrophosphate-requiring enzymes	GHR	Carbohydrate transport and metabolism ; Coenzyme transport and metabolism ; General function prediction only ;
PAU005904.1	CAP0025	306	5e-83	COG3961	Pyruvate decarboxylase and related thiamine pyrophosphate-requiring enzymes	GHR	Carbohydrate transport and metabolism ; Coenzyme transport and metabolism ; General function prediction only ;
PAU005904.1	YLR134w	291	3e-78	COG3961	Pyruvate decarboxylase and related thiamine pyrophosphate-requiring enzymes	GHR	Carbohydrate transport and metabolism ; Coenzyme transport and metabolism ; General function prediction only ;
PAU005904.1	YGR087c	281	2e-75	COG3961	Pyruvate decarboxylase and related thiamine pyrophosphate-requiring enzymes	GHR	Carbohydrate transport and metabolism ; Coenzyme transport and metabolism ; General function prediction only ;
PAU005904.1	Rv0853c	278	2e-74	COG3961	Pyruvate decarboxylase and related thiamine pyrophosphate-requiring enzymes	GHR	Carbohydrate transport and metabolism ; Coenzyme transport and metabolism ; General function prediction only ;
PAU005904.1	YLR044c	276	6e-74	COG3961	Pyruvate decarboxylase and related thiamine pyrophosphate-requiring enzymes	GHR	Carbohydrate transport and metabolism ; Coenzyme transport and metabolism ; General function prediction only ;
PAU005904.1	MT0876	276	7e-74	COG3961	Pyruvate decarboxylase and related thiamine pyrophosphate-requiring enzymes	GHR	Carbohydrate transport and metabolism ; Coenzyme transport and metabolism ; General function prediction only ;
PAU005904.1	ML2167	276	9e-74	COG3961	Pyruvate decarboxylase and related thiamine pyrophosphate-requiring enzymes	GHR	Carbohydrate transport and metabolism ; Coenzyme transport and metabolism ; General function prediction only ;
PAU005904.1	STM2405	263	9e-70	COG3961	Pyruvate decarboxylase and related thiamine pyrophosphate-requiring enzymes	GHR	Carbohydrate transport and metabolism ; Coenzyme transport and metabolism ; General function prediction only ;
PAU005904.1	SA0182	261	2e-69	COG3961	Pyruvate decarboxylase and related thiamine pyrophosphate-requiring enzymes	GHR	Carbohydrate transport and metabolism ; Coenzyme transport and metabolism ; General function prediction only ;
PAU005904.1	SPAC3G9.11c	251	2e-66	COG3961	Pyruvate decarboxylase and related thiamine pyrophosphate-requiring enzymes	GHR	Carbohydrate transport and metabolism ; Coenzyme transport and metabolism ; General function prediction only ;
PAU005904.1	MA0594	238	2e-62	COG3961	Pyruvate decarboxylase and related thiamine pyrophosphate-requiring enzymes	GHR	Carbohydrate transport and metabolism ; Coenzyme transport and metabolism ; General function prediction only ;
PAU005904.1	YDL080c	231	4e-60	COG3961	Pyruvate decarboxylase and related thiamine pyrophosphate-requiring enzymes	GHR	Carbohydrate transport and metabolism ; Coenzyme transport and metabolism ; General function prediction only ;
PAU005904.1	L138640	216	1e-55	COG3961	Pyruvate decarboxylase and related thiamine pyrophosphate-requiring enzymes	GHR	Carbohydrate transport and metabolism ; Coenzyme transport and metabolism ; General function prediction only ;
PAU005904.1	YDR380w	181	3e-45	COG3961	Pyruvate decarboxylase and related thiamine pyrophosphate-requiring enzymes	GHR	Carbohydrate transport and metabolism ; Coenzyme transport and metabolism ; General function prediction only ;
PAU005904.1	SPAC13A11.06	134	4e-31	COG3961	Pyruvate decarboxylase and related thiamine pyrophosphate-requiring enzymes	GHR	Carbohydrate transport and metabolism ; Coenzyme transport and metabolism ; General function prediction only ;
PAU005904.1	MK0531	105	2e-22	COG0028	Thiamine pyrophosphate-requiring enzymes [acetolactate synthase, pyruvate dehydrogenase (cytochrome), glyoxylate carboligase, phosphonopyruvate decarboxylase]	EH	Amino acid transport and metabolism ; Coenzyme transport and metabolism ;
PAU005904.1	MTH1444	101	5e-21	COG0028	Thiamine pyrophosphate-requiring enzymes [acetolactate synthase, pyruvate dehydrogenase (cytochrome), glyoxylate carboligase, phosphonopyruvate decarboxylase]	EH	Amino acid transport and metabolism ; Coenzyme transport and metabolism ;
PAU005904.1	mlr6648	100	6e-21	COG0028	Thiamine pyrophosphate-requiring enzymes [acetolactate synthase, pyruvate dehydrogenase (cytochrome), glyoxylate carboligase, phosphonopyruvate decarboxylase]	EH	Amino acid transport and metabolism ; Coenzyme transport and metabolism ;
PAU027471.2	SPAC31G5.03	126	1e-28	COG0186	Ribosomal protein S17	J	Translation, ribosomal structure and biogenesis ;
PAU027471.2	SPAC144.11	126	1e-28	COG0186	Ribosomal protein S17	J	Translation, ribosomal structure and biogenesis ;
PAU027471.2	YDR025w	122	2e-27	COG0186	Ribosomal protein S17	J	Translation, ribosomal structure and biogenesis ;
PAU027471.2	YBR048w	122	2e-27	COG0186	Ribosomal protein S17	J	Translation, ribosomal structure and biogenesis ;
PAU027471.2	ECU04g0640	73.2	2e-12	COG0186	Ribosomal protein S17	J	Translation, ribosomal structure and biogenesis ;
PAU027471.2	SPAC26A3.16	64.3	8e-10	COG5272	Ubiquitin	O	Posttranslational modification, protein turnover, chaperones ;
PAU027471.2	YMR276w	63.2	2e-09	COG5272	Ubiquitin	O	Posttranslational modification, protein turnover, chaperones ;
PAU027471.2	Ta1262	60.8	8e-09	COG0186	Ribosomal protein S17	J	Translation, ribosomal structure and biogenesis ;
PAU027471.2	TVN0334	60.8	1e-08	COG0186	Ribosomal protein S17	J	Translation, ribosomal structure and biogenesis ;
PAU027471.2	MK1217	59.7	2e-08	COG0186	Ribosomal protein S17	J	Translation, ribosomal structure and biogenesis ;
PAU027471.2	MA1081	59.3	3e-08	COG0186	Ribosomal protein S17	J	Translation, ribosomal structure and biogenesis ;
PAU027471.2	VNG1700G	57	1e-07	COG0186	Ribosomal protein S17	J	Translation, ribosomal structure and biogenesis ;
PAU027471.2	MJ0465	55.8	3e-07	COG0186	Ribosomal protein S17	J	Translation, ribosomal structure and biogenesis ;
PAU027471.2	PH1770	54.3	9e-07	COG0186	Ribosomal protein S17	J	Translation, ribosomal structure and biogenesis ;
PAU027471.2	PAB2127	54.3	9e-07	COG0186	Ribosomal protein S17	J	Translation, ribosomal structure and biogenesis ;
PAU013096.1	SPAC18G6.03	124	9e-29	COG1100	GTPase SAR1 and related small G proteins	R	General function prediction only ;
PAU013096.1	YER031c	122	6e-28	COG1100	GTPase SAR1 and related small G proteins	R	General function prediction only ;
PAU013096.1	ECU04g0680	116	4e-26	COG1100	GTPase SAR1 and related small G proteins	R	General function prediction only ;
PAU013096.1	ECU03g1430	110	2e-24	COG1100	GTPase SAR1 and related small G proteins	R	General function prediction only ;
PAU013096.1	YBR264c	98.6	7e-21	COG1100	GTPase SAR1 and related small G proteins	R	General function prediction only ;
PAU013096.1	ECU04g1560	88.6	7e-18	COG1100	GTPase SAR1 and related small G proteins	R	General function prediction only ;
PAU013096.1	SPAC17H9.09c	77	2e-14	COG1100	GTPase SAR1 and related small G proteins	R	General function prediction only ;
PAU013096.1	SPAC16A10.04	70.9	2e-12	COG1100	GTPase SAR1 and related small G proteins	R	General function prediction only ;
PAU013096.1	mll3243	69.7	3e-12	COG1100	GTPase SAR1 and related small G proteins	R	General function prediction only ;
PAU013096.1	ECU02g0410	69.3	4e-12	COG1100	GTPase SAR1 and related small G proteins	R	General function prediction only ;
PAU013096.1	all3030	69.3	5e-12	COG1100	GTPase SAR1 and related small G proteins	R	General function prediction only ;
PAU013096.1	SPAC16.01	69.3	5e-12	COG1100	GTPase SAR1 and related small G proteins	R	General function prediction only ;
PAU013096.1	ECU03g1560	68.6	8e-12	COG1100	GTPase SAR1 and related small G proteins	R	General function prediction only ;
PAU013096.1	YCR027c	68.2	1e-11	COG1100	GTPase SAR1 and related small G proteins	R	General function prediction only ;
PAU013096.1	SPAC1565.06c	67.8	1e-11	COG1100	GTPase SAR1 and related small G proteins	R	General function prediction only ;
PAU013096.1	SPAC110.03	59.3	4e-09	COG1100	GTPase SAR1 and related small G proteins	R	General function prediction only ;
PAU013096.1	alr0124_2	55.1	8e-08	COG1100	GTPase SAR1 and related small G proteins	R	General function prediction only ;
PAU000744.1	SPCC31H12.04c	252	2e-67	COG0080	Ribosomal protein L11	J	Translation, ribosomal structure and biogenesis ;
PAU000744.1	SPCC16C4.13c	252	2e-67	COG0080	Ribosomal protein L11	J	Translation, ribosomal structure and biogenesis ;
PAU000744.1	YEL054c	216	1e-56	COG0080	Ribosomal protein L11	J	Translation, ribosomal structure and biogenesis ;
PAU000744.1	YDR418w	216	1e-56	COG0080	Ribosomal protein L11	J	Translation, ribosomal structure and biogenesis ;
PAU000744.1	ECU08g2010	149	2e-36	COG0080	Ribosomal protein L11	J	Translation, ribosomal structure and biogenesis ;
PAU000744.1	AF0538	97.8	8e-21	COG0080	Ribosomal protein L11	J	Translation, ribosomal structure and biogenesis ;
PAU000744.1	Ta0361	91.7	6e-19	COG0080	Ribosomal protein L11	J	Translation, ribosomal structure and biogenesis ;
PAU000744.1	MJ0373	90.5	1e-18	COG0080	Ribosomal protein L11	J	Translation, ribosomal structure and biogenesis ;
PAU000744.1	PAB2353	89.7	2e-18	COG0080	Ribosomal protein L11	J	Translation, ribosomal structure and biogenesis ;
PAU000744.1	PH0001	88.6	5e-18	COG0080	Ribosomal protein L11	J	Translation, ribosomal structure and biogenesis ;
PAU000744.1	TVN0423	88.6	5e-18	COG0080	Ribosomal protein L11	J	Translation, ribosomal structure and biogenesis ;
PAU000744.1	MK0824	86.7	1e-17	COG0080	Ribosomal protein L11	J	Translation, ribosomal structure and biogenesis ;
PAU000744.1	MTH1679	84.3	8e-17	COG0080	Ribosomal protein L11	J	Translation, ribosomal structure and biogenesis ;
PAU000744.1	SSO0346	74.7	6e-14	COG0080	Ribosomal protein L11	J	Translation, ribosomal structure and biogenesis ;
PAU000744.1	MA4274	70.9	9e-13	COG0080	Ribosomal protein L11	J	Translation, ribosomal structure and biogenesis ;
PAU000744.1	VNG1108G	57	1e-08	COG0080	Ribosomal protein L11	J	Translation, ribosomal structure and biogenesis ;
PAU000744.1	APE2174	54.3	1e-07	COG0080	Ribosomal protein L11	J	Translation, ribosomal structure and biogenesis ;
PAU018041.1	all4645	610	2e-174	COG0448	ADP-glucose pyrophosphorylase	G	Carbohydrate transport and metabolism ;
PAU018041.1	slr1176	600	3e-171	COG0448	ADP-glucose pyrophosphorylase	G	Carbohydrate transport and metabolism ;
PAU018041.1	CT489	283	6e-76	COG0448	ADP-glucose pyrophosphorylase	G	Carbohydrate transport and metabolism ;
PAU018041.1	CPn0607	279	1e-74	COG0448	ADP-glucose pyrophosphorylase	G	Carbohydrate transport and metabolism ;
PAU018041.1	L95975	243	6e-64	COG0448	ADP-glucose pyrophosphorylase	G	Carbohydrate transport and metabolism ;
PAU018041.1	VC1727	238	2e-62	COG0448	ADP-glucose pyrophosphorylase	G	Carbohydrate transport and metabolism ;
PAU018041.1	DR1689	234	4e-61	COG0448	ADP-glucose pyrophosphorylase	G	Carbohydrate transport and metabolism ;
PAU018041.1	glgC	233	6e-61	COG0448	ADP-glucose pyrophosphorylase	G	Carbohydrate transport and metabolism ;
PAU018041.1	ZglgC	233	6e-61	COG0448	ADP-glucose pyrophosphorylase	G	Carbohydrate transport and metabolism ;
PAU018041.1	ECs4275	233	6e-61	COG0448	ADP-glucose pyrophosphorylase	G	Carbohydrate transport and metabolism ;
PAU018041.1	STM3536	233	7e-61	COG0448	ADP-glucose pyrophosphorylase	G	Carbohydrate transport and metabolism ;
PAU018041.1	SP1122	228	2e-59	COG0448	ADP-glucose pyrophosphorylase	G	Carbohydrate transport and metabolism ;
PAU018041.1	VCA0699	224	2e-58	COG0448	ADP-glucose pyrophosphorylase	G	Carbohydrate transport and metabolism ;
PAU018041.1	PM0543	223	7e-58	COG0448	ADP-glucose pyrophosphorylase	G	Carbohydrate transport and metabolism ;
PAU018041.1	TM0240	219	8e-57	COG0448	ADP-glucose pyrophosphorylase	G	Carbohydrate transport and metabolism ;
PAU018041.1	CAC2237	218	2e-56	COG0448	ADP-glucose pyrophosphorylase	G	Carbohydrate transport and metabolism ;
PAU018041.1	SMc03923	213	5e-55	COG0448	ADP-glucose pyrophosphorylase	G	Carbohydrate transport and metabolism ;
PAU018041.1	Rv1213	213	1e-54	COG0448	ADP-glucose pyrophosphorylase	G	Carbohydrate transport and metabolism ;
PAU018041.1	MT1251	213	1e-54	COG0448	ADP-glucose pyrophosphorylase	G	Carbohydrate transport and metabolism ;
PAU018041.1	ML1069	212	1e-54	COG0448	ADP-glucose pyrophosphorylase	G	Carbohydrate transport and metabolism ;
PAU009154.1	SPBC1711.08	115	2e-25	COG5580	Activator of HSP90 ATPase	O	Posttranslational modification, protein turnover, chaperones ;
PAU009154.1	YDR214w	106	5e-23	COG5580	Activator of HSP90 ATPase	O	Posttranslational modification, protein turnover, chaperones ;
PAU009154.1	YNL281w	53.9	5e-07	COG5580	Activator of HSP90 ATPase	O	Posttranslational modification, protein turnover, chaperones ;
PAU023539.1	AF0512	150	4e-36	COG0500	SAM-dependent methyltransferases	QR	Secondary metabolites biosynthesis, transport and catabolism ; General function prediction only ;
PAU023539.1	SMc01155	60.8	3e-09	COG2226	Methylase involved in ubiquinone/menaquinone biosynthesis	H	Coenzyme transport and metabolism ;
PAU023539.1	BMEII0233	59.3	9e-09	COG2226	Methylase involved in ubiquinone/menaquinone biosynthesis	H	Coenzyme transport and metabolism ;
PAU023539.1	RC1037	58.5	1e-08	COG2226	Methylase involved in ubiquinone/menaquinone biosynthesis	H	Coenzyme transport and metabolism ;
PAU023539.1	AGc559	57.8	3e-08	COG2226	Methylase involved in ubiquinone/menaquinone biosynthesis	H	Coenzyme transport and metabolism ;
PAU023539.1	AF0140	57.4	4e-08	COG0500	SAM-dependent methyltransferases	QR	Secondary metabolites biosynthesis, transport and catabolism ; General function prediction only ;
PAU023539.1	RP680	57	5e-08	COG2226	Methylase involved in ubiquinone/menaquinone biosynthesis	H	Coenzyme transport and metabolism ;
PAU023539.1	BS_ydaC	56.2	7e-08	COG0500	SAM-dependent methyltransferases	QR	Secondary metabolites biosynthesis, transport and catabolism ; General function prediction only ;
PAU023539.1	CAC0929	54.7	3e-07	COG0500	SAM-dependent methyltransferases	QR	Secondary metabolites biosynthesis, transport and catabolism ; General function prediction only ;
PAU023539.1	TVN1030	54.3	3e-07	COG2226	Methylase involved in ubiquinone/menaquinone biosynthesis	H	Coenzyme transport and metabolism ;
PAU023539.1	aq_2139	54.3	3e-07	COG0500	SAM-dependent methyltransferases	QR	Secondary metabolites biosynthesis, transport and catabolism ; General function prediction only ;
PAU023539.1	CAC0567	53.9	4e-07	COG0500	SAM-dependent methyltransferases	QR	Secondary metabolites biosynthesis, transport and catabolism ; General function prediction only ;
PAU023539.1	PAB0601	53.9	4e-07	COG0500	SAM-dependent methyltransferases	QR	Secondary metabolites biosynthesis, transport and catabolism ; General function prediction only ;
PAU023539.1	SA1303	53.1	7e-07	COG2226	Methylase involved in ubiquinone/menaquinone biosynthesis	H	Coenzyme transport and metabolism ;
PAU023539.1	MA0769	52.4	1e-06	COG0500	SAM-dependent methyltransferases	QR	Secondary metabolites biosynthesis, transport and catabolism ; General function prediction only ;
PAU023539.1	MA4347	52	2e-06	COG2226	Methylase involved in ubiquinone/menaquinone biosynthesis	H	Coenzyme transport and metabolism ;
PAU023539.1	TM0318	51.2	3e-06	COG0500	SAM-dependent methyltransferases	QR	Secondary metabolites biosynthesis, transport and catabolism ; General function prediction only ;
PAU023539.1	lin2045	50.4	4e-06	COG2226	Methylase involved in ubiquinone/menaquinone biosynthesis	H	Coenzyme transport and metabolism ;
PAU023539.1	PH1134	49.7	8e-06	COG0500	SAM-dependent methyltransferases	QR	Secondary metabolites biosynthesis, transport and catabolism ; General function prediction only ;
PAU017831.2	sll1323	72.4	5e-13	COG0711	F0F1-type ATP synthase, subunit b	C	Energy production and conversion ;
PAU017831.2	all0008	60.1	3e-09	COG0711	F0F1-type ATP synthase, subunit b	C	Energy production and conversion ;
PAU005983.1	HI1216	75.1	4e-13	COG0775	Nucleoside phosphorylase	F	Nucleotide transport and metabolism ;
PAU005983.1	SA1427	73.9	8e-13	COG0775	Nucleoside phosphorylase	F	Nucleotide transport and metabolism ;
PAU005983.1	PM0194	65.1	4e-10	COG0775	Nucleoside phosphorylase	F	Nucleotide transport and metabolism ;
PAU005983.1	VC2379	60.8	7e-09	COG0775	Nucleoside phosphorylase	F	Nucleotide transport and metabolism ;
PAU005983.1	BB0588	60.1	1e-08	COG0775	Nucleoside phosphorylase	F	Nucleotide transport and metabolism ;
PAU005983.1	BB0375	57.8	7e-08	COG0775	Nucleoside phosphorylase	F	Nucleotide transport and metabolism ;
PAU005983.1	BH1279	54.7	5e-07	COG0775	Nucleoside phosphorylase	F	Nucleotide transport and metabolism ;
PAU005983.1	lin1529	53.5	1e-06	COG0775	Nucleoside phosphorylase	F	Nucleotide transport and metabolism ;
PAU005983.1	L132777	53.5	1e-06	COG0775	Nucleoside phosphorylase	F	Nucleotide transport and metabolism ;
PAU005983.1	BBI06	51.6	5e-06	COG0775	Nucleoside phosphorylase	F	Nucleotide transport and metabolism ;
PAU015192.1	MTH1789	281	2e-75	COG1088	dTDP-D-glucose 4,6-dehydratase	M	Cell wall/membrane/envelope biogenesis ;
PAU015192.1	slr0836	274	5e-73	COG1088	dTDP-D-glucose 4,6-dehydratase	M	Cell wall/membrane/envelope biogenesis ;
PAU015192.1	PAB0785	270	7e-72	COG1088	dTDP-D-glucose 4,6-dehydratase	M	Cell wall/membrane/envelope biogenesis ;
PAU015192.1	alr0038	266	8e-71	COG1088	dTDP-D-glucose 4,6-dehydratase	M	Cell wall/membrane/envelope biogenesis ;
PAU015192.1	PH0414	261	2e-69	COG1088	dTDP-D-glucose 4,6-dehydratase	M	Cell wall/membrane/envelope biogenesis ;
PAU015192.1	MA3779	259	8e-69	COG1088	dTDP-D-glucose 4,6-dehydratase	M	Cell wall/membrane/envelope biogenesis ;
PAU015192.1	AGl530	251	3e-66	COG1088	dTDP-D-glucose 4,6-dehydratase	M	Cell wall/membrane/envelope biogenesis ;
PAU015192.1	AF0324	249	1e-65	COG1088	dTDP-D-glucose 4,6-dehydratase	M	Cell wall/membrane/envelope biogenesis ;
PAU015192.1	NMB0079	249	2e-65	COG1088	dTDP-D-glucose 4,6-dehydratase	M	Cell wall/membrane/envelope biogenesis ;
PAU015192.1	NMB0063	249	2e-65	COG1088	dTDP-D-glucose 4,6-dehydratase	M	Cell wall/membrane/envelope biogenesis ;
PAU015192.1	STM3922	248	2e-65	COG1088	dTDP-D-glucose 4,6-dehydratase	M	Cell wall/membrane/envelope biogenesis ;
PAU015192.1	rffG	246	7e-65	COG1088	dTDP-D-glucose 4,6-dehydratase	M	Cell wall/membrane/envelope biogenesis ;
PAU015192.1	ECs4721	245	2e-64	COG1088	dTDP-D-glucose 4,6-dehydratase	M	Cell wall/membrane/envelope biogenesis ;
PAU015192.1	NMA0204	245	2e-64	COG1088	dTDP-D-glucose 4,6-dehydratase	M	Cell wall/membrane/envelope biogenesis ;
PAU015192.1	NMA0189	245	2e-64	COG1088	dTDP-D-glucose 4,6-dehydratase	M	Cell wall/membrane/envelope biogenesis ;
PAU015192.1	rfbB	245	2e-64	COG1088	dTDP-D-glucose 4,6-dehydratase	M	Cell wall/membrane/envelope biogenesis ;
PAU015192.1	MA2186	243	1e-63	COG1088	dTDP-D-glucose 4,6-dehydratase	M	Cell wall/membrane/envelope biogenesis ;
PAU015192.1	ZrffG	241	2e-63	COG1088	dTDP-D-glucose 4,6-dehydratase	M	Cell wall/membrane/envelope biogenesis ;
PAU015192.1	YPO3862	241	3e-63	COG1088	dTDP-D-glucose 4,6-dehydratase	M	Cell wall/membrane/envelope biogenesis ;
PAU015192.1	STM2097	241	4e-63	COG1088	dTDP-D-glucose 4,6-dehydratase	M	Cell wall/membrane/envelope biogenesis ;
PAU023145.1	YER156c	290	3e-78	COG4286	Uncharacterized conserved protein related to MYG1 family	S	Function unknown ;
PAU023145.1	SPAC694.04c	290	4e-78	COG4286	Uncharacterized conserved protein related to MYG1 family	S	Function unknown ;
PAU023145.1	ECU07g1790	167	4e-41	COG4286	Uncharacterized conserved protein related to MYG1 family	S	Function unknown ;
PAU023145.1	ECU03g1360	151	2e-36	COG4286	Uncharacterized conserved protein related to MYG1 family	S	Function unknown ;
PAU023145.1	AGl2056	114	2e-25	COG4286	Uncharacterized conserved protein related to MYG1 family	S	Function unknown ;
PAU023145.1	CPn0489	94.7	2e-19	COG4286	Uncharacterized conserved protein related to MYG1 family	S	Function unknown ;
PAU023145.1	CT386	92	1e-18	COG4286	Uncharacterized conserved protein related to MYG1 family	S	Function unknown ;
PAU022748.1	SPAC8E11.02c	336	2e-92	COG5040	14-3-3 family protein	T	Signal transduction mechanisms ;
PAU022748.1	YDR099w	334	9e-92	COG5040	14-3-3 family protein	T	Signal transduction mechanisms ;
PAU022748.1	YER177w	331	6e-91	COG5040	14-3-3 family protein	T	Signal transduction mechanisms ;
PAU022748.1	SPAC17A2.13c	330	1e-90	COG5040	14-3-3 family protein	T	Signal transduction mechanisms ;
PAU022748.1	ECU03g1010	216	3e-56	COG5040	14-3-3 family protein	T	Signal transduction mechanisms ;
PAU016972.1	YPO3516	326	5e-89	COG0039	Malate/lactate dehydrogenases	C	Energy production and conversion ;
PAU016972.1	VC0432	325	1e-88	COG0039	Malate/lactate dehydrogenases	C	Energy production and conversion ;
PAU016972.1	mdh	324	2e-88	COG0039	Malate/lactate dehydrogenases	C	Energy production and conversion ;
PAU016972.1	Zmdh	324	2e-88	COG0039	Malate/lactate dehydrogenases	C	Energy production and conversion ;
PAU016972.1	ECs4109	324	2e-88	COG0039	Malate/lactate dehydrogenases	C	Energy production and conversion ;
PAU016972.1	STM3359	320	3e-87	COG0039	Malate/lactate dehydrogenases	C	Energy production and conversion ;
PAU016972.1	SPCC306.08c	301	2e-81	COG0039	Malate/lactate dehydrogenases	C	Energy production and conversion ;
PAU016972.1	PM0550	300	2e-81	COG0039	Malate/lactate dehydrogenases	C	Energy production and conversion ;
PAU016972.1	HI1210	296	3e-80	COG0039	Malate/lactate dehydrogenases	C	Energy production and conversion ;
PAU016972.1	YKL085w	294	2e-79	COG0039	Malate/lactate dehydrogenases	C	Energy production and conversion ;
PAU016972.1	YDL078c	228	2e-59	COG0039	Malate/lactate dehydrogenases	C	Energy production and conversion ;
PAU016972.1	YOL126c	209	8e-54	COG0039	Malate/lactate dehydrogenases	C	Energy production and conversion ;
PAU016972.1	Ta0952	97.8	3e-20	COG0039	Malate/lactate dehydrogenases	C	Energy production and conversion ;
PAU016972.1	BH3158	97.8	3e-20	COG0039	Malate/lactate dehydrogenases	C	Energy production and conversion ;
PAU016972.1	BS_citH	97.4	4e-20	COG0039	Malate/lactate dehydrogenases	C	Energy production and conversion ;
PAU016972.1	RP376	96.7	8e-20	COG0039	Malate/lactate dehydrogenases	C	Energy production and conversion ;
PAU016972.1	RC0520	96.3	9e-20	COG0039	Malate/lactate dehydrogenases	C	Energy production and conversion ;
PAU016972.1	TVN1097	94	5e-19	COG0039	Malate/lactate dehydrogenases	C	Energy production and conversion ;
PAU016972.1	BMEI0137	92.8	1e-18	COG0039	Malate/lactate dehydrogenases	C	Energy production and conversion ;
PAU016972.1	aq_1782	92	1e-18	COG0039	Malate/lactate dehydrogenases	C	Energy production and conversion ;
PAU020594.1	SMc00680	332	8e-91	COG1064	Zn-dependent alcohol dehydrogenases	R	General function prediction only ;
PAU020594.1	BS_adhA	325	1e-88	COG1064	Zn-dependent alcohol dehydrogenases	R	General function prediction only ;
PAU020594.1	ML1730	314	2e-85	COG1064	Zn-dependent alcohol dehydrogenases	R	General function prediction only ;
PAU020594.1	Rv3045	308	8e-84	COG1064	Zn-dependent alcohol dehydrogenases	R	General function prediction only ;
PAU020594.1	MT3130	308	8e-84	COG1064	Zn-dependent alcohol dehydrogenases	R	General function prediction only ;
PAU020594.1	RSc0632	306	3e-83	COG1064	Zn-dependent alcohol dehydrogenases	R	General function prediction only ;
PAU020594.1	XF1734	297	2e-80	COG1064	Zn-dependent alcohol dehydrogenases	R	General function prediction only ;
PAU020594.1	PA2275	293	4e-79	COG1064	Zn-dependent alcohol dehydrogenases	R	General function prediction only ;
PAU020594.1	XF1136	289	6e-78	COG1064	Zn-dependent alcohol dehydrogenases	R	General function prediction only ;
PAU020594.1	RSp1124	285	7e-77	COG1064	Zn-dependent alcohol dehydrogenases	R	General function prediction only ;
PAU020594.1	HP1104	281	2e-75	COG1064	Zn-dependent alcohol dehydrogenases	R	General function prediction only ;
PAU020594.1	jhp1030	280	3e-75	COG1064	Zn-dependent alcohol dehydrogenases	R	General function prediction only ;
PAU020594.1	XF2389	280	3e-75	COG1064	Zn-dependent alcohol dehydrogenases	R	General function prediction only ;
PAU020594.1	AGc2867	271	2e-72	COG1064	Zn-dependent alcohol dehydrogenases	R	General function prediction only ;
PAU020594.1	jhp1429	270	3e-72	COG1064	Zn-dependent alcohol dehydrogenases	R	General function prediction only ;
PAU020594.1	Cj1548c	270	3e-72	COG1064	Zn-dependent alcohol dehydrogenases	R	General function prediction only ;
PAU020594.1	yahK	268	9e-72	COG1064	Zn-dependent alcohol dehydrogenases	R	General function prediction only ;
PAU020594.1	ZyahK	266	4e-71	COG1064	Zn-dependent alcohol dehydrogenases	R	General function prediction only ;
PAU020594.1	ECs0379	266	4e-71	COG1064	Zn-dependent alcohol dehydrogenases	R	General function prediction only ;
PAU020594.1	MA0403	266	4e-71	COG1064	Zn-dependent alcohol dehydrogenases	R	General function prediction only ;
PAU029254.1	PA3629	288	2e-77	COG1062	Zn-dependent alcohol dehydrogenases, class III	C	Energy production and conversion ;
PAU029254.1	YDL168w	282	7e-76	COG1062	Zn-dependent alcohol dehydrogenases, class III	C	Energy production and conversion ;
PAU029254.1	YPO1502	279	6e-75	COG1062	Zn-dependent alcohol dehydrogenases, class III	C	Energy production and conversion ;
PAU029254.1	sll0990	278	1e-74	COG1062	Zn-dependent alcohol dehydrogenases, class III	C	Energy production and conversion ;
PAU029254.1	RSc0605	271	2e-72	COG1062	Zn-dependent alcohol dehydrogenases, class III	C	Energy production and conversion ;
PAU029254.1	RSp0069	270	4e-72	COG1062	Zn-dependent alcohol dehydrogenases, class III	C	Energy production and conversion ;
PAU029254.1	SPBC1539.07c	268	9e-72	COG1062	Zn-dependent alcohol dehydrogenases, class III	C	Energy production and conversion ;
PAU029254.1	SPCC13B11.04c	267	2e-71	COG1062	Zn-dependent alcohol dehydrogenases, class III	C	Energy production and conversion ;
PAU029254.1	AGc3072	267	2e-71	COG1062	Zn-dependent alcohol dehydrogenases, class III	C	Energy production and conversion ;
PAU029254.1	SMc01270	265	1e-70	COG1062	Zn-dependent alcohol dehydrogenases, class III	C	Energy production and conversion ;
PAU029254.1	SMa2113	263	3e-70	COG1062	Zn-dependent alcohol dehydrogenases, class III	C	Energy production and conversion ;
PAU029254.1	STM1627	262	7e-70	COG1062	Zn-dependent alcohol dehydrogenases, class III	C	Energy production and conversion ;
PAU029254.1	BMEI1819	262	8e-70	COG1062	Zn-dependent alcohol dehydrogenases, class III	C	Energy production and conversion ;
PAU029254.1	ZadhC	261	2e-69	COG1062	Zn-dependent alcohol dehydrogenases, class III	C	Energy production and conversion ;
PAU029254.1	ECs0411	261	2e-69	COG1062	Zn-dependent alcohol dehydrogenases, class III	C	Energy production and conversion ;
PAU029254.1	adhC	260	2e-69	COG1062	Zn-dependent alcohol dehydrogenases, class III	C	Energy production and conversion ;
PAU029254.1	SMb20170	260	3e-69	COG1062	Zn-dependent alcohol dehydrogenases, class III	C	Energy production and conversion ;
PAU029254.1	NMB1304	254	2e-67	COG1062	Zn-dependent alcohol dehydrogenases, class III	C	Energy production and conversion ;
PAU029254.1	NMA1518	254	2e-67	COG1062	Zn-dependent alcohol dehydrogenases, class III	C	Energy production and conversion ;
PAU029254.1	mlr0872	249	5e-66	COG1062	Zn-dependent alcohol dehydrogenases, class III	C	Energy production and conversion ;
PAU022580.1	SPAC7D4.07c	90.9	4e-19	COG0526	Thiol-disulfide isomerase and thioredoxins	OC	Posttranslational modification, protein turnover, chaperones ; Energy production and conversion ;
PAU022580.1	YCR083w	85.1	3e-17	COG0526	Thiol-disulfide isomerase and thioredoxins	OC	Posttranslational modification, protein turnover, chaperones ; Energy production and conversion ;
PAU022580.1	CT539	84.7	4e-17	COG0526	Thiol-disulfide isomerase and thioredoxins	OC	Posttranslational modification, protein turnover, chaperones ; Energy production and conversion ;
PAU022580.1	CPn0659	82.8	1e-16	COG0526	Thiol-disulfide isomerase and thioredoxins	OC	Posttranslational modification, protein turnover, chaperones ; Energy production and conversion ;
PAU022580.1	SPBC12D12.07c	78.6	3e-15	COG0526	Thiol-disulfide isomerase and thioredoxins	OC	Posttranslational modification, protein turnover, chaperones ; Energy production and conversion ;
PAU022580.1	BS_trxA	78.6	3e-15	COG0526	Thiol-disulfide isomerase and thioredoxins	OC	Posttranslational modification, protein turnover, chaperones ; Energy production and conversion ;
PAU022580.1	AF1284	77.8	4e-15	COG0526	Thiol-disulfide isomerase and thioredoxins	OC	Posttranslational modification, protein turnover, chaperones ; Energy production and conversion ;
PAU022580.1	AF2144	77	7e-15	COG0526	Thiol-disulfide isomerase and thioredoxins	OC	Posttranslational modification, protein turnover, chaperones ; Energy production and conversion ;
PAU022580.1	SA0992	75.9	2e-14	COG0526	Thiol-disulfide isomerase and thioredoxins	OC	Posttranslational modification, protein turnover, chaperones ; Energy production and conversion ;
PAU022580.1	SSO2232	75.5	2e-14	COG0526	Thiol-disulfide isomerase and thioredoxins	OC	Posttranslational modification, protein turnover, chaperones ; Energy production and conversion ;
PAU022580.1	DRA0164	73.9	6e-14	COG0526	Thiol-disulfide isomerase and thioredoxins	OC	Posttranslational modification, protein turnover, chaperones ; Energy production and conversion ;
PAU022580.1	FN0093	71.2	4e-13	COG0526	Thiol-disulfide isomerase and thioredoxins	OC	Posttranslational modification, protein turnover, chaperones ; Energy production and conversion ;
PAU022580.1	MA3212	70.9	4e-13	COG0526	Thiol-disulfide isomerase and thioredoxins	OC	Posttranslational modification, protein turnover, chaperones ; Energy production and conversion ;
PAU022580.1	lin1196	70.5	7e-13	COG0526	Thiol-disulfide isomerase and thioredoxins	OC	Posttranslational modification, protein turnover, chaperones ; Energy production and conversion ;
PAU022580.1	L0195	69.3	1e-12	COG0526	Thiol-disulfide isomerase and thioredoxins	OC	Posttranslational modification, protein turnover, chaperones ; Energy production and conversion ;
PAU022580.1	SPy1835	69.3	1e-12	COG0526	Thiol-disulfide isomerase and thioredoxins	OC	Posttranslational modification, protein turnover, chaperones ; Energy production and conversion ;
PAU022580.1	DR0944	68.9	2e-12	COG0526	Thiol-disulfide isomerase and thioredoxins	OC	Posttranslational modification, protein turnover, chaperones ; Energy production and conversion ;
PAU022580.1	CAC3083	68.9	2e-12	COG0526	Thiol-disulfide isomerase and thioredoxins	OC	Posttranslational modification, protein turnover, chaperones ; Energy production and conversion ;
PAU022580.1	Cj0147c	68.9	2e-12	COG0526	Thiol-disulfide isomerase and thioredoxins	OC	Posttranslational modification, protein turnover, chaperones ; Energy production and conversion ;
PAU022580.1	Rv1471	68.2	3e-12	COG0526	Thiol-disulfide isomerase and thioredoxins	OC	Posttranslational modification, protein turnover, chaperones ; Energy production and conversion ;
PAU012311.1	SPAC18G6.04c	603	2e-172	COG0112	Glycine/serine hydroxymethyltransferase	E	Amino acid transport and metabolism ;
PAU012311.1	SPAC24C9.12c	585	8e-167	COG0112	Glycine/serine hydroxymethyltransferase	E	Amino acid transport and metabolism ;
PAU012311.1	YLR058c	565	8e-161	COG0112	Glycine/serine hydroxymethyltransferase	E	Amino acid transport and metabolism ;
PAU012311.1	YBR263w	556	5e-158	COG0112	Glycine/serine hydroxymethyltransferase	E	Amino acid transport and metabolism ;
PAU012311.1	ECU01g1420	436	8e-122	COG0112	Glycine/serine hydroxymethyltransferase	E	Amino acid transport and metabolism ;
PAU012311.1	ECU01g0190	436	8e-122	COG0112	Glycine/serine hydroxymethyltransferase	E	Amino acid transport and metabolism ;
PAU012311.1	CAC2264	379	9e-105	COG0112	Glycine/serine hydroxymethyltransferase	E	Amino acid transport and metabolism ;
PAU012311.1	PA5415	361	2e-99	COG0112	Glycine/serine hydroxymethyltransferase	E	Amino acid transport and metabolism ;
PAU012311.1	MA3520	361	2e-99	COG0112	Glycine/serine hydroxymethyltransferase	E	Amino acid transport and metabolism ;
PAU012311.1	RSc0729	360	4e-99	COG0112	Glycine/serine hydroxymethyltransferase	E	Amino acid transport and metabolism ;
PAU012311.1	alr4806	359	7e-99	COG0112	Glycine/serine hydroxymethyltransferase	E	Amino acid transport and metabolism ;
PAU012311.1	aq_479	359	8e-99	COG0112	Glycine/serine hydroxymethyltransferase	E	Amino acid transport and metabolism ;
PAU012311.1	SA1915	358	2e-98	COG0112	Glycine/serine hydroxymethyltransferase	E	Amino acid transport and metabolism ;
PAU012311.1	TM0720	356	6e-98	COG0112	Glycine/serine hydroxymethyltransferase	E	Amino acid transport and metabolism ;
PAU012311.1	AGc2156	355	1e-97	COG0112	Glycine/serine hydroxymethyltransferase	E	Amino acid transport and metabolism ;
PAU012311.1	PA4602	355	1e-97	COG0112	Glycine/serine hydroxymethyltransferase	E	Amino acid transport and metabolism ;
PAU012311.1	PA2444	354	3e-97	COG0112	Glycine/serine hydroxymethyltransferase	E	Amino acid transport and metabolism ;
PAU012311.1	sll1931	352	9e-97	COG0112	Glycine/serine hydroxymethyltransferase	E	Amino acid transport and metabolism ;
PAU012311.1	XF0946	351	2e-96	COG0112	Glycine/serine hydroxymethyltransferase	E	Amino acid transport and metabolism ;
PAU012311.1	YPO2907	350	3e-96	COG0112	Glycine/serine hydroxymethyltransferase	E	Amino acid transport and metabolism ;
PAU010201.1	SPCC18.14c	277	2e-74	COG0244	Ribosomal protein L10	J	Translation, ribosomal structure and biogenesis ;
PAU010201.1	YLR340w	237	2e-62	COG0244	Ribosomal protein L10	J	Translation, ribosomal structure and biogenesis ;
PAU010201.1	ECU07g0820	157	2e-38	COG0244	Ribosomal protein L10	J	Translation, ribosomal structure and biogenesis ;
PAU010201.1	VNG1104G	110	4e-24	COG0244	Ribosomal protein L10	J	Translation, ribosomal structure and biogenesis ;
PAU010201.1	PH1999	106	7e-23	COG0244	Ribosomal protein L10	J	Translation, ribosomal structure and biogenesis ;
PAU010201.1	PAB1167	102	7e-22	COG0244	Ribosomal protein L10	J	Translation, ribosomal structure and biogenesis ;
PAU010201.1	MK0826	100	2e-21	COG0244	Ribosomal protein L10	J	Translation, ribosomal structure and biogenesis ;
PAU010201.1	MJ0509	96.3	7e-20	COG0244	Ribosomal protein L10	J	Translation, ribosomal structure and biogenesis ;
PAU010201.1	MTH1681	93.2	6e-19	COG0244	Ribosomal protein L10	J	Translation, ribosomal structure and biogenesis ;
PAU010201.1	SSO0344	82	1e-15	COG0244	Ribosomal protein L10	J	Translation, ribosomal structure and biogenesis ;
PAU010201.1	Ta0359	82	1e-15	COG0244	Ribosomal protein L10	J	Translation, ribosomal structure and biogenesis ;
PAU010201.1	MA4276	77.4	3e-14	COG0244	Ribosomal protein L10	J	Translation, ribosomal structure and biogenesis ;
PAU010201.1	AF1491	73.2	7e-13	COG0244	Ribosomal protein L10	J	Translation, ribosomal structure and biogenesis ;
PAU010201.1	TVN0421	72	1e-12	COG0244	Ribosomal protein L10	J	Translation, ribosomal structure and biogenesis ;
PAU010201.1	YKL009w	71.6	2e-12	COG0244	Ribosomal protein L10	J	Translation, ribosomal structure and biogenesis ;
PAU010201.1	PAE3107	67.4	3e-11	COG0244	Ribosomal protein L10	J	Translation, ribosomal structure and biogenesis ;
PAU010201.1	SPBC11G11.03	61.6	2e-09	COG0244	Ribosomal protein L10	J	Translation, ribosomal structure and biogenesis ;
PAU010201.1	APE2171	59.3	1e-08	COG0244	Ribosomal protein L10	J	Translation, ribosomal structure and biogenesis ;
PAU007968.1	BMEI0836	400	3e-111	COG0372	Citrate synthase	C	Energy production and conversion ;
PAU007968.1	ML2130	397	2e-110	COG0372	Citrate synthase	C	Energy production and conversion ;
PAU007968.1	CC1906	395	1e-109	COG0372	Citrate synthase	C	Energy production and conversion ;
PAU007968.1	Rv0896	394	2e-109	COG0372	Citrate synthase	C	Energy production and conversion ;
PAU007968.1	MT0920	394	2e-109	COG0372	Citrate synthase	C	Energy production and conversion ;
PAU007968.1	SMc02087	393	5e-109	COG0372	Citrate synthase	C	Energy production and conversion ;
PAU007968.1	AGc2572	387	3e-107	COG0372	Citrate synthase	C	Energy production and conversion ;
PAU007968.1	NMB0954	386	4e-107	COG0372	Citrate synthase	C	Energy production and conversion ;
PAU007968.1	NMA1148	386	4e-107	COG0372	Citrate synthase	C	Energy production and conversion ;
PAU007968.1	mlr0629	384	2e-106	COG0372	Citrate synthase	C	Energy production and conversion ;
PAU007968.1	RP844	380	3e-105	COG0372	Citrate synthase	C	Energy production and conversion ;
PAU007968.1	XF1535	378	1e-104	COG0372	Citrate synthase	C	Energy production and conversion ;
PAU007968.1	VC2092	376	5e-104	COG0372	Citrate synthase	C	Energy production and conversion ;
PAU007968.1	RC1308	375	7e-104	COG0372	Citrate synthase	C	Energy production and conversion ;
PAU007968.1	Cgl0806	369	5e-102	COG0372	Citrate synthase	C	Energy production and conversion ;
PAU007968.1	PA1580	361	2e-99	COG0372	Citrate synthase	C	Energy production and conversion ;
PAU007968.1	PM0276	360	3e-99	COG0372	Citrate synthase	C	Energy production and conversion ;
PAU007968.1	RSc1991	356	6e-98	COG0372	Citrate synthase	C	Energy production and conversion ;
PAU007968.1	STM0730	355	1e-97	COG0372	Citrate synthase	C	Energy production and conversion ;
PAU007968.1	YPO1108	353	5e-97	COG0372	Citrate synthase	C	Energy production and conversion ;
PAU021206.1	BH2830	170	3e-42	COG0386	Glutathione peroxidase	O	Posttranslational modification, protein turnover, chaperones ;
PAU021206.1	CAC1570	169	7e-42	COG0386	Glutathione peroxidase	O	Posttranslational modification, protein turnover, chaperones ;
PAU021206.1	CC1730	166	5e-41	COG0386	Glutathione peroxidase	O	Posttranslational modification, protein turnover, chaperones ;
PAU021206.1	NMB1621	162	1e-39	COG0386	Glutathione peroxidase	O	Posttranslational modification, protein turnover, chaperones ;
PAU021206.1	NMA1820	162	1e-39	COG0386	Glutathione peroxidase	O	Posttranslational modification, protein turnover, chaperones ;
PAU021206.1	YBR244w	160	2e-39	COG0386	Glutathione peroxidase	O	Posttranslational modification, protein turnover, chaperones ;
PAU021206.1	BS_bsaA	160	2e-39	COG0386	Glutathione peroxidase	O	Posttranslational modification, protein turnover, chaperones ;
PAU021206.1	SA1146	159	7e-39	COG0386	Glutathione peroxidase	O	Posttranslational modification, protein turnover, chaperones ;
PAU021206.1	CAC1571	158	1e-38	COG0386	Glutathione peroxidase	O	Posttranslational modification, protein turnover, chaperones ;
PAU021206.1	L0198	156	5e-38	COG0386	Glutathione peroxidase	O	Posttranslational modification, protein turnover, chaperones ;
PAU021206.1	FN2007	155	1e-37	COG0386	Glutathione peroxidase	O	Posttranslational modification, protein turnover, chaperones ;
PAU021206.1	YIR037w	155	1e-37	COG0386	Glutathione peroxidase	O	Posttranslational modification, protein turnover, chaperones ;
PAU021206.1	RSc2674	153	5e-37	COG0386	Glutathione peroxidase	O	Posttranslational modification, protein turnover, chaperones ;
PAU021206.1	SP0313	152	6e-37	COG0386	Glutathione peroxidase	O	Posttranslational modification, protein turnover, chaperones ;
PAU021206.1	SPy0605	152	1e-36	COG0386	Glutathione peroxidase	O	Posttranslational modification, protein turnover, chaperones ;
PAU021206.1	SPBC32F12.03c	150	3e-36	COG0386	Glutathione peroxidase	O	Posttranslational modification, protein turnover, chaperones ;
PAU021206.1	slr1171	150	3e-36	COG0386	Glutathione peroxidase	O	Posttranslational modification, protein turnover, chaperones ;
PAU021206.1	Cgl2537	146	5e-35	COG0386	Glutathione peroxidase	O	Posttranslational modification, protein turnover, chaperones ;
PAU021206.1	PA2826	145	1e-34	COG0386	Glutathione peroxidase	O	Posttranslational modification, protein turnover, chaperones ;
PAU021206.1	PA0838	144	2e-34	COG0386	Glutathione peroxidase	O	Posttranslational modification, protein turnover, chaperones ;
PAU019120.1	sll0301	66.6	3e-11	COG1357	Uncharacterized low-complexity proteins	S	Function unknown ;
PAU019120.1	all0186	64.7	1e-10	COG1357	Uncharacterized low-complexity proteins	S	Function unknown ;
PAU019120.1	MA2354	55.5	8e-08	COG1357	Uncharacterized low-complexity proteins	S	Function unknown ;
PAU019120.1	MA1892	49.7	5e-06	COG1357	Uncharacterized low-complexity proteins	S	Function unknown ;
PAU005658.1	YMR089c	662	0	COG0465	ATP-dependent Zn proteases	O	Posttranslational modification, protein turnover, chaperones ;
PAU005658.1	YER017c	639	0	COG0465	ATP-dependent Zn proteases	O	Posttranslational modification, protein turnover, chaperones ;
PAU005658.1	SPBC543.09	630	3e-180	COG0465	ATP-dependent Zn proteases	O	Posttranslational modification, protein turnover, chaperones ;
PAU005658.1	XF0093	476	9e-134	COG0465	ATP-dependent Zn proteases	O	Posttranslational modification, protein turnover, chaperones ;
PAU005658.1	lin0252	473	6e-133	COG0465	ATP-dependent Zn proteases	O	Posttranslational modification, protein turnover, chaperones ;
PAU005658.1	RSc1526	470	6e-132	COG0465	ATP-dependent Zn proteases	O	Posttranslational modification, protein turnover, chaperones ;
PAU005658.1	BS_ftsH	468	2e-131	COG0465	ATP-dependent Zn proteases	O	Posttranslational modification, protein turnover, chaperones ;
PAU005658.1	SA0469	466	1e-130	COG0465	ATP-dependent Zn proteases	O	Posttranslational modification, protein turnover, chaperones ;
PAU005658.1	VC0637	463	5e-130	COG0465	ATP-dependent Zn proteases	O	Posttranslational modification, protein turnover, chaperones ;
PAU005658.1	TP0765	461	2e-129	COG0465	ATP-dependent Zn proteases	O	Posttranslational modification, protein turnover, chaperones ;
PAU005658.1	DRA0290	461	3e-129	COG0465	ATP-dependent Zn proteases	O	Posttranslational modification, protein turnover, chaperones ;
PAU005658.1	jhp0356	460	4e-129	COG0465	ATP-dependent Zn proteases	O	Posttranslational modification, protein turnover, chaperones ;
PAU005658.1	BH0085	459	1e-128	COG0465	ATP-dependent Zn proteases	O	Posttranslational modification, protein turnover, chaperones ;
PAU005658.1	HP1069	457	3e-128	COG0465	ATP-dependent Zn proteases	O	Posttranslational modification, protein turnover, chaperones ;
PAU005658.1	TM0580	457	4e-128	COG0465	ATP-dependent Zn proteases	O	Posttranslational modification, protein turnover, chaperones ;
PAU005658.1	CAC3202	457	4e-128	COG0465	ATP-dependent Zn proteases	O	Posttranslational modification, protein turnover, chaperones ;
PAU005658.1	YPO3502	454	3e-127	COG0465	ATP-dependent Zn proteases	O	Posttranslational modification, protein turnover, chaperones ;
PAU005658.1	ZhflB	452	1e-126	COG0465	ATP-dependent Zn proteases	O	Posttranslational modification, protein turnover, chaperones ;
PAU005658.1	ECs4057	452	1e-126	COG0465	ATP-dependent Zn proteases	O	Posttranslational modification, protein turnover, chaperones ;
PAU005658.1	hflB	452	1e-126	COG0465	ATP-dependent Zn proteases	O	Posttranslational modification, protein turnover, chaperones ;
PAU019348.1	DR2261	290	2e-78	COG0667	Predicted oxidoreductases (related to aryl-alcohol dehydrogenases)	C	Energy production and conversion ;
PAU019348.1	CC3002	287	2e-77	COG0667	Predicted oxidoreductases (related to aryl-alcohol dehydrogenases)	C	Energy production and conversion ;
PAU019348.1	PA2535	282	6e-76	COG0667	Predicted oxidoreductases (related to aryl-alcohol dehydrogenases)	C	Energy production and conversion ;
PAU019348.1	AGc447	281	1e-75	COG0667	Predicted oxidoreductases (related to aryl-alcohol dehydrogenases)	C	Energy production and conversion ;
PAU019348.1	YPO2806	273	5e-73	COG0667	Predicted oxidoreductases (related to aryl-alcohol dehydrogenases)	C	Energy production and conversion ;
PAU019348.1	RSc0217	270	3e-72	COG0667	Predicted oxidoreductases (related to aryl-alcohol dehydrogenases)	C	Energy production and conversion ;
PAU019348.1	TM1006	266	3e-71	COG0667	Predicted oxidoreductases (related to aryl-alcohol dehydrogenases)	C	Energy production and conversion ;
PAU019348.1	SPAC1F7.12	257	2e-68	COG0667	Predicted oxidoreductases (related to aryl-alcohol dehydrogenases)	C	Energy production and conversion ;
PAU019348.1	SMa0563	252	7e-67	COG0667	Predicted oxidoreductases (related to aryl-alcohol dehydrogenases)	C	Energy production and conversion ;
PAU019348.1	SMc00368	238	2e-62	COG0667	Predicted oxidoreductases (related to aryl-alcohol dehydrogenases)	C	Energy production and conversion ;
PAU019348.1	HP1193	219	6e-57	COG0667	Predicted oxidoreductases (related to aryl-alcohol dehydrogenases)	C	Energy production and conversion ;
PAU019348.1	BS_iolS	171	3e-42	COG0667	Predicted oxidoreductases (related to aryl-alcohol dehydrogenases)	C	Energy production and conversion ;
PAU019348.1	Z2809	170	3e-42	COG0667	Predicted oxidoreductases (related to aryl-alcohol dehydrogenases)	C	Energy production and conversion ;
PAU019348.1	ECs2480	170	3e-42	COG0667	Predicted oxidoreductases (related to aryl-alcohol dehydrogenases)	C	Energy production and conversion ;
PAU019348.1	ydjG	170	4e-42	COG0667	Predicted oxidoreductases (related to aryl-alcohol dehydrogenases)	C	Energy production and conversion ;
PAU019348.1	PA1739	168	1e-41	COG0667	Predicted oxidoreductases (related to aryl-alcohol dehydrogenases)	C	Energy production and conversion ;
PAU019348.1	SA0557	162	1e-39	COG0667	Predicted oxidoreductases (related to aryl-alcohol dehydrogenases)	C	Energy production and conversion ;
PAU019348.1	SPAC9E9.11	161	1e-39	COG0667	Predicted oxidoreductases (related to aryl-alcohol dehydrogenases)	C	Energy production and conversion ;
PAU019348.1	ML0458	158	2e-38	COG0667	Predicted oxidoreductases (related to aryl-alcohol dehydrogenases)	C	Energy production and conversion ;
PAU019348.1	BS_yccK	157	4e-38	COG0667	Predicted oxidoreductases (related to aryl-alcohol dehydrogenases)	C	Energy production and conversion ;
PAU008448.1	YCR011c_2	190	9e-48	COG1131	ABC-type multidrug transport system, ATPase component	V	Defense mechanisms ;
PAU008448.1	ECU03g0390_1	173	9e-43	COG1131	ABC-type multidrug transport system, ATPase component	V	Defense mechanisms ;
PAU008448.1	SPCC18B5.01c_2	172	2e-42	COG1131	ABC-type multidrug transport system, ATPase component	V	Defense mechanisms ;
PAU008448.1	YDR011w_3	166	2e-40	COG1131	ABC-type multidrug transport system, ATPase component	V	Defense mechanisms ;
PAU008448.1	YDR406w_3	154	4e-37	COG1131	ABC-type multidrug transport system, ATPase component	V	Defense mechanisms ;
PAU008448.1	ECU10g1520_1	148	4e-35	COG1131	ABC-type multidrug transport system, ATPase component	V	Defense mechanisms ;
PAU008448.1	ECU08g0110_1	144	6e-34	COG1131	ABC-type multidrug transport system, ATPase component	V	Defense mechanisms ;
PAU008448.1	MT1789_2	136	1e-31	COG1131	ABC-type multidrug transport system, ATPase component	V	Defense mechanisms ;
PAU008448.1	Rv1747_2	134	8e-31	COG1131	ABC-type multidrug transport system, ATPase component	V	Defense mechanisms ;
PAU008448.1	YDR406w_1	133	1e-30	COG1131	ABC-type multidrug transport system, ATPase component	V	Defense mechanisms ;
PAU008448.1	sll0778_2	128	3e-29	COG1131	ABC-type multidrug transport system, ATPase component	V	Defense mechanisms ;
PAU008448.1	YDR011w_1	125	2e-28	COG1131	ABC-type multidrug transport system, ATPase component	V	Defense mechanisms ;
PAU008448.1	YIL013c_3	123	1e-27	COG1131	ABC-type multidrug transport system, ATPase component	V	Defense mechanisms ;
PAU008448.1	YIL013c_1	114	6e-25	COG1131	ABC-type multidrug transport system, ATPase component	V	Defense mechanisms ;
PAU008448.1	SPAPB24D3.09c_3	110	8e-24	COG1131	ABC-type multidrug transport system, ATPase component	V	Defense mechanisms ;
PAU008448.1	BS_yqiZ	110	1e-23	COG1126	ABC-type polar amino acid transport system, ATPase component	E	Amino acid transport and metabolism ;
PAU008448.1	all7196_1	110	1e-23	COG1131	ABC-type multidrug transport system, ATPase component	V	Defense mechanisms ;
PAU008448.1	BS_yfiL	109	2e-23	COG1131	ABC-type multidrug transport system, ATPase component	V	Defense mechanisms ;
PAU008448.1	DRA0137	108	4e-23	COG1125	ABC-type proline/glycine betaine transport systems, ATPase components	E	Amino acid transport and metabolism ;
PAU008448.1	yecC	107	9e-23	COG1126	ABC-type polar amino acid transport system, ATPase component	E	Amino acid transport and metabolism ;
PAU002559.1	YAR019c	90.9	3e-18	COG0515	Serine/threonine protein kinase	RTKL	General function prediction only ; Signal transduction mechanisms ; Transcription ; Replication, recombination and repair ;
PAU002559.1	ML0897	89	1e-17	COG0515	Serine/threonine protein kinase	RTKL	General function prediction only ; Signal transduction mechanisms ; Transcription ; Replication, recombination and repair ;
PAU002559.1	BH2504_1	87.8	3e-17	COG0515	Serine/threonine protein kinase	RTKL	General function prediction only ; Signal transduction mechanisms ; Transcription ; Replication, recombination and repair ;
PAU002559.1	PA0074_1	86.7	7e-17	COG0515	Serine/threonine protein kinase	RTKL	General function prediction only ; Signal transduction mechanisms ; Transcription ; Replication, recombination and repair ;
PAU002559.1	Cgl2127_1	83.6	5e-16	COG0515	Serine/threonine protein kinase	RTKL	General function prediction only ; Signal transduction mechanisms ; Transcription ; Replication, recombination and repair ;
PAU002559.1	MYPU_6850	82.8	8e-16	COG0515	Serine/threonine protein kinase	RTKL	General function prediction only ; Signal transduction mechanisms ; Transcription ; Replication, recombination and repair ;
PAU002559.1	CAC1728_1	82	2e-15	COG0515	Serine/threonine protein kinase	RTKL	General function prediction only ; Signal transduction mechanisms ; Transcription ; Replication, recombination and repair ;
PAU002559.1	slr0152	81.6	2e-15	COG0515	Serine/threonine protein kinase	RTKL	General function prediction only ; Signal transduction mechanisms ; Transcription ; Replication, recombination and repair ;
PAU002559.1	BS_yloP_1	79	1e-14	COG0515	Serine/threonine protein kinase	RTKL	General function prediction only ; Signal transduction mechanisms ; Transcription ; Replication, recombination and repair ;
PAU002559.1	lin1934_1	79	1e-14	COG0515	Serine/threonine protein kinase	RTKL	General function prediction only ; Signal transduction mechanisms ; Transcription ; Replication, recombination and repair ;
PAU002559.1	ML0016_1	78.2	2e-14	COG0515	Serine/threonine protein kinase	RTKL	General function prediction only ; Signal transduction mechanisms ; Transcription ; Replication, recombination and repair ;
PAU002559.1	ML0017	75.9	1e-13	COG0515	Serine/threonine protein kinase	RTKL	General function prediction only ; Signal transduction mechanisms ; Transcription ; Replication, recombination and repair ;
PAU002559.1	Rv0015c	75.5	1e-13	COG0515	Serine/threonine protein kinase	RTKL	General function prediction only ; Signal transduction mechanisms ; Transcription ; Replication, recombination and repair ;
PAU002559.1	MT0018	75.5	1e-13	COG0515	Serine/threonine protein kinase	RTKL	General function prediction only ; Signal transduction mechanisms ; Transcription ; Replication, recombination and repair ;
PAU002559.1	Rv1746	75.1	2e-13	COG0515	Serine/threonine protein kinase	RTKL	General function prediction only ; Signal transduction mechanisms ; Transcription ; Replication, recombination and repair ;
PAU002559.1	MT1788	75.1	2e-13	COG0515	Serine/threonine protein kinase	RTKL	General function prediction only ; Signal transduction mechanisms ; Transcription ; Replication, recombination and repair ;
[truncated: 23,963 more rows]

## Sheet: b
#	Pathway	Diff Proteins with pathway annotation (1880)	Pathway ID
1	Metabolic pathways	698 (37.13%)	ko01100
2	Biosynthesis of secondary metabolites	381 (20.27%)	ko01110
3	Ribosome	127 (6.76%)	ko03010
4	Protein processing in endoplasmic reticulum	74 (3.94%)	ko04141
5	Oxidative phosphorylation	71 (3.78%)	ko00190
6	Glycolysis / Gluconeogenesis	70 (3.72%)	ko00010
7	Starch and sucrose metabolism	67 (3.56%)	ko00500
8	Carbon fixation in photosynthetic organisms	59 (3.14%)	ko00710
9	Plant-pathogen interaction	56 (2.98%)	ko04626
10	Pyruvate metabolism	53 (2.82%)	ko00620
11	Spliceosome	50 (2.66%)	ko03040
12	Amino sugar and nucleotide sugar metabolism	49 (2.61%)	ko00520
13	Phenylpropanoid biosynthesis	49 (2.61%)	ko00940
14	Plant hormone signal transduction	45 (2.39%)	ko04075
15	RNA transport	45 (2.39%)	ko03013
16	Photosynthesis	44 (2.34%)	ko00195
17	Glyoxylate and dicarboxylate metabolism	42 (2.23%)	ko00630
18	Citrate cycle (TCA cycle)	41 (2.18%)	ko00020
19	Galactose metabolism	40 (2.13%)	ko00052
20	Proteasome	37 (1.97%)	ko03050
21	Glutathione metabolism	36 (1.91%)	ko00480
22	Phagosome	36 (1.91%)	ko04145
23	Glycine, serine and threonine metabolism	36 (1.91%)	ko00260
24	Ascorbate and aldarate metabolism	35 (1.86%)	ko00053
25	mRNA surveillance pathway	34 (1.81%)	ko03015
26	Fructose and mannose metabolism	33 (1.76%)	ko00051
27	Peroxisome	32 (1.7%)	ko04146
28	Nitrogen metabolism	32 (1.7%)	ko00910
29	Aminoacyl-tRNA biosynthesis	32 (1.7%)	ko00970
30	Purine metabolism	31 (1.65%)	ko00230
31	Alanine, aspartate and glutamate metabolism	31 (1.65%)	ko00250
32	Pentose phosphate pathway	30 (1.6%)	ko00030
33	Endocytosis	30 (1.6%)	ko04144
34	Pentose and glucuronate interconversions	29 (1.54%)	ko00040
35	Arginine and proline metabolism	28 (1.49%)	ko00330
36	Other glycan degradation	27 (1.44%)	ko00511
37	Phenylalanine metabolism	26 (1.38%)	ko00360
38	Cyanoamino acid metabolism	26 (1.38%)	ko00460
39	RNA degradation	26 (1.38%)	ko03018
40	Cysteine and methionine metabolism	25 (1.33%)	ko00270
41	Valine, leucine and isoleucine degradation	24 (1.28%)	ko00280
42	Tyrosine metabolism	24 (1.28%)	ko00350
43	Fatty acid metabolism	22 (1.17%)	ko00071
44	Porphyrin and chlorophyll metabolism	21 (1.12%)	ko00860
45	Terpenoid backbone biosynthesis	20 (1.06%)	ko00900
46	Pyrimidine metabolism	19 (1.01%)	ko00240
47	Flavonoid biosynthesis	18 (0.96%)	ko00941
48	alpha-Linolenic acid metabolism	18 (0.96%)	ko00592
49	Propanoate metabolism	18 (0.96%)	ko00640
50	Inositol phosphate metabolism	17 (0.9%)	ko00562
51	beta-Alanine metabolism	17 (0.9%)	ko00410
52	Carotenoid biosynthesis	16 (0.85%)	ko00906
53	Photosynthesis - antenna proteins	16 (0.85%)	ko00196
54	Butanoate metabolism	16 (0.85%)	ko00650
55	Sphingolipid metabolism	16 (0.85%)	ko00600
56	Glycerolipid metabolism	16 (0.85%)	ko00561
57	Glycosaminoglycan degradation	15 (0.8%)	ko00531
58	Fatty acid biosynthesis	14 (0.74%)	ko00061
59	Protein export	14 (0.74%)	ko03060
60	Ribosome biogenesis in eukaryotes	14 (0.74%)	ko03008
61	Glycerophospholipid metabolism	13 (0.69%)	ko00564
62	Ubiquitin mediated proteolysis	13 (0.69%)	ko04120
63	Zeatin biosynthesis	12 (0.64%)	ko00908
64	Phenylalanine, tyrosine and tryptophan biosynthesis	12 (0.64%)	ko00400
65	Isoquinoline alkaloid biosynthesis	12 (0.64%)	ko00950
66	Valine, leucine and isoleucine biosynthesis	12 (0.64%)	ko00290
67	Sulfur metabolism	12 (0.64%)	ko00920
68	Selenocompound metabolism	11 (0.59%)	ko00450
69	Biosynthesis of unsaturated fatty acids	11 (0.59%)	ko01040
70	Tryptophan metabolism	11 (0.59%)	ko00380
71	Nucleotide excision repair	11 (0.59%)	ko03420
72	Vitamin B6 metabolism	11 (0.59%)	ko00750
73	Glycosphingolipid biosynthesis - ganglio series	10 (0.53%)	ko00604
74	DNA replication	10 (0.53%)	ko03030
75	Phosphatidylinositol signaling system	10 (0.53%)	ko04070
76	Lysine degradation	9 (0.48%)	ko00310
77	ABC transporters	8 (0.43%)	ko02010
78	Tropane, piperidine and pyridine alkaloid biosynthesis	8 (0.43%)	ko00960
79	Limonene and pinene degradation	8 (0.43%)	ko00903
80	Pantothenate and CoA biosynthesis	8 (0.43%)	ko00770
81	N-Glycan biosynthesis	8 (0.43%)	ko00510
82	Stilbenoid, diarylheptanoid and gingerol biosynthesis	8 (0.43%)	ko00945
83	One carbon pool by folate	8 (0.43%)	ko00670
84	Homologous recombination	7 (0.37%)	ko03440
85	Isoflavonoid biosynthesis	7 (0.37%)	ko00943
86	Flavone and flavonol biosynthesis	7 (0.37%)	ko00944
87	Ubiquinone and other terpenoid-quinone biosynthesis	7 (0.37%)	ko00130
88	Riboflavin metabolism	7 (0.37%)	ko00740
89	Mismatch repair	6 (0.32%)	ko03430
90	Linoleic acid metabolism	6 (0.32%)	ko00591
91	Brassinosteroid biosynthesis	6 (0.32%)	ko00905
92	Taurine and hypotaurine metabolism	5 (0.27%)	ko00430
93	Arachidonic acid metabolism	5 (0.27%)	ko00590
94	Fatty acid elongation	5 (0.27%)	ko00062
95	Indole alkaloid biosynthesis	5 (0.27%)	ko00901
96	Cutin, suberine and wax biosynthesis	5 (0.27%)	ko00073
97	Glycosphingolipid biosynthesis - globo series	5 (0.27%)	ko00603
98	Histidine metabolism	4 (0.21%)	ko00340
99	Monoterpenoid biosynthesis	4 (0.21%)	ko00902
100	Thiamine metabolism	4 (0.21%)	ko00730
101	Lysine biosynthesis	4 (0.21%)	ko00300
102	C5-Branched dibasic acid metabolism	4 (0.21%)	ko00660
103	Ether lipid metabolism	3 (0.16%)	ko00565
104	Glucosinolate biosynthesis	3 (0.16%)	ko00966
105	Steroid biosynthesis	3 (0.16%)	ko00100
106	Base excision repair	3 (0.16%)	ko03410
107	Glycosylphosphatidylinositol(GPI)-anchor biosynthesis	2 (0.11%)	ko00563
108	Sesquiterpenoid and triterpenoid biosynthesis	2 (0.11%)	ko00909
109	Lipoic acid metabolism	2 (0.11%)	ko00785
110	Folate biosynthesis	2 (0.11%)	ko00790
111	Non-homologous end-joining	2 (0.11%)	ko03450
112	Synthesis and degradation of ketone bodies	2 (0.11%)	ko00072
113	RNA polymerase	2 (0.11%)	ko03020
114	Sulfur relay system	2 (0.11%)	ko04122
115	Diterpenoid biosynthesis	2 (0.11%)	ko00904
116	SNARE interactions in vesicular transport	2 (0.11%)	ko04130
117	Regulation of autophagy	2 (0.11%)	ko04140
118	Natural killer cell mediated cytotoxicity	1 (0.05%)	ko04650
119	Basal transcription factors	1 (0.05%)	ko03022
120	Benzoxazinoid biosynthesis	1 (0.05%)	ko00402
121	Nicotinate and nicotinamide metabolism	1 (0.05%)	ko00760
122	Circadian rhythm - plant	1 (0.05%)	ko04712
