# Supplementary material for: Genome of Paulownia (Paulownia fortunei) illuminates the related transcripts, miRNA and proteins for salt resistance
Source: Sci Rep. 2017 Apr 28;7:1285. doi: 10.1038/s41598-017-01360-9 (PMC5430789; doi:10.1038/s41598-017-01360-9)
Supplement: Supplementary file 11 — Table S10 [file 41598_2017_1360_MOESM11_ESM.xls]

## Sheet: a
Component Ontology
Gene Ontology term	Cluster frequency	Genome frequency of use	Corrected P-value
organelle membrane (view genes)	16 out of 52 genes, 30.8%	811 out of 11532 genes, 7.0%	1.79e-05
organelle envelope (view genes)	14 out of 52 genes, 26.9%	707 out of 11532 genes, 6.1%	0.00011
envelope (view genes)	14 out of 52 genes, 26.9%	717 out of 11532 genes, 6.2%	0.00013
intracellular part (view genes)	50 out of 52 genes, 96.2%	8174 out of 11532 genes, 70.9%	0.00024
proton-transporting two-sector ATPase complex (view genes)	5 out of 52 genes, 9.6%	54 out of 11532 genes, 0.5%	0.00025
organelle part (view genes)	25 out of 52 genes, 48.1%	2294 out of 11532 genes, 19.9%	0.00027
intracellular (view genes)	50 out of 52 genes, 96.2%	8209 out of 11532 genes, 71.2%	0.0003
mitochondrion (view genes)	7 out of 52 genes, 13.5%	173 out of 11532 genes, 1.5%	0.00071
intracellular organelle part (view genes)	22 out of 52 genes, 42.3%	1977 out of 11532 genes, 17.1%	0.00108
mitochondrial envelope (view genes)	6 out of 52 genes, 11.5%	130 out of 11532 genes, 1.1%	0.0015
macromolecular complex (view genes)	18 out of 52 genes, 34.6%	1492 out of 11532 genes, 12.9%	0.00316
proton-transporting V-type ATPase complex (view genes)	3 out of 52 genes, 5.8%	19 out of 11532 genes, 0.2%	0.00493
mitochondrial part (view genes)	6 out of 52 genes, 11.5%	164 out of 11532 genes, 1.4%	0.00554
organelle inner membrane (view genes)	7 out of 52 genes, 13.5%	251 out of 11532 genes, 2.2%	0.00765
mitochondrial membrane (view genes)	5 out of 52 genes, 9.6%	115 out of 11532 genes, 1.0%	0.01002
ribosome (view genes)	5 out of 52 genes, 9.6%	128 out of 11532 genes, 1.1%	0.01652
Function Ontology
hydrogen ion transmembrane transporter activity (view genes)	4 out of 59 genes, 6.8%	72 out of 13962 genes, 0.5%	0.01934
wide pore channel activity (view genes)	2 out of 59 genes, 3.4%	6 out of 13962 genes, 0.0%	0.02109
monovalent inorganic cation transmembrane transporter activity (view genes)	5 out of 59 genes, 8.5%	140 out of 13962 genes, 1.0%	0.02477
cation-transporting ATPase activity (view genes)	4 out of 59 genes, 6.8%	81 out of 13962 genes, 0.6%	0.03041
inorganic cation transmembrane transporter activity (view genes)	6 out of 59 genes, 10.2%	232 out of 13962 genes, 1.7%	0.03451
cofactor binding (view genes)	8 out of 59 genes, 13.6%	440 out of 13962 genes, 3.2%	0.04003
Process Ontology
ATP biosynthetic process (view genes)	4 out of 61 genes, 6.6%	40 out of 11958 genes, 0.3%	0.00756
ATP metabolic process (view genes)	4 out of 61 genes, 6.6%	40 out of 11958 genes, 0.3%	0.00756
purine nucleoside biosynthetic process (view genes)	4 out of 61 genes, 6.6%	42 out of 11958 genes, 0.4%	0.00919
purine ribonucleoside biosynthetic process (view genes)	4 out of 61 genes, 6.6%	42 out of 11958 genes, 0.4%	0.00919
purine ribonucleoside metabolic process (view genes)	4 out of 61 genes, 6.6%	43 out of 11958 genes, 0.4%	0.0101
purine nucleoside metabolic process (view genes)	4 out of 61 genes, 6.6%	45 out of 11958 genes, 0.4%	0.0121
nucleoside biosynthetic process (view genes)	4 out of 61 genes, 6.6%	46 out of 11958 genes, 0.4%	0.0132
ribonucleoside biosynthetic process (view genes)	4 out of 61 genes, 6.6%	46 out of 11958 genes, 0.4%	0.0132
generation of precursor metabolites and energy (view genes)	8 out of 61 genes, 13.1%	286 out of 11958 genes, 2.4%	0.01475
purine ribonucleotide metabolic process (view genes)	4 out of 61 genes, 6.6%	48 out of 11958 genes, 0.4%	0.01562
purine ribonucleotide biosynthetic process (view genes)	4 out of 61 genes, 6.6%	48 out of 11958 genes, 0.4%	0.01562
cation transmembrane transport (view genes)	4 out of 61 genes, 6.6%	49 out of 11958 genes, 0.4%	0.01695
inorganic ion transmembrane transport (view genes)	4 out of 61 genes, 6.6%	49 out of 11958 genes, 0.4%	0.01695
inorganic cation transmembrane transport (view genes)	4 out of 61 genes, 6.6%	49 out of 11958 genes, 0.4%	0.01695
glycosyl compound biosynthetic process (view genes)	4 out of 61 genes, 6.6%	51 out of 11958 genes, 0.4%	0.01984
ribonucleotide metabolic process (view genes)	4 out of 61 genes, 6.6%	52 out of 11958 genes, 0.4%	0.02141
ribonucleotide biosynthetic process (view genes)	4 out of 61 genes, 6.6%	52 out of 11958 genes, 0.4%	0.02141
ribose phosphate metabolic process (view genes)	4 out of 61 genes, 6.6%	52 out of 11958 genes, 0.4%	0.02141
ribose phosphate biosynthetic process (view genes)	4 out of 61 genes, 6.6%	52 out of 11958 genes, 0.4%	0.02141
nucleoside metabolic process (view genes)	4 out of 61 genes, 6.6%	53 out of 11958 genes, 0.4%	0.02307
ribonucleoside metabolic process (view genes)	4 out of 61 genes, 6.6%	53 out of 11958 genes, 0.4%	0.02307
purine ribonucleoside monophosphate metabolic process (view genes)	4 out of 61 genes, 6.6%	53 out of 11958 genes, 0.4%	0.02307
purine ribonucleoside monophosphate biosynthetic process (view genes)	4 out of 61 genes, 6.6%	53 out of 11958 genes, 0.4%	0.02307
purine nucleoside triphosphate biosynthetic process (view genes)	5 out of 61 genes, 8.2%	102 out of 11958 genes, 0.9%	0.02583
purine ribonucleoside triphosphate biosynthetic process (view genes)	5 out of 61 genes, 8.2%	102 out of 11958 genes, 0.9%	0.02583
ribonucleoside triphosphate biosynthetic process (view genes)	5 out of 61 genes, 8.2%	103 out of 11958 genes, 0.9%	0.02704
nucleoside triphosphate biosynthetic process (view genes)	5 out of 61 genes, 8.2%	104 out of 11958 genes, 0.9%	0.0283
purine nucleoside monophosphate metabolic process (view genes)	4 out of 61 genes, 6.6%	56 out of 11958 genes, 0.5%	0.02861
purine nucleoside monophosphate biosynthetic process (view genes)	4 out of 61 genes, 6.6%	56 out of 11958 genes, 0.5%	0.02861
purine nucleotide biosynthetic process (view genes)	4 out of 61 genes, 6.6%	59 out of 11958 genes, 0.5%	0.03505
glycosyl compound metabolic process (view genes)	4 out of 61 genes, 6.6%	60 out of 11958 genes, 0.5%	0.03741
ribonucleoside monophosphate biosynthetic process (view genes)	4 out of 61 genes, 6.6%	61 out of 11958 genes, 0.5%	0.03988
ribonucleoside monophosphate metabolic process (view genes)	4 out of 61 genes, 6.6%	61 out of 11958 genes, 0.5%	0.03988

## Sheet: b
#	Pathway	DEGs with pathway annotation (61)	All genes with pathway annotation (17260)	Pvalue	Qvalue	Pathway ID
1	Metabolic pathways	29 (47.54%)	3873 (22.44%)	1.33452e-05	0.000600533	ko01100
2	Oxidative phosphorylation	7 (11.48%)	256 (1.48%)	3.20613e-05	0.000721379	ko00190
3	Citrate cycle (TCA cycle)	4 (6.56%)	78 (0.45%)	0.000165638	0.00248456	ko00020
4	Ribosome	6 (9.84%)	453 (2.62%)	0.0051897	0.0512302	ko03010
5	One carbon pool by folate	2 (3.28%)	32 (0.19%)	0.00569224	0.0512302	ko00670
6	Glycine, serine and threonine metabolism	3 (4.92%)	123 (0.71%)	0.00941128	0.0705846	ko00260
7	Isoquinoline alkaloid biosynthesis	2 (3.28%)	50 (0.29%)	0.013498	0.0809247	ko00950
8	Cysteine and methionine metabolism	3 (4.92%)	144 (0.83%)	0.0143866	0.0809247	ko00270
9	Biosynthesis of secondary metabolites	14 (22.95%)	2228 (12.91%)	0.0213951	0.105517	ko01110
10	Propanoate metabolism	2 (3.28%)	67 (0.39%)	0.0234482	0.105517	ko00640
11	Phagosome	3 (4.92%)	183 (1.06%)	0.026936	0.110193	ko04145
12	Photosynthesis	2 (3.28%)	83 (0.48%)	0.0348188	0.130571	ko00195
13	Glyoxylate and dicarboxylate metabolism	2 (3.28%)	87 (0.5%)	0.0379365	0.131319	ko00630
14	Tyrosine metabolism	2 (3.28%)	103 (0.6%)	0.0514032	0.165225	ko00350
15	Taurine and hypotaurine metabolism	1 (1.64%)	22 (0.13%)	0.0749775	0.224933	ko00430
16	Ascorbate and aldarate metabolism	2 (3.28%)	140 (0.81%)	0.0877274	0.246733	ko00053
17	Glycosphingolipid biosynthesis - ganglio series	1 (1.64%)	33 (0.19%)	0.110364	0.292141	ko00604
18	Cyanoamino acid metabolism	2 (3.28%)	167 (0.97%)	0.117787	0.294467	ko00460
19	Sulfur metabolism	1 (1.64%)	42 (0.24%)	0.138324	0.315614	ko00920
20	Phenylalanine metabolism	2 (3.28%)	186 (1.08%)	0.140273	0.315614	ko00360
21	Butanoate metabolism	1 (1.64%)	47 (0.27%)	0.153482	0.328889	ko00650
22	Fatty acid elongation	1 (1.64%)	55 (0.32%)	0.17719	0.352384	ko00062
23	Glycosaminoglycan degradation	1 (1.64%)	56 (0.32%)	0.180107	0.352384	ko00531
24	Amino sugar and nucleotide sugar metabolism	2 (3.28%)	237 (1.37%)	0.204254	0.370636	ko00520
25	beta-Alanine metabolism	1 (1.64%)	65 (0.38%)	0.205909	0.370636	ko00410
26	Valine, leucine and isoleucine degradation	1 (1.64%)	74 (0.43%)	0.230912	0.393936	ko00280
27	Sphingolipid metabolism	1 (1.64%)	76 (0.44%)	0.236362	0.393936	ko00600
28	Mismatch repair	1 (1.64%)	82 (0.48%)	0.252485	0.405779	ko03430
29	Fructose and mannose metabolism	1 (1.64%)	116 (0.67%)	0.337721	0.510116	ko00051
30	DNA replication	1 (1.64%)	117 (0.68%)	0.340077	0.510116	ko03030
31	Glutathione metabolism	1 (1.64%)	131 (0.76%)	0.372215	0.516724	ko00480
32	Alanine, aspartate and glutamate metabolism	1 (1.64%)	134 (0.78%)	0.378898	0.516724	ko00250
33	Galactose metabolism	1 (1.64%)	144 (0.83%)	0.400675	0.516724	ko00052
34	Nucleotide excision repair	1 (1.64%)	147 (0.85%)	0.40706	0.516724	ko03420
35	Other glycan degradation	1 (1.64%)	149 (0.86%)	0.41128	0.516724	ko00511
36	Pyruvate metabolism	1 (1.64%)	150 (0.87%)	0.413379	0.516724	ko00620
37	Phenylpropanoid biosynthesis	2 (3.28%)	445 (2.58%)	0.468969	0.570368	ko00940
38	Glycolysis / Gluconeogenesis	1 (1.64%)	214 (1.24%)	0.533444	0.63171	ko00010
39	Purine metabolism	1 (1.64%)	299 (1.73%)	0.656255	0.757217	ko00230
40	Spliceosome	1 (1.64%)	382 (2.21%)	0.745289	0.838451	ko03040
41	RNA transport	1 (1.64%)	453 (2.62%)	0.803134	0.856457	ko03013
42	Protein processing in endoplasmic reticulum	1 (1.64%)	457 (2.65%)	0.805977	0.856457	ko04141
43	Starch and sucrose metabolism	1 (1.64%)	490 (2.84%)	0.82794	0.856457	ko00500
44	Plant-pathogen interaction	3 (4.92%)	1273 (7.38%)	0.837424	0.856457	ko04626
45	Plant hormone signal transduction	1 (1.64%)	1175 (6.81%)	0.986547	0.986547	ko04075
