# Supplementary material for: Genome of Paulownia (Paulownia fortunei) illuminates the related transcripts, miRNA and proteins for salt resistance
Source: Sci Rep. 2017 Apr 28;7:1285. doi: 10.1038/s41598-017-01360-9 (PMC5430789; doi:10.1038/s41598-017-01360-9)
Supplement: Supplementary file 12 — Table S11 [file 41598_2017_1360_MOESM12_ESM.xls]

## Sheet: Sheet1
PF4
	number of small RNA	Percent(%)	expression of small RNA	Percent(%)
Total sRNAs	5190025	1	15021455	1
Mapping to genome	2059182	0.3968	8566780	0.5703
PF4S
	number of small RNA	Percent(%)	expression of small RNA	Percent(%)
Total sRNAs	5998800	1	18729181	1
Mapping to genome	2438296	0.4065	11104972	0.5929
PF2S
	number of small RNA	Percent(%)	expression of small RNA	Percent(%)
Total sRNAs	5605552	1	17685354	1
Mapping to genome	3207267	0.5722	13109405	0.7413
PF2
	number of small RNA	Percent(%)	expression of small RNA	Percent(%)
Total sRNAs	5392667	1	16961959	1
Mapping to genome	3148132	0.5838	12594746	0.7425
