# Supplementary material for: Genome of Paulownia (Paulownia fortunei) illuminates the related transcripts, miRNA and proteins for salt resistance
Source: Sci Rep. 2017 Apr 28;7:1285. doi: 10.1038/s41598-017-01360-9 (PMC5430789; doi:10.1038/s41598-017-01360-9)
Supplement: Supplementary file 13 — Table S12 [file 41598_2017_1360_MOESM13_ESM.xls]

## Sheet: Novel miRNA
miRNA	Seq（5P/3P）	Length	Arm	location	MFE	pre-length(nt)	seq	struct	B2	B2S	B4	B4S	B2-std	B2S-std	B4-std	B4S-std	fold-change(log2 B4S/B2S)	fold-change(log2 B4/B2)	fold-change(log2 B2S/B2)	fold-change(log2 B4S/B4)	pvalue	fdr		*
Pfo_mir_1	CAGAAGATAAAGGTGATTGTGA	22	3p	scaffold1007:21656:21816:+	-27.90(kcal/mol)	161	TGACTGTGGTTTAGCCCAATGTACCTGTATAGTCTTCTTTGTTTTACCTGTGATGAAGTGATATCCCAATCGAGCTGCAATCCCTAGATCTCCTCGCCAGAGTGTCGAAGTAAGTTTCCTGCATTTAAACAGAAGATAAAGGTGATTGTGAACTTTCCAAA	.(((((((((.((......)).)))...))))))..(((((((........))))))).............(((.((((((((((..((((.((.(...((((((.(((......)))..))))))...))).))))..))).)))))))..)))......	0	133	0	0	0.01	7.52035	0.01	0.01	-9.55466	0	9.55466	0	0.939328	0.939328	GCAATCCCTAGATCTCCTCGCC
Pfo_mir_10	CTGATGTAGGGATTGAATCGATT	23	5p	scaffold109:336306:336524:-	-42.30(kcal/mol)	219	TACACTCCGACTGATGTAGGGATTGAATCGATTCAAATCGTTATCCCAACACGAATAAATATCCAAGTTCTTCAATTCAAACCCCTTTGATTGAAAACTAATTCACTTATAGGATTCCAAATGTTATTCCTCTAACGATATCCACACCTTGGATGCCCACTCGCTATCGAATCCTATGCTAGTAGTTTTCGATTCGATAATTATATCCCAAAATAATTT	............(((((((..((((((((((......((((.........))))...........((((.((((((.((((....))))))))))))))((((.(((((((((((((....(((((......))))).((((((.....)))))).............))))))))))..))))))).))))))))))..)))))))............	18	11	0	0	1.0612	0.621984	0.01	0.01	-5.9588	-6.72955	-0.770746	0	1.68976e-34	6.42108e-34	-
Pfo_mir_113a	AGGAGACCTTGGGGGAGAACT	21	3p	scaffold295:67326:67466:+	-57.40(kcal/mol)	141	ATTGATTGTTACTCTCCCTCAAGGGCTTCTGGCCTGCTGCATACTCAGTATCATCGATCACAATGATGGTACGTAGAAATGTTATACTTGAAACATGGTGCGTGTGCGCCAGGAGACCTTGGGGGAGAACTAACAAACCAT	.....((((((.((((((((((((.((((((((.....((((((.(((((((((((.......)))))))))......(((((........)))))..)).)))))))))))))).))))))))))))..)))))).....	0	63	141	141	0.01	3.56227	9.38657	7.52836	1.07954	9.87445	8.47665	-0.318263	4.95235e-47	2.01632e-46	TCTCCCTCAAGGGCTTCTGG
Pfo_mir_113b	TTTGGAAGAGTATGAAGTACA	21	3p	scaffold295:126859:126993:+	-19.70(kcal/mol)	135	GGAAAAAATCAGTAGTTCTTATAATCTTCCAACATTCATATTAATATTGATAACATAACAATACTTTTCAAGACAGATACAAGTTAAATGTTAATAAAAATATCTTTGGAAGAGTATGAAGTACAACTAAAGTTG	...........(((.(((.(((..((((((((.(((..((((((((((..((((............................))))))))))))))..)))....))))))))))).))).)))...........	0	0	0	135	0.01	0.01	0.01	7.208	9.49346	0	0	9.49346	0.939328	0.939328	-
Pfo_mir_119	TCGAACCAGACAGCATTCCCC	21	3p	scaffold302:151850:151951:+	-46.10(kcal/mol)	102	CAAAAGCTGAGGGGAATGAAGCCTGGTCCGAGATCATTCAACAGAATGTCTGTACACATCAAAGAATGGTCTCGAACCAGACAGCATTCCCCTCAACATTTC	.......(((((((((((..(.(((((.(((((((((((.(((((...)))))..........))))))))))).))))).)..))))))))))).......	14	8	0	0	0.825376	0.452352	0.01	0.01	-5.49937	-6.36698	-0.867607	0	1.68976e-34	6.42108e-34	-
Pfo_mir_122a	AGAGGGCACGTATTACTATCATT	23	3p	scaffold111:460100:460195:-	-19.90(kcal/mol)	96	ACAATGCATAGACATAGTAAATGTGTGATTTATATGTAATACCATAGATCATATGTGCGTAGCAGAGGGCACGTATTACTATCATTCATGTCCATT	.....((((.((.(((((((((((((..(((.((((((....((((.....))))))))))..)))..)))))).)))))))...)))))).....	0	0	96	0	0.01	0.01	6.39086	0.01	0	9.31987	0	-9.31987	0.939328	0.939328	-
Pfo_mir_122b	TCTGACTATTGTAGGGATTGA	21	5p	scaffold310:133961:134146:+	-58.20(kcal/mol)	186	TTCTATGCACTCTGACTATTGTAGGGATTGAATAAATCAATTGCTAGCCCTTTTTCTGAATTCAGTTCATAGGGATCCAAGTGTCTCCGCTCTAAAGTAGTCTACACTTTGAGCAGGGACACAAAATTCGAATTCCGCTAGCAATTCTGATTTCTTCTCTAACCTAGTTTATGGAGTAAATAGAGT	.(((((..((((((((((...((((((..(((...((((((((((((((((....(((....))).....))))......(((((((.((((.(((((.......))))))))).)))))))......((.....))))))))))..))))))).))))))...)))))...)))))..)))))..	0	0	0	186	0.01	0.01	0.01	9.93103	9.9558	0	0	9.9558	0.938328	0.939327	-
Pfo_mir_125a	TGAGGGGCATGTTGGCTGGCT	21	5p	scaffold317:373206:373513:-	-114.10(kcal/mol)	308	AAAATGGTGTTGAGGGGCATGTTGGCTGGCTCGAGGCTGCTTCAGAGTTAAGTTCTGATGAATGAAAATTAAGAATAAATTCTCTGAAATGTTTCGGACCAGGCTTCATTCCCCTCAAAACATATGCATGAAGAACAATGCAATATGGGCTAGCTCCAGGTTTAAGGAAATATGTTTGATTTTCTCGTGAGTGTTAAGGTTGAGAGGAATGTTGTCTGGCTCGAGGTCATGGAGGTGACTCTTGTGATTTTCCAGGAAAACCATGAATGACTCTCGGACCAGGCTTCATTCCCCCCAACCATCATTTG	.(((((((.((((((((.(((..(.((((.(((((((...(((((((....((((((((........))).))))).....)))))))..))))))).)))).)..))).))))))))..(((((((((........)))).))))).((((..(((........)))..)).))(((((.(((....))).)))))(((((.(.((((((..((((((.((((((((((...(((...(((((.((...)))))))..)))....))))).))))).))))))..)))))).).)))))))))))).	17	6	308	308	1.00224	0.339264	20.504	16.4449	5.59909	4.3546	-1.56275	-0.318263	1.62746e-78	1.03073e-77	CCAGGCTTCATTCCCCTCAAA
Pfo_mir_125b	GTGGGCGTGCCGGAGTGGTT	20	5p	scaffold318:455856:455932:+	-27.30(kcal/mol)	77	GCACGCCACTGTGGGCGTGCCGGAGTGGTTATCGGGCATGACTAGAAATTATGTGGGCTCTGCCCGCGCAGGTTTGA	.((.(((..((((((((.(((.(.((((((.((((......)).)))))))).).)))..))))))))..))).)).	0	0	0	77	0.01	0.01	0.01	4.11123	8.68343	0	0	8.68343	0.939328	0.939328	TTATGTGGGCTCTGCCCGCGC
Pfo_mir_126	CCGGCGTCGTCATTGCACCAC	21	3p	scaffold31:1479595:1479700:+	-55.30(kcal/mol)	106	CTAGCAACATAGTTGTTTGTGGTGCAATGGGAGACGCCGAGATGGTACCATTTCTGCAGTCCAACCCGGCGTCGTCATTGCACCACTGACAACCATATGTTGCCTC	...((((((((((((((.((((((((((((..(((((((.(.(((.((..........))))).).))))))).)))))))))))).))))))..))))))))...	34576	31947	106	106	2038.44	1806.41	7.05657	5.65962	-8.31821	-8.17428	-0.174343	-0.318263	0	0	GGTGCAATGGGAGACGCCGAGA
Pfo_mir_134	AAGACCAAAGCCTTAGAGACATA	23	3p	scaffold350:394622:394738:+	-24.70(kcal/mol)	117	TCTCATGAGTATGCATCATATGTGCTAGTCTTATTGAGCAATTTGATGCTCTATCTCAAAAAGCTCTCGACTCGAAACTTATTTAAGACCAAAGCCTTAGAGACATATTCCATGATT	..(((((((((((..((.((.(.(((.((((((..((((..(((((.........)))))..)))).................))))))...)))).))))..)))))).)))))..	0	11	0	117	0.01	0.621984	0.01	6.24694	3.3282	0	5.9588	9.28701	0.939328	0.939328	TGCATCATATGTGCTAGTCTTAT
Pfo_mir_136a	CCATTGGTGGTATCAAGATCT	21	5p	scaffold352:267051:267146:-	-51.30(kcal/mol)	96	GGCGCCGCCACCATTGGTGGTATCAAGATCTGCCGAGGGTTCCTTAACAGTGAACTCCAGTGCCCGATTTTGATACCATCAACGGTGGTAGCTCCG	((.((.((((((.(((((((((((((((((.(((..((((((((....)).))))))..).))..))))))))))))))))).)))))).)).)).	0	35	96	0	0.01	1.97904	6.39086	0.01	-7.62866	9.31987	7.62866	-9.31987	2.91332e-32	8.30296e-32	ATTTTGATACCATCAACGGTG
Pfo_mir_136b	TGGAGTAAGTTAGAGGTCAAACA	23	3p	scaffold141:305101:305387:-	-42.10(kcal/mol)	287	TTTCTACCTTTGTAACCATTTATCTTCCTCCATCAAGAGATTCATATTTTTTCCTCAGCAAAATAAAATTTAGAAAGACATAATAAAAGTAGGAATGTGTAAAAATAGAAGAGAAACTAGAGAATGCATTTCTATTACTACAAGAAGCTTACATTACTAGAAAACATATATATTAGAAAACTAAGCCTAAAGAAACCCTCTACCCCCCCCCCCTCCTCTCTTACAAGCTTAATACATGGCCTATTTGTAGTACTTGGAGTAAGTTAGAGGTCAAACAAATAATGGAG	.(((((..(((((.(((.((((.(((.(((((..(((((((....)))))))....................................((((((((((((.....(((........)))....))))))))))))(((((((((..(((((..((.((((............)))).))..)))))....(((.....))).........................(((........)))...)))))))))..))))).))).)))))))...)))))...)))))	0	0	287	0	0.01	0.01	19.106	0.01	0	10.8998	0	-10.8998	0.939328	0.939328	-
Pfo_mir_139	GGATTGGGAGGATTGGCAAGA	21	5p	scaffold36:389518:389641:-	-56.70(kcal/mol)	124	AAAAGTTCAGAAAAGTTAGAGGATTGGGAGGATTGGCAAGACAAACGAGAAGGAAATTTTCTTTTCTTTTCTTTTCTTTCCCTTGCCAATACCTCCCATACCGCTGGCCTTTCTGAATCTTTTT	(((((((((((((.(((((.((..((((((((((((((((..(((.((((((((((..........)))))))))))))..))))))))).)))))))..)).))))).)))))))).))))).	2465	0	124	0	145.325	0.01	8.25486	0.01	0	-4.1379	-13.827	-9.6891	0	0	TTGCCAATACCTCCCATACCGC
Pfo_mir_149	TAGGCCATCTCCCATCCAACA	21	5p	scaffold3:4716165:4716287:+	-53.00(kcal/mol)	123	TGCAGACAGATGCAGTATCTTAGGCCATCTCCCATCCAACATCATTTTTTATACCAAATTTGTTTTGGTGTGGGAGATGGTGTTGGGTGGGATATGCTCTTGCCATGCAAATCATTCTCAAGT	((.(((..((((((.......(((.(((.(((((((((((((((((((((((((((((.....))))))))))))))))))))))))))))).))).))).....))))..))..)))))...	0	11	0	0	0.01	0.621984	0.01	0.01	-5.9588	0	5.9588	0	0.939328	0.939328	TTGGGTGGGATATGCTCTTGC
Pfo_mir_151	TCAGTTTGTTTGGCATTTGA	20	3p	scaffold409:325971:326074:-	-40.20(kcal/mol)	104	AAAAACGTATTTTAAATGCCAACCAAACTAAAATGAGATTAGACTTGGATTGATTATGAAAGTCACAGCTCATTTCAGTTTGTTTGGCATTTGAAATGCATTTT	.((((.((((((((((((((((.((((((.(((((((....(((((..((.....))..)))))....))))))).)))))).)))))))))))))))).))))	71	130	104	104	4.18584	7.35072	6.92343	5.55283	-0.404661	0.725971	0.812368	-0.318263	0.00097087	0.00167696	AAATGCCAACCAAACTAAAA
Pfo_mir_156	ATGTTCTCATGTTGCCCCGGT	21	3p	scaffold427:364894:364994:+	-41.30(kcal/mol)	101	AGGATAATCCTACAGGGGCGACCTGAGAACATGTAAGATCATCAAGAGCTCAAGACAATGATTTCCTCATATGTTCTCATGTTGCCCCGGTTGGATATCAC	..((((.(((.((.((((((((.(((((((((((.(((((((...............)))))))....))))))))))).)))))))).)).)))))))..	0	12	0	0	0.01	0.678528	0.01	0.01	-6.08434	0	6.08434	0	0.939328	0.939328	AGGGGCGACCTGAGAACATGT
Pfo_mir_165	GAGACCATCAGGATCTTAGGACA	23	3p	scaffold44:286987:287071:-	-18.90(kcal/mol)	85	TTTTAGGTTTTATCTTGAGGTGTTGGTGAGCCGCTAATATTTGCATGGAGGAGAGACCATCAGGATCTTAGGACAATATCAAGTA	.....(((.((.(((((((((.((((((..((.((..(((....)))..)).).)..)))))).))))))))).)).))).....	0	23	0	0	0.01	1.30051	0.01	0.01	-7.02293	0	7.02293	0	0.939328	0.939328	-
Pfo_mir_177	ACATGTAGCTGATCTTTGTCG	21	5p	scaffold492:363348:363446:-	-52.80(kcal/mol)	99	TTCTTTTATCACATGTAGCTGATCTTTGTCGGCTCGCTCAACGTCACATGCAAAATGCTGAGCTAGCTGACAAAGTTTAGTCACATGTGATAAAAGAAG	((((((((((((((((.(((((.(((((((((((.(((((.(((..........))).))))).))))))))))).))))).)))))))))))))))).	0	11	0	0	0.01	0.621984	0.01	0.01	-5.9588	0	5.9588	0	0.939328	0.939328	ACAAAGTTTAGTCACATGTGA
Pfo_mir_181	GATGATCTCAGACGCCTACTTCA	23	5p	scaffold4:623709:623833:-	-21.50(kcal/mol)	125	ACACACCATTGATGATCTCAGACGCCTACTTCATAGAAAACAAAATGTTGTAAATATACTAATGCTACCACCACAAGACACAACCAAGAGGACGAGGAGGCGTACTAGAGCAGTAGATGATGCGG	.(.((.((((..((.(((.((((((((.((((.......((((....))))................................((....))..)))))))))).))))).))...)))).)).).	0	62	0	0	0.01	3.50573	0.01	0.01	-8.45357	0	8.45357	0	0.939328	0.939328	AGGAGGCGTACTAGAGCAGTAG
Pfo_mir_186	TTCTGGTGCAGCACTAAAGAA	21	5p	scaffold520:184487:184598:+	-25.60(kcal/mol)	112	TCTTGACTGGTTCTGGTGCAGCACTAAAGAAATACAGCTCCAGAATATCTCCTCATGCAAGATGTTGGTTATTACTCCATGTTTCATAGGCTGCATCTTTGATCCATCCCGG	....((.(((.((.((((((((.(((..((((((.((..(((..((((((.........)))))))))......))...)))))).)))))))))))...)).)))))....	0	11	0	0	0.01	0.621984	0.01	0.01	-5.9588	0	5.9588	0	0.939328	0.939328	-
Pfo_mir_194a	GATATCCCTATATGTCGTCGCTA	23	3p	scaffold556:211596:211706:+	-42.90(kcal/mol)	111	TCACAAATTTTAGCGACGATATGTGGTTGATATTGTCACTAATATTATATAATTTTTTGTAACAAATATGTTAGCGACGATATCCCTATATGTCGTCGCTAAGTATCATTA	........((((((((((((((((((..(((((((((.(((((((..(((((....)))))......))))))).))))))))).))))))))))))))))))........	0	10	0	0	0.01	0.56544	0.01	0.01	-5.8213	0	5.8213	0	0.939328	0.939328	GCGACGATATGTGGTTGATATTGT
Pfo_mir_194b	GATATCCCTATATGTCGTCGCTA	23	3p	scaffold579:36943:37054:+	-36.30(kcal/mol)	112	TTACAAATTTTAGCGACGATATGTGGTTGATATTATCACTAATATTATATAAAAATTTTTTAACAAATATGTTAGCGACGATATCCCTATATGTCGTCGCTAAGTATTATTT	........((((((((((((((((((..((((((.((.(((((((....(((((...)))))......))))))).)).)))))).))))))))))))))))))........	0	10	0	0	0.01	0.56544	0.01	0.01	-5.8213	0	5.8213	0	0.939328	0.939328	GCGACGATATGTGGTTGATATTAT
Pfo_mir_195	TGTGATATTATGCGCTGTCGG	21	3p	scaffold1:4210123:4210465:-	-79.30(kcal/mol)	343(nt)	AAGTTCTTGATTCCAAAATTGTACACTATATCTACAGGGCAGTAATACCTGGGAGATGCAGCCACCAAGTCCCATCCCCTCAAAGAACTGATGGAAAGACAGAGCAGCCAGCAAAGGCTTTATTGTATCTGGGCTCTCAGAAGCCCCTAGTGAGACTCCAATTATTACCGAGTGCACCACAATTCCCAGCTCCAAAACCTACAAAAATAATCATCCAATCACAAAACTTGGAAGAAATAAAAAATGGTTGGTTTTAGGAACAGGAGCAAGAATGACTCCTTATCGGTTAAATAAATCCTTAACCAGCATACTTGTGATATTATGCGCTGTCGGACAAGATCTG	.((.(((((..(((...((.((.((..(((((.(((((..........(((((((((((((.......((((((((...((...))...)))))...))).....((((......))))...))))))).(((((......)))))...(((..((((...........)))).)))......)))))).(((((((((.((........((.(((((.........))))).))...........)).)))))).)))..(((((((....)).)))))....((((((........))))))......))))))))))..)).)).)).)))))))).)).	1168	208	343	343	68.86	11.7611	22.834	18.3137	0.638892	-1.59248	-2.54964	-0.318263	7.74181e-85	6.30405e-84	TCTCGGACCAGGCTTCATTCC
Pfo_mir_2	AGAAGATTTATGTGACTTAGAT	22	5p	scaffold100:1135189:1135266:+	-33.90(kcal/mol)	78	CTAGTCCAAGAGAAGATTTATGTGACTTAGATCAAAATTACATTTTGTTAAGTCACATAAATCTTTTGTTGGGATTGC	.((((((((.((((((((((((((((((((..((((((...)))))))))))))))))))))))))).)).)))))).	517	1001	78	78	30.48	56.6005	5.19257	4.16462	-3.76456	-2.55334	0.892953	-0.318263	1.67443e-69	9.54426e-69	TTAAGTCACATAAATCTTTTGT
Pfo_mir_201	TAAGTAATGCAAATCAACGACC	22	5p	scaffold588:240516:240629:+	-48.50(kcal/mol)	114	TATGCAGAGATAAGTAATGCAAATCAACGACCCAGAAAAATCAAGTTTGACTCCAACTACTGGAAACTTGTAGGTCATTTTGGGCTGTTGATTTGCATTACTTTGCCTTGCATC	.((((((.(..((((((((((((((((((.(((((((....((((((....((((.....)))))))))).......))))))).))))))))))))))))))..).)))))).	0	6651	0	0	0.01	376.074	0.01	0.01	-15.1987	0	15.1987	0	0.939328	0.939328	CTGTTGATTTGCATTACTTTGC
Pfo_mir_207	TGGGTAGTGGTTTTTTCGGCAA	22	3p	scaffold30:1709118:1709467:+	-95.50(kcal/mol)	350	GTGAAGGGGTTTTGCCAAAAAACTACTACTCAAACTCAAACCCTCGCCGCCAAACTCAAGCACACACCCCAGCTCTTTGAACGTCATCCTCACTCACTTTAATGGCGGATCGCCTGCTCTCCAATTCCGCTTTGTATTCCAATGTCAATCTCCAATACGTTGCGCCTTTTCAGACTTACATCAGAATTGCGGGGAAAGTGCGCATACTCTTCAATATTCAGGTTGTCACCTAACACCACTTGCGATCTGGAAATCGATCTTTCCAATCGGAATCTTTCTAACCAGAAATGCCACCTAAACCACTTTTGTATTTGAGTTTGGGTAGTGGTTTTTTCGGCAAAACACCTTCA	.((((((.((((((((((((((((((((((((((((((((......((((((......(((..........)))...(((.........)))..........))))))..(((((.((((.(((((((((..((((((...............))))))..)))...................)))))).))))..)).)))................(((((.((........)).)))))((((.((((((......)))))))))).....(((((....)))))......................)))))))))))))))))))))))).)))))))).))))))	227	183	350	350	13.3829	10.3475	23.3	18.6874	0.852779	0.799941	-0.371101	-0.318263	4.34979e-11	9.35616e-11	GCCAAAAAACTACTACTCAAA
Pfo_mir_20a	TGAACGAAAGAATTCAGAGATCA	23	3p	scaffold1266:5571:5690:-	-26.50(kcal/mol)	120	AATTATTGGTATGAAATTGATTTTTTTTTAGTTTAGCTATGAGAACTTGTCTAAAATGTTATTGATTTTGATCCAATTTCATGTAGTTGAACGAAAGAATTCAGAGATCATATAGTAAAA	..((((((.(((((..((((.(((((((..(((((((((((.(((.(((..((((((.......))))))...))).))).)))))))))))))))))).))))...)))))))))))..	30	39	0	120	1.76866	2.20521	0.01	6.40711	1.53876	-7.46652	0.318259	9.32353	4.04075e-13	1.53549e-12	-
Pfo_mir_20b	ATGGGGAAACATGTGATCTAGTT	23	5p	scaffold126:561156:561405:-	-39.40(kcal/mol)	250	TATACAGTTCATGGGGAAACATGTGATCTAGTTGAAGCATAATTCGCGATTTACCTCTCCAAGGTTTTAGGGCAAGGGTTTTGGAGGTCATGATTTAATTTAATATAAATTGGGATAATTGGGTATAAAAAAAAAAAGAAAAAAAGAAGCTATATTCTAACCACCATATTACAAATTAAATCCAATTCTACTAAATTATGGTACGGTAGTCTATTAAATGTTTGGGTACATATTCCTCAAGTGCAATATC	......((.(.(((((((..((((.((((((.....((((.......((((.((((((((((((((((......)))))))))))))....(((((((((((((((...((((((((..(((...........................))))))))))).....))))))..)))))))))......(((((.....))))).)))))))......)))))))))))))).))))))).).))......	0	0	0	250	0.01	0.01	0.01	13.3482	10.3824	0	0	10.3824	0.939328	0.939328	-
Pfo_mir_20c	TGAACGAAAGAATTCAGAGATCA	23	3p	scaffold328:566088:566256:-	-34.70(kcal/mol)	169	GTTTGCGTAGTTGATTTAATAGTTTTGCATTTTTTTGTTTTGCACTTGAAATTATCAGTATGAACTTTGTTTTTTATAAGTTTAGCTACAAGAACTTGTTTAAAATGTTATTGATTTTAATCCAGTTTCTTATAGTTGAACGAAAGAATTCAGAGATCATATAGTAAAA	.(((((............(((((((((((...........))))....)))))))..((((((.(((((..((((....(((((((((.(((((.(((.(((((((.......)))))))..))).))))).)))))))))...))))..))))).)))))).))))).	30	39	0	169	1.76866	2.20521	0.01	9.02335	2.03274	-7.46652	0.318259	9.81752	4.04075e-13	1.53549e-12	-
Pfo_mir_20d	TTGCTTGACCAACTAGAGCATGA	23	5p	scaffold147:394243:394324:+	-45.50(kcal/mol)	82	ACTAATCACTTTGCTTGACCAACTAGAGCATGATTATGCTTTTACATAGTATTGCTCTAGTTGGATAAGCAAAGTGAAGAGC	.((..((((((((((((.((((((((((((..((((((......))))))..)))))))))))).))))))))))))..)).	0	0	82	82	0.01	0.01	5.45886	4.37819	8.77419	9.09246	0	-0.318263			-
Pfo_mir_20e	TGAACGAAAGAATTCAGAGATCA	23	5p	scaffold1477:590:763:-	-29.90(kcal/mol)	174	TTCTTGTAGTTGAACGAAAGAATTCAGAGATCATACAGTAAAACATTCACACATCTTCGCTTCCTACTTGGTTGTTATTGTTTGCTTAGTTGATTTAATGGTTTCACATTTTTTTGTTTTGAACATTAAATTATCAGTATTAACTTGGTTTTTTTTTAGTTTAGTTATAAGAAC	((((((((((((((((((((((..(.(((...((((((((((.((...(((.(((..............))))))...))))))))..(.((((((((((.....(((......)))......)))))))))).).))))...))).)..))))))).))))))))))))))).	30	39	0	174	1.76866	2.20521	0.01	9.29032	2.07481	-7.46652	0.318259	9.85958	4.04075e-13	1.53549e-12	-
Pfo_mir_20f	GTAAGTCATATATCTGATCGT	21	5p	scaffold332:156585:156935:+	-87.50(kcal/mol)	351	ATTGATGCAGGTAAGTCATATATCTGATCGTATTGTTTGTAGTTTTTGGTTGATTTTGTGTTCGATCTTGGTTGGCTTGTTACGTTTGCAGGAGTGATCGGAGGGTGGACTCATGTTTTCTTATGTCCAAAAGATGGTCCTGTTTTTAAGAGAATCGTTTTTTGTGGAGATTGAGGTGAGATAGATCTTATCGCTATATGGTTTGAGTTTGTTCGTGATTTTTCTGGTGTAGTTGAATTTACATGTTTGCTTGATTGATTATTTCAATCTGATGTTTTATTCCTCGTTGGTCCAGTCCTGGAGTGCTGACACAGCTGGTGCGGTCTAGATGATGTTGCTTGAACGTTGGTC	((((((((((((((..(((.((((((((((((((.............((((((........))))))......(((((((((.((((.(((((.(((((((.(((.((((((((.((.((((.....(((((((((((.((.((...)).)).)))))))))))..))))..)).))))).((((....(((((.(((...........)))..)))))...))))((((((......))))))........((((((.....))))))..........)))))).))))).)).))))).)).))))))).))))))))))))).)))))))))))))))..))))))).	0	0	0	351	0.01	0.01	0.01	18.7408	10.872	0	0	10.872	0.939328	0.939328	-
Pfo_mir_214	TTCGGCGCTGATATATTTTCA	21	3p	scaffold65:783211:783383:-	-35.90(kcal/mol)	173	AGAGGGGTTAATCAAGTGGTATGTTAGTTGCCAAGAGTTGGTAAGTTGTTACACAAATTTCTTACCTAATGAATTAAATTGTATTTTTTGGTCAGATACAGCTAGATTTTGAAGTTACATTATGAATCAAAATTGTAGAGCTTTCGGCGCTGATATATTTTCATATATCTTTT	.(((((((.........(((((((((((.(((.((((((((((((..(((.....)))..))))))............((((((((.......))))))))(((((((((((..............)))))))).))))))))).)))))))))))))).......)))))))	25	34	173	173	1.47389	1.92249	11.5169	9.23692	2.26443	2.96605	0.383354	-0.318263	9.15017e-33	2.67466e-32	GTGGTATGTTAGTTGCCAAGAG
Pfo_mir_225a	CAAAATTGTAGATCTTTCGGC	21	5p	scaffold71:1265561:1265888:+	-62.80(kcal/mol)	328	TATAAAGAACCAAAATTGTAGATCTTTCGGCACTGATATATTTTCATAAATCTTTTGTCAAATTTGACGGTCAGATGAAGGAGATATGGTCAAAGTATCGAGTCATGTCCAAGAGCCATCCTTTAACAACAACAACAATTTTCAAACTATGTTTTTATCATTTTGACACATTTTCACACCATTTTGTCTCATCAAACTTGTTTATTTACCTCTTGTATATAACATATCCGAATGTCAGCCCAAAATAAATGGGCTCACGAGATATAACCCAATTGGTAAAATATGTTATTATTGGGCTGAACTCTGATCCGAATTTTGGTGATCCATT	........(((((((((...((((.((((((.((((((......((((.......(((((....)))))(((((((((.(((((((((((.(((((.........(((..(((.......)))..))).........)))))...))))))))))).))).))))))...............((((......))))........((((((..(((........(((((((..((..((((((.......)))))))))).)))))....)))..)))))).))))....))))))))))))....))))..)))))))))........	165	142	328	328	9.72765	8.02924	21.8354	17.5128	1.12507	1.16651	-0.276827	-0.318263	1.91048e-11	4.18837e-11	-
Pfo_mir_225b	CAAAATTGTAGATCTTTCGGC	21	5p	scaffold71:186342:186669:-	-62.80(kcal/mol)	328	TATAAAGAACCAAAATTGTAGATCTTTCGGCACTGATATATTTTCATAAATCTTTTGTCAAATTTGACGGTCAGATGAAGGAGATATGGTCAAAGTATCGAGTCATGTCCAAGAGCCATCCTTTAACAACAACAACAATTTTCAAACTATGTTTTTATCATTTTGACACATTTTCACACCATTTTGTCTCATCAAACTTGTTTATTTACCTCTTGTATATAACATATCCGAATGTCAGCCCAAAATAAATGGGCTCACGAGATATAACCCAATTGGTAAAATATGTTATTATTGGGCTGAACTCTGATCCGAATTTTGGTGATCCATT	........(((((((((...((((.((((((.((((((......((((.......(((((....)))))(((((((((.(((((((((((.(((((.........(((..(((.......)))..))).........)))))...))))))))))).))).))))))...............((((......))))........((((((..(((........(((((((..((..((((((.......)))))))))).)))))....)))..)))))).))))....))))))))))))....))))..)))))))))........	165	142	328	328	9.72765	8.02924	21.8354	17.5128	1.12507	1.16651	-0.276827	-0.318263	1.91048e-11	4.18837e-11	-
Pfo_mir_225c	TTCGCTATAATCGTAGGGGCATA	23	5p	scaffold71:813254:813451:-	-33.30(kcal/mol)	198	CATTATTGAATTCGCTATAATCGTAGGGGCATACACAATAAAAAATTAAAAATTTATTAAACATAAATATAACCCATTTGATTCAAAAGTTGTTTTAACGATCGCGTTTGTTCAATTTAATATATATAAATAAATATAAAATTGAATTATACCTTTTGTGTACTCCAATTGTTGTAGGGAATGAAGCAATCAATTACT	....(((((((((.(((((((.((.((((..(((((((.............((((((.....))))))(((((...((((...)))).)))))...((((....)))).(((((((((..(((((........))))))))))))))........))))))))))).)).))))))).)))).......)))))....	0	0	0	198	0.01	0.01	0.01	10.5717	10.046	0	0	10.046	0.939328	0.939328	-
Pfo_mir_225d	CATTTGGATCTGTAATATTAA	21	3p	scaffold257:472363:472621:-	-44.30(kcal/mol)	259	TCTCGTCTAGAAAACCTATTTGATAGCTACAAGATCCAAAATTTGCAGCCAACTTTGATAGCCTTGTAGTTACTAAGATTCGACTTCCATTAGTATTACTTGGAAGGAACCTTTTTACCTTGTCCCAAGCCTGGATATCCCACATATCATCCATTACTATCAAATACTTCCTCTCAAATAATTGTTTGTGCAGTAGTTCTCCTAGTTGATCATCACTGCTCTCTTGTTCATTTGGATCTGTAATATTAATGTGATGCAA	...((((............((((((..((((.((((((((....((((.....((((((((((..(((((.(((((.............))))))))))..))..(((............(((((.......)))))............)))....))))))))..........(((((....))))).(((((.(.((........)).)...)))))....))))...)))))))))))).))))))...))))...	0	0	259	0	0.01	0.01	17.242	0.01	0	10.7517	0	-10.7517	0.939328	0.939328	-
Pfo_mir_227	TGACCAGGTAGTAATTTCCCACA	23	3p	scaffold758:60048:60157:-	-34.10(kcal/mol)	110	CCACGATTGTCCTCGGTAGGGGGGTTGCCTTGGTCGTTGGATGCTCACATGGTTTTGAATCTTGATTATAATCTCAATGACCAGGTAGTAATTTCCCACAAACAACGCCA	...((.((((.....((.((((((((((((((((((((((((.....((.((((...)))).))......))).)))))))))))..))))))))))))..))))))...	0	11	0	0	0.01	0.621984	0.01	0.01	-5.9588	0	5.9588	0	0.939328	0.939328	TAGGGGGGTTGCCTTGGTCGTT
Pfo_mir_228	ATAAGGAATGACTTATGCGCATA	23	3p	scaffold761:129037:129107:+	-19.30(kcal/mol)	71	TCCCACATCGTGTGTATAGAAAGTGACTTATCGTGTGTATAAGGAATGACTTATGCGCATATAGAGTGGAG	..((((.((((((((((((...((..((((((....).)))))..))...))))))))))...))))))..	0	11	0	0	0.01	0.621984	0.01	0.01	-5.9588	0	5.9588	0	0.939328	0.939328	TGTGTATAGAAAGTGACTTATCG
Pfo_mir_22	CGGGTGACTTGGGTGTTGCAA	21	3p	scaffold126:1020121:1020259:-	-58.00(kcal/mol)	139	ACATGCATCAAACAAGATCATCAACCGTTACGACACCCGAGGCACCCGGGCTGATCATGCTCCTAACGAAGTACTTAACAGCTTCCTTAGCAGCTTGAGTGGGTGTGCCGGGTGACTTGGGTGTTGCAACTGGTGCTGC	.((.((((((................(((.(((((((((((.((((((((((.((((.(((.((((.(((((........))))).)))).))).))).).)))...))))))).))))))))))).))))))))))).	566	702	139	139	33.3688	39.6939	9.25343	7.42157	-2.41912	-1.85044	0.250417	-0.318263	2.05152e-51	8.99513e-51	ACGACACCCGAGGCACCCGGG
Pfo_mir_231	TGAGACTGACATGCATAAACATA	23	3p	scaffold76:80121:80196:-	-35.90(kcal/mol)	76	ATAGTAATTGATATGTTTATGCATGTCAGTCTTTGCAAAAGATTGAGACTGACATGCATAAACATATATTGTATTG	.(((((....(((((((((((((((((((((((...........)))))))))))))))))))))))....)))))	23	18	76	76	1.35598	1.01779	5.05943	4.05784	1.99527	1.89964	-0.413889	-0.318263	1.65011e-09	3.35914e-09	TGTTTATGCATGTCAGTCTTTGC
Pfo_mir_242	AGAAGATAAAGGTGATTGTGAA	22	3p	scaffold878:54404:54501:+	-20.00(kcal/mol)	98	CCCAATCGAGCTGCAATCCCTAGATCTCCTCGCTAAAGTGTCGAAGTAAGTTTTCTGCATTTAAATAGAAGATAAAGGTGATTGTGAACTTTCCAAAT	.......(((.((((((((((..((((.((.....((((((.((((.....)))).))))))....)).))))..))).)))))))..))).......	16	31	98	98	0.943287	1.75286	6.524	5.23248	1.57778	2.78999	0.893944	-0.318263	4.38361e-18	1.06326e-17	TGCAATCCCTAGATCTCCTCG
Pfo_mir_245a	AATGATTTGTTGATTGTTTAATT	23	3p	scaffold270:545598:545781:+	-36.30(kcal/mol)	184	TACTTAGCCATTAATTGAATAATTTACCAATCATATTGATCTGAGAGGTGATATATATATCTAGTTCTATGTGTAGAAAATTATAAATTGCATGTAAGATAGGAATATACTTGCATGATTTGTTTAGTCTTAATTGAGATTCATAGAACCCAATGATTTGTTGATTGTTTAATTCACATAGGAA	..((((......((((((((((((.((.((((((((..(((........)))..)))......((((((((.((....((((((((((..(((((((((((....))).))))))))....)))))....)))))...)).))))))))....))))).)).))))))))))))....))))..	0	0	184	0	0.01	0.01	12.2491	0.01	0	10.2585	0	-10.2585	0.939328	0.939328	-
Pfo_mir_245b	AGGTGCAGGTGCTGGTGCAGA	21	3p	scaffold8:1189810:1189949:-	-57.80(kcal/mol)	140	GCCTTTATTTTTTCTGCATTTGCACCTGCACCTCGCCAGCTCTGTGTTTATCATTTTCATCATGCATCCTCATCCTTTAATGGCTGCTGCGTAGACACGAGATCAAGAGAGGTGCAGGTGCTGGTGCAGACGAAATATGG	.((..((((((.((((((((.(((((((((((((.....(((.((((((((((..........(((.((............)).))))).))))))))))).......))))))))))))).)))))))).)))))).))	249	761	140	140	14.6799	43.03	9.32	7.47497	-2.5252	-0.655441	1.5515	-0.318263	7.27413e-08	1.35943e-07	-
Pfo_mir_24a	GAATTTGGTTTGATTGTTAAT	21	3p	scaffold262:62494:62663:-	-34.10(kcal/mol)	170	GGTTTGGGTTGAATATGTGTTTTCGGGACATCAGTCCAGCCTATATCGGTTTCCACTATTCCTAAAAGAATTAAGTCAAATAGAACATGTTAATGTTCAAATTTATTTTAATTTTTATCGATTTTTAAAAATTATATTTGAATTTGGTTTGATTGTTAATCGACTTGAAT	(((.(((((((.((..((((((...))))))..)).))))))).))).......................(((((((......((((.(((((...(((((((((...(((((((((........)))))))))....))))))))).)))))))))....)))))))..	0	18	0	0	0.01	1.01779	0.01	0.01	-6.6693	0	6.6693	0	0.939328	0.939328	-
Pfo_mir_24b	GAATTTGGTTTGATTGTTAAT	21	5p	scaffold319:120898:121128:-	-41.80(kcal/mol)	231	AATTGTATTTGAATTTGGTTTGATTGTTAATCTAGTCGATCATGAATGAACTTTAATCAATGCGAACATGAATCGAACTCGAATAAATTAATATTTTATATATTTTTTTGACTAATCTAGTCGAGCTCAAAGTTTTATCGAACTAAAAAAATATGTTCACGTTTTATTTGTTAAGTTAATAAACTAAGCTTAAATAATTTTTTAACAATCGATTTCAAATCAAATATCGAG	....((((((((.(((((.(((((((((((...(((((((((((......................)))).)))).)))((((((((..........(((((((((((((((((...)))))))......(((((....)))))..))))))))))......))))))))(((((((.........)))))))........)))))))))))..)))))))))))))....	0	18	0	0	0.01	1.01779	0.01	0.01	-6.6693	0	6.6693	0	0.939328	0.939328	-
Pfo_mir_24c	GAATTTGGTTTGATTGTTAAT	21	3p	scaffold12:1066422:1066652:+	-40.70(kcal/mol)	231	TTTGGGTTGAGTTAACTTTACTCTTCCCAGATTTTATTGAACTGCTCTTTTTTTCTTTTTTGCTTTTAACAGATCTTCAATATTCATTCTTTTTTTTGTTGGCTAAAGGATGATTCCCATCTTTGGAAGTAATACACTTGAAAGTCATTATGTTTAGGGATGTAAACTTAAATTTTATCAAAGTTTCAAAAATCGTGTTTGAATTTGGTTTGATTGTTAATTGAATATTAA	((((((..((((.......))))..))))))...............................(..(((((((.((.((((.(((((..(...((((((.........(((....)))((((((((((.(((((((........)).))))).)))))))))).((((((...........))))))))))))....)..)))))))))...)))))))))..)........	0	32	0	0	0.01	1.80941	0.01	0.01	-7.49937	0	7.49937	0	0.939328	0.939328	-
Pfo_mir_250	AGAGGTATGTTCCATGATCGTCA	23	5p	scaffold97:1111718:1111793:-	-18.00(kcal/mol)	76	CCAGAGCTATAGAGGTATGTTCCATGATCGTCATTCTATAAGCGACCATGCCCCATAACTATGTATAGTCTAGGGA	((..(((((((.(((((((...((((.((((..........)))).))))...))).))).).))))).))..)).	0	48	76	0	0.01	2.71411	5.05943	0.01	-8.08434	8.98283	8.08434	-8.98283	1.06818e-25	2.76755e-25	GCGACCATGCCCCATAACTATGTAT
Pfo_mir_255	ATGTGAATATGTGGAAAGAAGTA	23	3p	scaffold100:316572:316663:-	-32.50(kcal/mol)	92	TAATTGGGTGTGTATCTCATCATATATTCACACACATATATATGAATGTGTGTGTTTATATGTGAATATGTGGAAAGAAGTACACTTGATGT	..((((((((((..(((..((((((((((((((((((((((....))))))))))......))))))))))))..)))..))))))))))..	26	0	0	0	1.53284	0.01	0.01	0.01	0	-7.26007	-7.26007	0	2.05596e-08	3.90632e-08	-
Pfo_mir_258	TTTCCAACTCCACCCATTCCTA	22	3p	scaffold375:423171:423275:-	-34.50(kcal/mol)	105	GCCGAAGTCTGTTGGGATTGGTGGATTGGAAATCAATTCACCATTAAGAAAAGGAAAAGGAGAAAGAAATAGATTTCCAACTCCACCCATTCCTATGGGTTTTGG	.(((((((((((.(((((.(((((((((((((((.((((.((................)).)).....)).))))))))).)))))).))))).)))))))))))	1216	0	0	105	71.6898	0.01	0.01	5.60622	9.13089	-12.8076	-12.8076	9.13089	0	0	GGGATTGGTGGATTGGAAATC
Pfo_mir_259	TGTTGTAGACAAATGCGTGCATA	23	5p	scaffold8:744217:744401:-	-28.80(kcal/mol)	185	AACATTGATTTGTTGTAGACAAATGCGTGCATAAATACTTGATCTCATAAATAAGTATTGGTGTTAAGAGATAATTTGCAAATAGTAAGACAATATCATGATTACATTAATATATGAGTTATTTGATAACATCTTTCCATTGAAACCTTCATTATGTATGTATTCTAATAGTGGCAATTAAAAGA	....((((((.(((.((....((((((((((((((((((((..........))))))).(((((((..(((((((((((.....)))).......(((((((((...)))).))))))))))))..)))))))((((....))))......)))))))))))))....))..)))))))))....	17	0	0	185	1.00224	0.01	0.01	9.87763	9.94802	-6.64709	-6.64709	9.94802	2.20268e-05	3.86316e-05	TGTATGTATTCTAATAGTGGCAAT
Pfo_mir_25	TGCCAGCATGATCTATCTAGG	21	5p	scaffold12:1354599:1354758:+	-52.50(kcal/mol)	160	ACAAGGGGAACACGTGAAGCTGCCAGCATGATCTATCTAGGGATAGTTTCTGAATCAGAGAGGAAAAATGAAAAAAAAAAAAAAGTTATATACCATGAAAAAATATAATACTAACCCTAGCTAGGTCATGCTCCGACAGCCTCACTTTTTCCTCTTTGGG	..((((((((...((((.(((((.(((((((((((.((((((.(((((((((...)))))).......................(((((((...........))))))).))).)))))).)))))))))))..).)))).))))...))))))))....	0	0	0	160	0.01	0.01	0.01	8.54282	9.73857	0	0	9.73857	0.939328	0.939328	TAGCTAGGTCATGCTCCGACAGC
Pfo_mir_263	TGTTGTAGACAAATGCGTGCATA	23	5p	scaffold1068:24108:24292:+	-31.20(kcal/mol)	185	AACATTGATTTGTTGTAGACAAATGCGTGCATAAATACTTGATCTCATAAACAAGTATTGGTGTTAAGAGATAATTTGCAAATAGTAAGACAATATCATGATTACATTAATATATGAGTTATTTGATAACATCTTTCCATTGAAACCTTCATTATGTATGTATTCTAATAGTGGCAATTAAAAGA	....((((((.(((.((....((((((((((((((((((((..........))))))).(((((((..(((((((((((.....)))).......(((((((((...)))).))))))))))))..)))))))((((....))))......)))))))))))))....))..)))))))))....	17	0	0	185	1.00224	0.01	0.01	9.87763	9.94802	-6.64709	-6.64709	9.94802	2.20268e-05	3.86316e-05	TGTATGTATTCTAATAGTGGCAAT
Pfo_mir_279	TTGCATCAACTGAATCGGAG	20	3p	scaffold427:375509:375725:+	-83.30(kcal/mol)	217	GTTGCGGCGGCCTCTAATTCGCTTGGTGCAGGTCGGGAACTATCTTTGCCGATGGCGTTGCGTTTTGTGTTGAATTGAACAAGTGTACTCTCAAATCGTACATAATACGAATTTGTATGAGTATACGTAGTGAGCATACGGCGTATAATTTGGTATTGCTGTTTTTGGCAAATATAAGCTTCCCGCCTTGCATCAACTGAATCGGAGACCGTCGTGA	.(((((((((.((((.(((((.((((((((((.((((((((((.((((((((.(((((((((((.((((((.(.........((((((((.(((((((((.....)))).)))))...))))))))....).)))))).))))))............)).))).)))))))).)).)).)))))).)))))))))).))))).)))).)))))))))	253	342	217	217	14.9157	19.338	14.446	11.5862	-0.739034	-0.0461641	0.374607	-0.318263	0.732498	0.939328	CTAATTCGCTTGGTGCAGGT
Pfo_mir_281	TCACACACCAAGATTGTCCTC	21	3p	scaffold1220:623:724:-	-28.10(kcal/mol)	102	TTCTAGCCCTCTTCATGAGATGCGATTCTTGGATGCGGATCAAAGTTGGAATCTACTTCGGCAGAAGGTGTTCACACACCAAGATTGTCCTCATGAGTTGGA	.((((((.....(((((((..(((((.(((((.((.(((.((..((((((......))))))......)).)).).)))))))))))).)))))))))))))	33	0	102	102	1.94553	0.01	6.79029	5.44605	9.08907	1.80331	-7.60402	-0.318263	1.49623e-11	3.34452e-11	GATGCGATTCTTGGATGCGGATC
Pfo_mir_288	TTTTTGCACAGGCCATCCAAC	21	5p	scaffold644:119199:119297:-	-41.30(kcal/mol)	99	GTGAGGGATAACAACTTGGGTTTTTGCACAGGCCATCCAACCATTAAAATCTTGGTTTTGGGTGATGTGTGTAAAAACCAGAGTCTTTTCTCTCAAAAT	.(((((((.....((((.((((((((((((.(.((((((((((.........))))..)))))).).)))))))))))).))))....)))))))....	191	698	99	99	11.2605	39.4677	6.59057	5.28587	-2.90046	-0.772794	1.8094	-0.318263	1.02478e-05	1.85436e-05	TGGGTGATGTGTGTAAAAACC
Pfo_mir_295a	CCATCAGGCTCGTAGGAATAAT	22	3p	scaffold14:927247:927319:+	-26.80(kcal/mol)	73	GGATAAAGGAGTATTTATAATGACTCCTGATGGGCTTGGGCCCATCAGGCTCGTAGGAATAATTCCAATTAAA	.......(((((((((...((((..((((((((((....)))))))))).))))..)))).))))).......	22	0	73	0	1.29702	0.01	4.85972	0.01	0	1.90567	-7.01906	-8.92473	3.21501e-09	6.31916e-09	ATTTATAATGACTCCTGATGGGC
Pfo_mir_295b	CCATCAGGCTCGTAGGAATAAT	22	3p	scaffold236:179831:179903:-	-26.80(kcal/mol)	73	GGATAAAGGAGTATTTATAATGACTCCTGATGGGCTTGGGCCCATCAGGCTCGTAGGAATAATTCCAATTAAA	.......(((((((((...((((..((((((((((....)))))))))).))))..)))).))))).......	22	0	73	0	1.29702	0.01	4.85972	0.01	0	1.90567	-7.01906	-8.92473	3.21501e-09	6.31916e-09	ATTTATAATGACTCCTGATGGGC
Pfo_mir_295c	AGGTGTAGATCACGAGATGTCTA	23	3p	scaffold359:60112:60313:+	-53.10(kcal/mol)	202	GTGTGTATAGATGTGGACGTTTCGTTGCTGATTTTTACTTGATTACCGCTTTGGTGGAGACATGGCTTCGAGAGACACATACTTTTTATTTTTGAGTAGGCAAGGCCACCATTACATTACAGGATGTTGCAGTTATTTAGGGCCTTCCTATTGATGGTCGTCCAGTTATAGGTGTAGATCACGAGATGTCTATATCACAGTA	...(((...((((((((((((((((....(((((.((((((...(((.....)))((((......))))(((((.......)))))......(.((((((.((((((((....(((((....)))))....)).......)))))))))))).)(((....)))....)))))).))))))))))))))))))))))))...	0	0	202	0	0.01	0.01	13.4474	0.01	0	10.3931	0	-10.3931	1.00472e-66	5.20626e-66	-
Pfo_mir_296	TCATGCTCCTAGATCGACGGTCCTCA	26	5p	scaffold14:2232217:2232299:-	-22.70(kcal/mol)	83	TCACTAGTCATGTCATGCTCCTAGATCGACGGTCCTCATTTGATGTTGACACGACCTCGGGTTGGGACGTGCAAAAAAAAAGA	..........((.((((.((((((.((((.((((.(((........)))...)))))))).))))))))))))..........	100	0	0	0	5.89555	0.01	0.01	0.01	0	-9.20348	-9.20348	0	3.02482e-28	8.41046e-28	ACGACCTCGGGTTGGGACGTGCA
Pfo_mir_302	GTGGACCTTCGCAGAGAGTTGCA	23	5p	scaffold155:329616:329694:-	-21.10(kcal/mol)	79	TGTAAATGGTGTGGACCTTCGCAGAGAGTTGCAATCGGACGATTGAGATTGATCATTGGCAAGGAGTACACTATAAAGG	.....((((((((..((((..(((.(((((.(((((....))))).)))...)).)))..))))..)))))))).....	46	0	0	0	2.71195	0.01	0.01	0.01	0	-8.08319	-8.08319	0	2.26431e-13	5.16262e-13	AGATTGATCATTGGCAAGGAGTACAC
Pfo_mir_326	TGCGGAGAAGATGAATCATAG	21	3p	scaffold21:907191:907326:-	-62.60(kcal/mol)	136	GTACAATTATGGTTCATTCATTGATTCATCTTCTTCGTAGAGAGAGAGAGAAATCATATGAAGTGGTGCATAACCAAAATTCATCTCTCCAACTCTGCGGAGAAGATGAATCATAGAATGAATTATAGATTGCATG	...((((((((((((((((..(((((((((((((((((((((...((((((.......((((.((((.....))))...))))))))))...)))))))))))))))))))))..))))))))))).)))))....	4019	0	0	136	236.942	0.01	0.01	7.2614	9.5041	-14.5322	-14.5322	9.5041	0	0	TTGATTCATCTTCTTCGTAGA
Pfo_mir_34	TCAAAGGACTCTTCTTCCTGT	21	5p	scaffold13:1246758:1246860:+	-43.00(kcal/mol)	103	GCTAGCCATCAACTACACCCTCAAAGGACTCTTCTTCCTGTTGATAGAAGCAAGAGTATCTACTGGGAGAAGGGTTCTTTGATGCTGTATATATGGCTATATG	..(((((((....((((.(.((((((((((((((((((.((.((((..........)))).)).)))))))))))))))))).).))))...)))))))....	0	18	0	0	0.01	1.01779	0.01	0.01	-6.6693	0	6.6693	0	0.939328	0.939328	TGGGAGAAGGGTTCTTTGAT
Pfo_mir_348	TTGACGGCTTATGTAAGGATA	21	3p	scaffold120:1058878:1059018:+	-37.50(kcal/mol)	141	TGTGATTGATGGTCTTTGCAAGGCGGGCAACATGGCAGTGGCAATTGAACTGCTCGGAGTAATGCAAAAAGGGAGTTGTAAGCCCGACACCCATGTATATAGCATGGTTATTGACGGCTTATGTAAGGATAGAATGTTAGA	..((((.....(((((((((((((.(.(((....(((((.........)))))((((.((..(((((........))))).))))))...((((((.....))))))...))).).)))).))))))))).....))))..	81	124	141	141	4.77539	7.01145	9.38657	7.52836	0.102622	0.97498	0.554094	-0.318263	0.000997087	0.0011677	-
Pfo_mir_35	ATTCTGATGGGAATCTGCGGATA	23	5p	scaffold146:589863:589976:-	-34.20(kcal/mol)	114	AGGGGTTTGAATTCTGATGGGAATCTGCGGATATATTTCAATATGGAGCAATCACTATACTGGCAGTGGGACCCTGCGATTGAAGTGTCTCGAGCGATCAGAGTTGAGCTTCTT	((((((((.(((((((((.(....((..((((((..((((((.((.((...(((((........)))))....)).))))))))))))))..))).))))))))))))))))).	0	0	114	114	0.01	0.01	7.58914	6.08676	9.24953	9.56779	0	-0.318263	3.60211e-38	1.17326e-37	TCTCGAGCGATCAGAGTTG
Pfo_mir_361	TGGGTCTATGAGCCGTCGGAT	21	5p	scaffold627:20762:20848:-	-43.20(kcal/mol)	87	ATTGCACTAGTGGGTCTATGAGCCGTCGGATATGATGTTGATGTCATCATGTATGATCCGATGGCTTATAACCCCACTTGGGTAGTA	(((((.((((((((..(((((((((((((((((((((.......)))))).....)))))))))))))))..))))).)))))))).	6	44	0	0	0.353733	2.48793	0.01	0.01	-7.9588	-5.14459	2.81422	0	0.0235987	0.0368528	CCGATGGCTTATAACCCCACT
Pfo_mir_364	CAGGAGTGGAATTGGAGTAAA	21	5p	scaffold2:674886:675003:-	-56.10(kcal/mol)	118	AATCGGCGGAGTGACTTGTCCAGGAGTGGAATTGGAGTAAAACTTGTGTCTCTGTGGACATATAAAGAAGTGGGTTTTCCTCCATATCCAGTCCTGGCTGAGTCTCCTCCTGCTGAGG	..(((((((((.((((((.((((((.((((..(((((.(((((((((((((....)))))))..........)))))).)))))..)))).)))))).))))))..)))).)))))..	337	483	118	118	19.868	27.3107	7.85543	6.30033	-2.11597	-1.33868	0.459022	-0.318263	3.52171e-20	8.72772e-20	TCCTCCATATCCAGTCCTGGC
Pfo_mir_378a	GAGCAGATTGAGACACACAA	20	5p	scaffold34:906676:906809:+	-36.60(kcal/mol)	134	AGCCTTGGGTGAGCAGATTGAGACACACAAAGTGTGAAGATAACCAAGAGATGGCACACCCTACAAGAAGGGTAAGTCTTATGGGAAACTTGACCTATGGATGTGTATCATTTGCTTGATAAATGTAATTGCTA	(((.(((.((((((((((.((.(((((((.((.((.(((.(..(((.(((((.....(((((......)))))..))))).)))..).))).)))).))..))))).)))))))))).....)).)))..))).	0	0	134	134	0.01	0.01	8.92057	7.15461	9.48273	9.80099	0	-0.318263			-
Pfo_mir_378b	ATACTTGTAGGATGAGGGTT	20	3p	scaffold349:289583:289914:-	-62.90(kcal/mol)	332	TCTTTTCAAGAACGTTGGCTCTGTGAGTTTGGTAATTTCATGATGGAATCAATCATTCGGTCTCCTCCAAGGTTGATTTGTCCTTCGATAATGTTAATTTGAAGGTTTAGCGTCTTAATCTCGAATTAAACGTCATAATTTGATGAGTTTCGCGATAAATGCCTTGATATTCTCCTTGATAACCTTAGATCTCTTTGAATTTGATGAACTTGGATTAAGTGAACTTTCTCCAATACCTTTCTTATTTGGACTTCTTCTTCTTTTGAACTTGTGTTTTAATTTTTTGGATATGACCTCTATTAATACTTGTAGGATGAGGGTTCTTGCAATTT	......(((((((.((.(.(((((((((((((((.....(((((.......)))))..((((...((((((((((......(((((((..........)))))))....((((.(((.((.((((.....(((((.....)))))...)))).))))))))).................)))))).(((..(((..((((..((.....(((((..(((....)))..)))))......))..)))))))..))).........((((....))))........))))...))))..)))))).))))))))).).)).)))))))......	12	0	0	332	0.707465	0.01	0.01	17.7263	10.7917	-6.14459	-6.14459	10.7917	0.939328	0.939328	-
Pfo_mir_383	TTTCCAACTCCACCCATTCCTA	22	3p	scaffold367:369928:370040:-	-55.80(kcal/mol)	113	GCCGAAATCTGTTGGGATTGGTGGATTGGGAATCGAATTCGCCGTTGATTGAGCAGTAATCTCTCAATGTTTGTGGGTCGATTTCCAACTCCACCCATTCCTATGGGTTTCGG	.(((((((((((.(((((.(((((((((((((((((.(((((.....((((((.((....))))))))....)))))))))))))))).)))))).))))).)))))))))))	1216	0	0	113	71.6898	0.01	0.01	6.03337	9.23682	-12.8076	-12.8076	9.23682	0	0	GGGATTGGTGGATTGGGAATC
Pfo_mir_39	TGATATTGGCACGGCTCAATCA	22	5p	scaffold1:5499083:5499182:-	-38.90(kcal/mol)	100(nt)	GTTATATACGTGATATTGGCACGGCTCAATCAAATAACCGAGCTCTATGCCTATGGAGCACGGCTTTCTAATTGAACCGCACCAATATCTCGTATGGTTA	....((((((.((((((((..(((.(((((.......(((.(((((((....))))))).))).......))))).)))..)))))))).))))))....	7	15	0	0	0.412688	0.848159	0.01	0.01	-6.40626	-5.36698	1.03928	0	0.0125152	0.0200949	ATTGAACCGCACCAATATCTCG
Pfo_mir_409a	ATGGATTTCAATAATGGCATTTA	23	3p	scaffold47:400408:400708:-	-60.70(kcal/mol)	301	TCCCTTCTTGTTTAGTGACGATTATTGATTTTTATATCACCAATGATATAACAAATATTTGGATTCATTTAGCTTGATGTATGGTTCCATTACAGTGACTACAAATGTGAAAGCTTGATTTGTTGTAGACAAATGTGTGCATAAATACTTGATCTCATAAATAAATATTGGTGTTAAAGAGATAATTTACAAATAGTAAGACAATATCATGATTATCTTAATGCATGAGCTATTTGATAATATATTTTGTTTGAAACCTTCATTGTGTATGGATTTCAATAATGGCATTTAAAAGAGATAA	....(((((....((((.(.((((((((..((((((.(((.(((((.....((......((((.((((.((......)).)))).))))......))........(((((...(..(((((((.(((.((....)).))))))))).)..)...)))))..........(((.(((((((((((..(((((((((((.........(((((((((...)))).))))))))))))).)))..)))))).))))).))).))))))))))))))..)))))))).)))))...)))))....	34	0	301	301	2.00449	0.01	20.038	16.0712	10.6503	3.32144	-7.64709	-0.318263	1.49623e-11	3.34452e-11	-
Pfo_mir_409b	AACTTTATGTTGTTCAGGATTCA	23	5p	scaffold480:302950:303179:+	-39.00(kcal/mol)	230	TCATTAGAAAAACTTTATGTTGTTCAGGATTCAACTTTAGCTATGCTTTATAATCTTCTAGAGGTATTCTATTGACATTTTATCTTTACCTCTCTTGAAAAATTATTGTTCATATTATGTATATAAATAGGAATGTTTGAAAGATCACATGAACTAATGCTTTTTTTCATGCTATCTAAGAAAAAATTCAGACTTTTTAAAATTTTGACCACTTATAGTTTAACTGATGT	.((((((..(((((.((.((.((.(((((((..........((((....(((((.(((.(((((((....................)))))))...)))..)))))....)))).............((((((.(((((((((((..((((((..((....))..))))))..)))).........))))))))))))).))))))))).)).)).)))))..)))))).	0	0	0	230	0.01	0.01	0.01	12.2803	10.2621	0	0	10.2621	0.939328	0.939328	-
Pfo_mir_417	TTTGAATTGGTGGTACGGATCTC	23	3p	scaffold295:411358:411713:-	-60.30(kcal/mol)	356	TTCATTAACGGAGTTCGTGAGACCCATTCAAGTTGAAACAAGGTAGCCCAAATAAAGGTGTGGACATAAAATATTGCTACACATTTTTATAAAGCAAAAGCACAAAGAAAAATTGAAGAGGTTCTAAGAAATAATCATGATTAGTTCCTCCATCTAGAAATGATTGTCAAATACTTAATAATTAGAAGTATTATGGGTATTGATTTATTTGGTAAAAAAACCTTTCAGAGCCATGCACTTATATATTAATATGTTTTTTTTCTTATATATATTTAATTTTTCAACTTCATTATCGTATTATAATATTTTTTTATCATCAACCATTTGAATTGGTGGTACGGATCTCAAATCCTATC	..........(((((((((..(((.(((((((((((.....((....))..(((((((((((..((........))...)))))))))))...((....)).....(((((((((((...((..((((((((((((((..((((.........))))..))))))))...((((((.........))))))(((((.(.((((.......(((......)))..))))).))))).....(((((....))))).....)))))).))...)))))))))))..................................)))))...)))))).)))..)))))).)))..........	44	0	0	0	2.59404	0.01	0.01	0.01	0	-8.01906	-8.01906	0	2.26431e-13	5.16262e-13	-
Pfo_mir_419	TTCTCCTTCCTTGTCTATCCC	21	5p	scaffold183:654325:654618:+	-60.10(kcal/mol)	294	CCCACTCTTGTTCTCCTTCCTTGTCTATCCCTCCTGAGCTATTGGAACTTAGAGTTACTTCAAGCATCTCTCCCATGGATAAATGGCATCAAGAAACGCTATAGAATCAAACTTTTGTTTCCATTCTATCTTAGAGATGTAAAAGGGTACTCAGTAAACTAGTGATTGTACTTTCATATTTCATATTTCATACTAGAACTCTTTTTAGTACATGTTGCAGATTACATATTTCTTGTGGCCATGAATTTGAATTGTATTAGAGGGGCAGATGGCCAGATGTAGACATTCTGTGAA	..(((...(((.((.(.((.((((((.((((((.....((((.(((....((((((......))).))).))).))))....(((((..(((((((....(((((((.((((....))))..)))))))....(((((((...((((((((((.((...)).)))..))))))).)))))))........((((((((....)))))))).((((........)))).)))))))..))))).................)))))).))))))...)).).)))))....)))..	65	0	0	0	3.8321	0.01	0.01	0.01	0	-8.58199	-8.58199	0	3.02482e-18	8.41046e-18	-
Pfo_mir_423	TAAGCTGCCAGCTTGATCTGGT	22	5p	scaffold52:140963:141211:+	-69.60(kcal/mol)	249	TTTGAGAGGTTAAGCTGCCAGCTTGATCTGGTTAGAAACAAGTCCATCTTATGAAATTCTTCAATCCCTTCTAAAACTGCTGCATACTCGATAAAAAAAAAAAAAAAAAAAATGGTTTTAGGGATTCGATTTCGAGTATTCAATCAGCAGAAGTTTTTATATGAATCCTTGTATGTAGAATTACTGGAGTTGAAGTGAACTTTCAAGATTTGGTTCCATCAGGTCATCTGGCAGCTTCAATCACTCACC	..((((.((((((((((((((..(((((((((..((..((((((..((....))....(((((((.((........((((((.((((((((............((((........))))............)))))))).....)))))).((((((((((((........)))))))))..))))).)))))))(((....))).))))))..)).))))))))).)))))))))).)))).))))..	33	70	0	0	1.94553	3.95808	0.01	0.01	-8.62866	-7.60402	1.02464	0	8.62522e-10	1.78777e-09	CAGGTCATCTGGCAGCTTCAAT
Pfo_mir_424	TGTGGGAAGATATGGGGAGGG	21	3p	scaffold233:210917:211072:+	-69.10(kcal/mol)	156	GGCTCTTCAGAAATGGCCCTCTTCTTATTCTTCCACAGCTTTCTTGAACTGCACACTGCAGATCACTGTATGGCCAGCAACTGGAGGTGTCATACAACGTCTTTGTGTTTGTGGTTCAATAAAGCTGTGGGAAGATATGGGGAGGGTCAAGGAGAA	..(((((......(((((((((((.((((.((((((((((((.((((((((((.((.(((((.(..(((((((((..(.....)..).))))))))..)..))))))).)))))))))).)))))))))))).)))).))))))))))))))))..	19	0	0	0	1.12015	0.01	0.01	0.01	0	-6.80755	-6.80755	0	6.19517e-06	1.13911e-05	CTCTTCTTATTCTTCCACAGC
Pfo_mir_438a	TGGGTGTTGTACTGGTGTGCATA	23	3p	scaffold480:278725:278830:-	-32.10(kcal/mol)	106	TGGTAGCCTTGTGTACATCCTACAATACTTTGATATATCTTCTGATTACTTGACAATCACAAATAGGGTATGATGGGTGTTGTACTGGTGTGCATAAAGGTTTGTT	....(((((((((((((((.((((((((((...((((((((.(((((.......))))).....))))))))..))))))))))..))))))))).))))))....	0	0	106	0	0.01	0.01	7.05657	0.01	0	9.46282	0	-9.46282			-
Pfo_mir_438b	CAGCGGACTAAATACCCCAAA	21	3p	scaffold619:158174:158361:-	-40.80(kcal/mol)	188	GGTTTTGAAATTTGGGGTTTGGTGTGTTGGGTATGAGGGGTAATCAAAACCCACAAACAAATAATACTAATTATAGTAAGCTCTCAGGAAAAGTTGGAGGGGTCATATTTAAAATTTAGTTTGCTTAAACAGAATCTACTATTAAGAATACTATGCACAGCGGACTAAATACCCCAAAATAAATAAAT	..........(((((((((((((.(((((.(((((..((((.......)))).(((((((((..(((((....)))))(.(((((...........))))).)..........)))).)))))(((((..((......)).))))).....))))).))))).)))))..))))))))..........	0	0	0	188	0.01	0.01	0.01	10.0378	9.97123	0	0	9.97123	0.939328	0.939328	-
Pfo_mir_438c	GTGTAGTTCTCCTTTGGCAGA	21	5p	scaffold60:780857:780950:-	-43.50(kcal/mol)	94	AAGAATAACAGTGTAGTTCTCCTTTGGCAGAAAAATGTCATTGCATGTAAGATTGTAGTTATTTCTGCCAAAGGAGAATTGCCCTGCCATTCTG	.(((((..(((.((((((((((((((((((((....((.((((((........)))))).)))))))))))))))))))))).)))..))))).	272	0	94	94	16.0359	0.01	6.25772	5.01891	8.97123	-1.3576	-10.6471	-0.318263	6.70079e-17	1.59144e-16	TGCCAAAGGAGAATTGCCCTG
Pfo_mir_453	TTTTCGATCGAATCTGTCGCATA	23	5p	scaffold123:538585:538660:-	-18.40(kcal/mol)	76	TCCCAACACTTTTTCGATCGAATCTGTCGCATAGAACTTGTTTAGTGCGACTTATCTGATTGGTGTAGTTTACAGA	.......(((...(((((((.((..(((((((.(((....))).)))))))..)).)))))))...))).......	28	0	0	0	1.65075	0.01	0.01	0.01	0	-7.36698	-7.36698	0	2.05596e-08	3.90632e-08	TGCGACTTATCTGATTGGTGTAG
Pfo_mir_454	TATGGGTTGGTGAAATTTAGGTA	23	3p	scaffold509:47490:47628:-	-32.20(kcal/mol)	139	ACTTTCTCTTAAGTTTTTCTCTCAAATTTTATCTAATTCTCTAATTCTTTAATTTGGGGATGTTCTACAAATAAGAGTTAGAAGAGTTTATATAGGTTTAAAAAAATATGGGTTGGTGAAATTTAGGTAAGAGATTAGA	.((((..((((((((((.((((((.((((((((((((((((((((((((..(((((.(((...))).)))))))))))))).))))).....))))).....))))).))))..)).))))))))))..))))......	0	0	139	0	0.01	0.01	9.25343	0.01	0	9.85384	0	-9.85384			-
Pfo_mir_462a	ATCGGATTGGTGTTGGGTAG	20	3p	scaffold522:2056:2128:+	-22.80(kcal/mol)	73	CAGAAAAATCCGAATCCAACAGATCGATCGGGTATCCGAGGAGATCGGATTGGTGTTGGGTAGGACGAGATCG	........(((..((((((((..((((((.(((.((....)).))).)))))))))))))).)))........	0	0	73	0	0.01	0.01	4.85972	0.01	0	8.92473	0	-8.92473	0.939328	0.939328	-
Pfo_mir_462b	ATCAGTAGCCAACATAGAATT	21	3p	scaffold785:107847:108126:+	-93.80(kcal/mol)	280	TGCAAGTGCATGTATGTAGGTGCTTGTTAGGGAACAAGTACACCGAACATGGCCCGCAAAAAAAATTTAGTTGGAGGCTTCGCCTGTCGAAATAAGAATTTATGTGTTGCGATAGTACACGACTAGTCCTCAGACTTGAGGCACGATGGGAGCTTTGTGTGCATCATGCAGCACTTTGATATATCTTCTGATTGTTTAACAATCACAAAGGGGGTATGTTAGGTGTTGCACTAGTGTGCATAGAGGTTTATCAGTAGCCAACATAGAATTCGACACTTGT	.((((((((((((.((...(((((((((....)))))))))..)).)))))(((..(((...........)))..)))((((.....))))....((((((((((((((((((((.((.(..((((((((((....))))).))..)))..)((((((((((((..((((((((((.((((((((((((((((((...))))))....))))))))))))))))))))))...))))))))))))))))))).)))))..)))).))))))..)))))))	0	0	0	280	0.01	0.01	0.01	14.9499	10.5459	0	0	10.5459	0.939328	0.939328	-
Pfo_mir_462c	GCTGTTACCAAGTAAAGACTCTA	23	3p	scaffold778:119965:120108:+	-26.70(kcal/mol)	144	AAGATCATTGGCTAGTCAATGACACTAAGGAAAGATTTTCAATTTGCCAGTTTCAGCGTATTGATTGATTTGGAAATGAAGAAAGCTTGCAAATTTGCCAATTTTCATTACGCTGTTACCAAGTAAAGACTCTACAATAAACGG	....((((((......))))))..........(((.(((..(((((...((..(((((((.(((..((.((((((((...............)))).)))).))))).)))))))..)))))))..))).)))...........	49	0	144	144	2.88882	0.01	9.58629	7.68854	9.58657	1.73049	-8.17434	-0.318263	1.49623e-11	3.34452e-11	-
Pfo_mir_464	AGGACTATTTGAACTACGGTATT	23	5p	scaffold80:953557:953688:-	-21.40(kcal/mol)	132	AGATAAAATTAGGACTATTTGAACTACGGTATTCAATGTAATTTTTTATTACAATTCGTGTGGATACTCAACTCAACTCACCGTTGTATTAAAACTTGATATTGTGCATTTGTGGTTTGCATAATTTTTACG	..........((((.(((.((((((((((....((((((....(((((.((((((..(((.(..............).))).)))))).)))))....)))))).....)))))))))).))).))))....	16	0	0	0	0.943287	0.01	0.01	0.01	0	-6.55963	-6.55963	0	6.19517e-06	1.13911e-05	-
Pfo_mir_466a	ATCTTTTGTTGGTTGGGCGGTTG	23	5p	scaffold81:264091:264203:+	-21.60(kcal/mol)	113	TACTTGAAGCATCTTTTGTTGGTTGGGCGGTTGTTGGAGCTCTTGCAGGTGTCTGAGGGAATGTGTATATGGATGACAATCTGTTGGGCTATTTTATAGACTTGTTATATTTT	..((....((((.((((.((....(((((.((((.((....)).)))).))))))).)))).))))....))((((((((((((...........))))).))))))).....	65	0	0	0	3.8321	0.01	0.01	0.01	0	-8.58199	-8.58199	0	3.02482e-18	8.41046e-18	-
Pfo_mir_466b	ATCTTTTGTTGGTTGGGCGGTTG	23	5p	scaffold81:68384:68496:-	-21.60(kcal/mol)	113	TACTTGAAGCATCTTTTGTTGGTTGGGCGGTTGTTGGAGCTCTTGCAGGTGTCTGAGGGAATGTGTATATGGATGACAATCTGTTGGGCTATTTTATAGACTTGTTATATTTT	..((....((((.((((.((....(((((.((((.((....)).)))).))))))).)))).))))....))((((((((((((...........))))).))))))).....	65	0	0	0	3.8321	0.01	0.01	0.01	0	-8.58199	-8.58199	0	3.02482e-18	8.41046e-18	-
Pfo_mir_466c	ATCTTTTGTTGGTTGGGCGGTTG	23	5p	scaffold81:956955:957067:-	-21.60(kcal/mol)	113	TACTTGAAGCATCTTTTGTTGGTTGGGCGGTTGTTGGAGCTCTTGCAGGTGTCTGAGGGAATGTGTATATGGATGACAATCTGTTGGGCTATTTTATAGACTTGTTATATTTT	..((....((((.((((.((....(((((.((((.((....)).)))).))))))).)))).))))....))((((((((((((...........))))).))))))).....	65	0	0	0	3.8321	0.01	0.01	0.01	0	-8.58199	-8.58199	0	3.02482e-18	8.41046e-18	-
Pfo_mir_472	GGGGTATACGTAGTGGAAAATTA	23	5p	scaffold89:744484:744644:+	-24.70(kcal/mol)	161	TATAATCACAGGGGTATACGTAGTGGAAAATTAAAATTTTATCAAACATAAATTTAACCCATTTGATTCAAAAGTAATTTTAACGATCGAGTTTATTCAAGTGAGTATATAAATAAATATAAAATTCAGATTATACCTTCCGTGCACTCCGGTTGTTGTAG	((((((.((.(((((.((((....(((.((((..((((((((..................((((((((.((((....))))...)))))))).(((((....)))))...........))))))))..)))).).))...)))).))))).)).)))))).	33	0	0	0	1.94553	0.01	0.01	0.01	0	-7.60402	-7.60402	0	8.62522e-10	1.78777e-09	ATTATACCTTCCGTGCACTCCGG
Pfo_mir_480	TCGATAACTTGGGATGGTCTG	21	5p	scaffold989:28102:28202:+	-48.60(kcal/mol)	101	CCAAGGCTGATCGATAACTTGGGATGGTCTGAGATAACAACCAATGTCATATACCCAATGGTTGTAACCTTAGACCATCTCAAGTTACCGTTCAGGAGGGT	((....((((.((.(((((((((((((((((((...(((((((.((.........)).)))))))...))))))))))))))))))).)).))))...)).	41	0	101	0	2.41717	0.01	6.72372	0.01	0	1.47594	-7.91718	-9.39312	6.21191e-09	1.20027e-08	GACCATCTCAAGTTACCGTTC
Pfo_mir_483	TTACGTGATGCAATATTTGAGTA	23	3p	scaffold1004:7003:7340:-	-58.40(kcal/mol)	338	AAGTTACAATAGGAATTCGTCAAACATGAACAGGACCAGTAATGATTGTTCTTCATGTGACCAGTTTTGGTCGACATGAATTATTTATGAATCAATTAATTAAGATTAATTATAATAAATTTAAATATGAATATTATCAGTTTTAAAGCTATAATTAGCATAGCTTTATTAATATATAATTTTTAAAAAATTAATTTTTTAGTATATTTCATATTCTAATTTCATAAGGAAAAAATAATTTATCGTACAAAGTAACTGCATTATCCCTTTATATAAACATTTCTTTTCCTTCGTGTATGTATAATTTACGTGATGCAATATTTGAGTAATTGTAATAT	..((((((((.(((((..((((....((........))....)))).)))))(((((((((((....))))).))))))....(((((((...(((((((....)))))))......((((..((((((((.(((((..(((.(((((((((.......)))))))))..)))..)))))..((((((((....)))))))).....))))))))..))))))))))).................(((.(((((..((((((((....(((((((.((((............)))).))))))).....)))))))).)))))..)))))))))))..	0	0	0	338	0.01	0.01	0.01	18.0467	10.8175	0	0	10.8175	0.939328	0.939328	-
Pfo_mir_488a	TGTGAATGATGCGGGAGACAAA	22	3p	scaffold103:308193:308296:-	-41.20(kcal/mol)	104	AGGGTCTGAATTTGCTGCCGACTCATTCATTCAAACACAGTAGAGGAGCTGGGCTCGGTGCTACTCTGAATGTGTGAATGATGCGGGAGACAAATTTCATCCCA	.(((...(((((((((.(((..((((((((.((..((.(((((..((((...))))....))))).))..)).))))))))..))).)).)))))))...))).	0	0	0	104	0.01	0.01	0.01	5.55283	9.11708	0	0	9.11708	0.939328	0.939328	-
Pfo_mir_488b	TGGAGAGCTGAACAAGGATGGTT	23	5p	scaffold399:240120:240345:+	-55.10(kcal/mol)	226	CTGATATTGCTGGAGAGCTGAACAAGGATGGTTTTCGACCTCTAGATATAGCTGTGATCATGGGGAACTTTGGGATAGTGAAGGAAATTTTAAGTTTTAATCAAGATTTGTGTCTGCTCAAAGGCAAAGACCAAAGAACTGCCCTTCATTATGCTGCCATCAAGGGGAGAATTGATGTAATAGATGAATTGGTCTATTCTTGTCCAGATTCTATTCAAGATATCAC	.(((((((..((((((((((.((((((((((..((((.((((..(((.........)))..))))......((.((((((((((........(((((.........((((.(((((((....)))..)))))))))))))..)))))))))).))..((((((........)))))).......)))).....)))))))))).))).))))..))).))))))).	0	0	0	226	0.01	0.01	0.01	12.0667	10.2368	0	0	10.2368	0.939328	0.939328	-
Pfo_mir_488c	AAATTTTTAACATTTTCGTCGCA	23	5p	scaffold46:836754:836852:+	-34.20(kcal/mol)	99	TTTGGCGACGAAATTTTTAACATTTTCGTCGCAAAAGTTTAAAAATAAAAATTAAAAAAATTACTTTAGCGACGAAGTTAAGATTTTGCGTCGCTAAGT	.((((((((((((.(((((((...((((((((.(((((........................))))).))))))))))))))).))).)))))))))..	0	0	0	99	0.01	0.01	0.01	5.28587	9.046	0	0	9.046	0.939328	0.939328	-
Pfo_mir_491	TGATGTTGAAGGATGGCTTTTG	22	3p	scaffold113:692697:692771:+	-20.10(kcal/mol)	75	AAAATATGTCAAAAGGGTCAATAAACATGCGACAAGACGCTGTTGATGTTGAAGGATGGCTTTTGCACATGATCC	....(((((((((((.(((....(((((.(((((......))))))))))....)))..)))))).)))))....	0	0	0	75	0.01	0.01	0.01	4.00445	8.64546	0	0	8.64546	0.939328	0.939328	-
Pfo_mir_492	AGAGGCAAATTAGTAGATTCAAA	23	5p	scaffold1152:3617:3780:+	-19.30(kcal/mol)	164	TGTAATTGTTAGAGGCAAATTAGTAGATTCAAATATTTGATTAAATGTAACACTTTTTCATATTTTATAATTTTAAAGTATATCCTAAATTTTGCTAAATGCCATACCCCAAATATAAATAATTAAAAAGATAAAAATCTATTAAAATTGCATCATAAATTAAA	..(((((..(.((.((((.((((((((((......((((((((..((((..........((((((((......))))))))............((.....))...........))))..))))))))........))))))))))..)))).)))..)))))..	0	0	0	164	0.01	0.01	0.01	8.75639	9.77419	0	0	9.77419	0.939328	0.939328	-
Pfo_mir_496	TGACCATGGGTCGGGTTCGTTG	22	5p	scaffold409:302792:302885:-	-67.60(kcal/mol)	94	TCACTAGACCTGACCATGGGTCGGGTTCGTTGACCATGGACTGTGTCCAGACCGATTCATGGTCAACGAACCCAGCCGTGGTCAGGTCTAGTAA	..(((((((((((((((((.(.(((((((((((((((((((.((......)).).))))))))))))))))))).)))))))))))))))))..	9	0	94	94	0.530599	0.01	6.25772	5.01891	8.97123	3.55994	-5.72955	-0.318263			ACGAACCCAGCCGTGGTCAGG
Pfo_mir_499	TAGGCGTCATCCTTTGGCTATC	22	5p	scaffold122:527260:527398:-	-43.80(kcal/mol)	139	CCTAGTTTGGTAGCCAAGGATGACTTGCCTATATCCCTCCGAAAGGGTTCAGAAAAAGAAATAAATTTTATCATTACTTACGAGTTCTCAAAAGCCTAACGCGGTTTTTAGGCGTCATCCTTTGGCTATCCTGACAGGC	(((.(((.((((((((((((((((..(((((...((((.....))))(((.......)))...............(((....))).....((((((......)))))))))))))))))).)))))))))..)))))).	0	0	0	139	0.01	0.01	0.01	7.42157	9.53558	0	0	9.53558	0.939328	0.939328	TAGCCAAGGATGACTTGCCTATA
Pfo_mir_502	GGTGCAATGGGAGACGCCGAGA	22	5p	scaffold12:2498085:2498191:+	-63.80(kcal/mol)	107	TCTGCAACATGGTTGTTTGTGGTGCAATGGGAGACGCCGAGATGGTTACTATTTTATTGGTCCCGCTCGGCGTCATCATTGCACCACTGACAGCCATATGTTGCTTC	...((((((((((((((.((((((((((((..(((((((((.(((..((((......)))).)))))))))))).)))))))))))).))))))))..))))))...	5530	7339	0	107	326.024	414.976	0.01	5.71301	-6.18263	-14.9927	0.348052	9.15811	0	0	TCGGCGTCATCATTGCACCAC
Pfo_mir_507	TAGACATAAATGGAGGAGGGAT	22	3p	scaffold138:177316:177465:-	-44.30(kcal/mol)	150	CAATCATGATACCCATTGTCCGGTTGTGCCTGTTGAGTCACATAATAGACCACATTGTTGTCCATACCATGAGATACAATACGTGTCGAGGTAGATGAACCCGCTTCATTTGCTGCACTAGACATAAATGGAGGAGGGATGTCATGAGAC	...(((((((((((.((.((((.(((((.(((.((.(((........)))((((((((.((((((...))).))))))))..)))....((((((((((.....)))))))))).)).))).))))).)))).))))).))))))))...	0	0	0	150	0.01	0.01	0.01	8.00889	9.64546	0	0	9.64546	0.939328	0.939328	-
Pfo_mir_50a	CCGCAGAGGAGATGGCACCTGC	22	5p	scaffold226:609807:609909:-	-53.50(kcal/mol)	103	AGTGCTGATGCCGCAGAGGAGATGGCACCTGCTTGGCATATCATTTTGTAAGAAATTATACTGCAACTGAGCAGGGGCCATCTCTCTGCGACATTAGTCACTG	((((((((((.(((((((.(((((((.((((((((((((((.(((((....))))).))).)))...)))))))).)))))))))))))).)))))).)))).	28	177	103	103	1.65075	10.0083	6.85686	5.49944	-0.863838	2.05442	2.6	-0.318263	1.32174e-13	3.07507e-13	AGGGGCCATCTCTCTGCGACA
Pfo_mir_514	GAATATGATGATAGGACTTTTG	22	3p	scaffold60:373509:373649:+	-27.00(kcal/mol)	141	CAAGAGGCCACAGAGTGATCGTTTTGTTTCTGTCAAGGTATTTGTTTTTTTTTTAAATATTTGTCGAGTATTCATTCATGTGACTATAATTTCCTAATATGGTTAAGGGGAATATGATGATAGGACTTTTGTCGCCCCAGG	.....(((.(((((((.((((((.(((((((.(..(((((((((.........)))))))))...((((....))))...((((((((.........))))))))).))))))).))))))...)).))))).))).....	0	0	141	0	0.01	0.01	9.38657	0.01	0	9.87445	0	-9.87445	0.939328	0.939328	-
Pfo_mir_518	TCAAGTGATGATCAGAAGCAT	21	3p	scaffold150:382329:382499:+	-30.00(kcal/mol)	171	TCATTGGTTACATGTTTTTTAGTAGCTTGATGGTTGCTTGTTATGTGTTCATGGTTTAAAGATCTTACTTTTTTATGCAGTTCCCTTTTAATAATACTATTGATCTTTTTATTATCTCTTAGTTCCAATAAAAATGGGGGTCAAGTGATGATCAGAAGCATAGTTCAAATG	.(((.((.((((((......(((((((....)))))))...)))))).)))))((.((((((.......)))))).)).................(((((.(..(((((.((((((.((((.(((((.......))))).).))).)))))).))))))))))).......	0	0	0	171	0.01	0.01	0.01	9.13014	9.83449	0	0	9.83449	0.939328	0.939328	-
Pfo_mir_519a	TTGAACTGGTGTGCATGGAGGTT	23	3p	scaffold151:7270:7388:-	-39.10(kcal/mol)	119	AGCACAATGGTAGCCTTGTGTGCATCCTGTAGCACTTTGATATAACTTCTGATTGCTTGACAATCACAAAGGAGGTATGTTGGGTGTTGAACTGGTGTGCATGGAGGTTTATCAGTGGC	.((.((.((((((((((.((((((((...((((((((.((((((.((((((((((.....)))))....))))).))))))))))))))....))))))))..)))).)))))).))))	0	0	0	119	0.01	0.01	0.01	6.35372	9.31146	0	0	9.31146	0.939328	0.939328	-
Pfo_mir_519b	ATATTAGTTGACGGAAAGACCTT	23	5p	scaffold212:402450:402597:-	-30.40(kcal/mol)	148	CTCAATCAAGATATTAGTTGACGGAAAGACCTTACTTGTATGATACTCGTAATTTAAGTTCACTCGCTATTTTAACCTAGGACTAGGTAGTTATGATACAATTACTAGGTGTTTCCCATGACTTGTAAGATTCTTGAAATTAATGAGT	((((.(((((((((.((((...(((((.((((...((((((.(((((.........(((......)))......(((((....))))))).))).)))))).....)))).)))))...)))).)))....))))))......)))).	0	0	0	148	0.01	0.01	0.01	7.90211	9.62609	0	0	9.62609	0.939328	0.939328	-
Pfo_mir_523	TAGCCAAGGATGACTTGCCTATA	23	5p	scaffold164:530134:530250:-	-45.10(kcal/mol)	117	TTTGATTTGGTAGCCAAGGATGACTTGCCTATATAGCCTTGCGAGAAGATCCAATATTGCTATAATTGGATGATGTGTTGGGTTTTTTTGGGCAAGTCCCGTGGCTAGCTGATTGCC	...((((.(.((((((.((..((((((((((...(((((.(((.....(((((((.........)))))))....))).)))))....)))))))))))).)))))).).))))...	0	0	0	117	0.01	0.01	0.01	6.24694	9.28701	0	0	9.28701	0.939328	0.939328	TGGGCAAGTCCCGTGGCTAGC
Pfo_mir_530	TTCCACAATTCGTCGCTAAGGTT	23	5p	scaffold184:37276:37572:+	-78.30(kcal/mol)	297	AGCGATGATTTTCCACAATTCGTCGCTAAGGTTTTTCTATTTTTTTATATATTTCATTAACTTAGCGACAAATTTTCAACAATCGCCGCTAAATTTTTTTGAAATGTTTTTTGAAAATCGTATTAATTTAGCGACGAATTGTTATATTCGTCACAAAGTTTTGCTACAAATTTGATATTTCGTCGCTAAAATCAAAACTTTAGCTACGAAATTTTAAATTTCATCGCTAAAATCTTTTTATTATATTATTTTGAAAATATTATTAATTTAACGATGGATTGTGGTTTTTCGTCGCTA	((((((((....(((((((((((((.((((.......(((((((..(((((..........(((((((.........((((((((.((((((((((((((((((....))))))))).......))))))))).)).))))))......((..(((....)))..))((((((((.(((((((.((((((........)))))).))))))).))))))))..)))))))...........)))))......))))))).......)))).)))))))))))))....)))))))).	0	0	0	297	0.01	0.01	0.01	15.8576	10.631	0	0	10.631	0.939328	0.939328	-
Pfo_mir_531	CGGGCAGAAAAATGAAATGACA	22	5p	scaffold18:1095457:1095715:+	-52.40(kcal/mol)	259	ACGTGCCACGCGGGCAGAAAAATGAAATGACAATTAGATTGGTTAGTAATTTCGTATTTCTAAGAACAATGAAAGTTGAAAATAGGCTTGTAGCCTCTATGAAGATAGGCTGATACAATTGATGTTGCTTCATCTCATTTCCCATCTGCTTGAACCGAGTCTTCTTTGGCCTTGTTTACCTTTTAAAATAAGCTCAAATTTATTATTTAATTCGATCCATTCTTCTTCATATTTTATTAGATTCGCCCTCGTGATATCA	..(((.((((.((((.(((.(((((((((......(((.(((.......(((((..((((..........))))..)))))..(((((...)))))....((((((((((.(((..(((.((((......))))..)))....))).)))).......))))))(((((.(((((((........))))))).)))))..................))).)))......)))))))))...))))))).)))).)))..	0	0	0	259	0.01	0.01	0.01	13.8287	10.4334	0	0	10.4334	0.939328	0.939328	-
Pfo_mir_532	TGAGCCGAATCAATATCACTC	21	3p	scaffold18:637567:637666:-	-38.50(kcal/mol)	100	GAAGTAGACATGGTGTGGTATTGCTTTGGCTCAAGACCATGTATTGCCTTCAAATAAGCAGTCTGGGGATGAGCCGAATCAATATCACTCTTGTATGCTT	.(((((.(((.((.(((((((((.(((((((((...(((.(.(((((..........)))))))))...))))))))).))))))))).))))).)))))	0	0	0	100	0.01	0.01	0.01	5.33926	9.0605	0	0	9.0605	0.939328	0.939328	GTGGTATTGCTTTGGCTCAAG
Pfo_mir_533b	TGAGCCGAATCAATATCACTC	21	3p	scaffold41:321110:321212:-	-41.80(kcal/mol)	103	GAAGTAGACATGGTGTGATATTGCTTTTGGCTCAGCTCCATATGCTGCATTCAAATAAGCAGTTTTGGGGGATGAGCCGAATCAATATCACTCTTGTATTCTT	.(((...(((.((.(((((((((..(((((((((.((((....(((((..........)))))....)))).))))))))).))))))))).)))))...)))	0	0	0	103	0.01	0.01	0.01	5.49944	9.10314	0	0	9.10314	0.939328	0.939328	GTGATATTGCTTTTGGCTCAGC
Pfo_mir_544a	AGGAGTAGATAACAAGGGTGA	21	3p	scaffold473:227363:227471:-	-21.70(kcal/mol)	109	TTCCACTTTATCTTTCTTGTGTTTTGTCTTTTTTTTTCTTTGAGTCAATATGTCGAACATCTTAAAGACGTTAATAGTAGGAGTAGATAACAAGGGTGATATAGAGGTA	..((.((.((((.(((((((..((((((((.((.((((((((((.....((((...))))))))))))....)).)).)))).))))..))))))).)))).)).))..	0	0	109	109	0.01	0.01	7.25629	5.8198	9.18482	9.50309	0	-0.318263	1.57624e-36	4.99142e-36	TTTCTTGTGTTTTGTCTTTT
Pfo_mir_544b	TGTTATATCGAATGCATTGTA	21	5p	scaffold342:51928:52084:-	-52.70(kcal/mol)	157	GGAGACTTTGTGTTATATCGAATGCATTGTACCCAATCTTTGGATGCACGACGTGTTTTCAAGTTCTATACACGCGAGTATGTGTGTTTTCATGTTCTATACAAGCTGAGTATCTGATGGCTCGGTGCAATGCACTCGGTCTAACATAAAATTTTCA	(((((.(((((((((.(((((.(((((((((((...((.((((((((.((.(((((.............)))))))(((.((((((...........)))))).)))..)))))))).))...))))))))))).))))).))))))))).))))).	0	0	0	157	0.01	0.01	0.01	8.38264	9.71126	0	0	9.71126	0.939328	0.939328	CAATGCACTCGGTCTAACATA
Pfo_mir_545	AATTCTTGTTCGATTGGATTATA	23	3p	scaffold631:30661:30787:+	-24.24(kcal/mol)	127	TTTGAACACTATTTTCGTTTCGATGAGATTTGAACTCGACTCAATTAGTAAAAAAATAATAAATTATCTTTAAGAAATCAAGCTACTCGAGCTCAATTCTTGTTCGATTGGATTATAACTTGTTCAA	.(((((((.(((..((...(((((((((.((((.(((((......((((................................)))).))))).)))).))))).))))...))..)))...)))))))	0	0	127	0	0.01	0.01	8.45457	0.01	0	9.72359	0	-9.72359	0.939328	0.939328	-
Pfo_mir_549	TTTGACGGCGTGAAATGGTAA	21	3p	scaffold213:42389:42612:-	-76.60(kcal/mol)	224	GTTATTGTCGGATACTTTTTTCACACTCAGTCGAAGGAGAATTTCAAGCTTAACAAATACGTCTTTGATGGCGTCCGTCCGAAACCAACCTTTCTTTTCGCACAAAGACTACACAATAGACTAGTAAAATAGTCAACAGTGATCTTTCCTATTTTTAGGAGGTGAGTCTTATTTGTCAGGCTTGTCATTCTCCTTTGACGGCGTGAAATGGTAACAGGCGGTGA	.((((((((.(.((((..((((((.((..(((((((((((((..(((((((.(((((((((((......)))))..((.(((((...........))))).)).((((((.(((....(((((......)))))...........((((((....))))))))))))))))))))).)))))))..))))))))))))))).)))))).)))).).))))))))	0	0	0	224	0.01	0.01	0.01	11.9599	10.224	0	0	10.224	0.939328	0.939328	ACTTTTTTCACACTCAGTCGAAGG
Pfo_mir_550	TCAGCAGAATGATAGAGCCAG	21	5p	scaffold213:310806:310952:-	-96.10(kcal/mol)	147	CTGGTCGCATTCAGCAGAATGATAGAGCCAGAGCCGTGGATTGATGTGTTGTTCGCAGAACTCACAGTTTATGGGAACAGATTGTGAGTTTTGCAAACAAGATGTCAAGGCATGGCTCTGGTTCTCTCATTTTGCTGAATGTGCCAA	.(((.(((((((((((((((((.(((((((((((((((..(((((((.(((((.((((((((((((((((........)))))))))))))))).))))).)))))))..))))))))))))))).)))))))))))))))))))).	0	0	0	147	0.01	0.01	0.01	7.84871	9.61631	0	0	9.61631	0.939328	0.939328	GGTTCTCTCATTTTGCTGAAT
Pfo_mir_559	AGGAAGTCATCTTGGCTTAG	20	3p	scaffold228:298042:298175:-	-46.60(kcal/mol)	134	GAGCCCTTGTTTATGAAACCAAGAATGACTTGCCTCTAATCTTCTTGAGATGAGGTGGTCTCTGAGAGAAAGAAGAATGTAGAGATACACTCATGAAGGTTTTGAGGAAGTCATCTTGGCTTAGTTGACAGGCT	.((((..((((.((....((((((.((((((.((((.(((((((.....(((((...(((((((...............)))))))...))))))))))))..))))))))))))))))....)).))))))))	0	0	0	134	0.01	0.01	0.01	7.15461	9.48273	0	0	9.48273	0.939328	0.939328	AAACCAAGAATGACTTGCCTCT
Pfo_mir_573	ATGGATGACGACATGTTGGGCTG	23	3p	scaffold27:1584466:1584697:+	-54.10(kcal/mol)	232	AAATTTGATACAGTTTCAGCATCTTATCTTAGAGATAAGTTGTATAAGATTTTATATCATACTCTTGGCATGCATGATTTTTACTTATTGAGCGTTATCTCATGTAGTTCATACATTATAGGTGAGCATTGTAAGACTTCAGACCTCTGGTTTACTAGGCTGGTAGTGAGCTCCTACAAGCTTTCAAAATTCAATGTAAATGGATGACGACATGTTGGGCTGTATCCTTTTG	......(((((((((.(((((((((((((..((((((((((..(((((.......(((((.(.........).))))).....)))))..))).)))))))(((((.....))))).....(.((((.(((((.((.((((.((((((((....)))))..)))..)))).)).))))))))).)................)))))).))..))))))))))))))......	0	0	232	232	0.01	0.01	15.4446	12.3871	10.2746	10.5929	0	-0.318263			-
Pfo_mir_579	TAAATTTAGTTGGTGGATTCA	21	5p	scaffold28:1893143:1893418:-	-83.70(kcal/mol)	276	TCAGGCAACTTAAATTTAGTTGGTGGATTCAATTTTAATGCCTGAATGACACTAATAAAGAGCAATCTACAACATTTGACAAAGGATATGTTTTTACAGGTCTATGATTTTCTATAGAAGTATTCGTTTTAACAAAGCCTTCACACTTTGACTTCGTTTGGAATAGCAATATGAAGTAATCCCTAATTAAAAAACATGAAATAAACTACTGAGGCAATTTAGTGGTGTCATTAGAGGATTGATATTGAATCCACCAACTAAACTTACGTTGTCTGT	.((((((((.(((.(((((((((((((((((((.(((((.(((.((((((((((.((((..((......(((...)))........(((((((((..(((((((((......))))))..............(((((........)))))((((((((((......))).)))))))....))).....)))))))))...............))..)))).))))))))))..)))))))).))))))))))))))))))).))).)))))))).	0	0	0	276	0.01	0.01	0.01	14.7364	10.5252	0	0	10.5252	0.939328	0.939328	-
Pfo_mir_584	ACATACTTGGGATATTGGACATA	23	3p	scaffold310:215207:215340:-	-19.80(kcal/mol)	134	ACACGTTATAAGTTTTAGAAGTGTTAAAGGTGTCACTAGTAAGTTTATACGGTTTAATTTGATTTGATCAAGTTATTTTAAAAGTATATATCTGTAAATTAACATACTTGGGATATTGGACATAATATATTGTG	.((((.((((..........(((((...((((((.((((((.(((..(((((..(((((((((...)))))))))................)))))....))).))).))))))))).)))))..)))).))))	59	37	134	134	3.47837	2.09213	8.92057	7.15461	1.7739	1.35872	-0.733442	-0.318263	0.00097087	0.00167696	-
Pfo_mir_592	AAATTTTTAACATTTTCGTCGCA	23	5p	scaffold33:1594437:1594535:-	-34.20(kcal/mol)	99	TTTGGCGACGAAATTTTTAACATTTTCGTCGCAAAAGTTTAAAAATAAAAATTAAAAAAATTACTTTAGCGACGAAGTTAAGATTTTGCGTCGCTAAGT	.((((((((((((.(((((((...((((((((.(((((........................))))).))))))))))))))).))).)))))))))..	0	0	0	99	0.01	0.01	0.01	5.28587	9.046	0	0	9.046	0.939328	0.939328	-
Pfo_mir_596	AGGAAAAAGAGAAAATAGCGACA	23	3p	scaffold351:507464:507721:-	-54.00(kcal/mol)	258	TTCGTTTGTTTGTTTTTGTTTTTTTTTTTTCTTTTTTTTCTCTCTCTTCCTTGAAATTAAAGAAGAAAATCAGAGAGTGAAAAATAAAAATAGGGAGTGGAACTTTCTATATTATAAAAAAGATACAAGTTTTAGAATATAAAGATTCGCAATTTATTGATATGGTAGTGATGTCTCAATCGATATATAATTTAGTACTCAACTGCACTTGTACTAATACATTACAGGAAAAAGAGAAAATAGCGACAAACTTTTAGT	.......(((((((.(((((((((((((((((((((((.((((((((((.(((....))).)))))......))))).)))))(((..((((((..(((((.(((..((((((.(((((..........))))).))))))))).)))))..))))))..))).(((((((((((......))))).....(((((((............)))))))..)))))))))))))))))))))))).))))))).......	0	0	0	258	0.01	0.01	0.01	13.7753	10.4279	0	0	10.4279	0.939328	0.939328	-
Pfo_mir_600	TTGTTGCAGTTAACATATGGC	21	3p	scaffold35:1069421:1069738:-	-79.90(kcal/mol)	318	ATTTCTTCCTTATGTCAGTTGCCTCTATAATAAGAGAAAGGACCATATTTCAACTGCAATAATTTGGTAGCTTTGGTTGTACTACTTAAACATAATCAAAGAAGGAGTCAATGTTGCAGCGATACAAATTAGGACTCGAAGTTCCCATGCACACTAAAGGCCAAGACCAGAAACTTGAAGTTCCCAAGCACACTAAAGGCCAAGACCAGAAGGAGCTTCAACCATCATTTATAAAGTCGGGCCAAGATCTTTTGTGTTCAAATAATCCAACGACCATAGCAACTAAATTGTTGCAGTTAACATATGGCTCTGAAGAAA	.(((((((..............((((......))))...(((((((((...(((((((((((((((((.(((.(((((((.((.(((...........))).))(((((....(((........))).....))))).....................((((..(((..((...((((((((((........((........)).......))))))))))...)).........))).))))..(((..((((....))))..)))..))))))).))).)))))))))))))))))...)))))).))))))))))	0	0	0	318	0.01	0.01	0.01	16.9789	10.7295	0	0	10.7295	0.939328	0.939328	CATATTTCAACTGCAATAATT
Pfo_mir_616	TGAGCCGAATCAATATCACTC	21	3p	scaffold41:1185180:1185282:+	-41.80(kcal/mol)	103	GAAGTAGACATGGTGTGATATTGCTTTTGGCTCAGCTCCATATGCTGCATTCAAATAAGCAGTTTTGGGGGATGAGCCGAATCAATATCACTCTTGTATTCTT	.(((...(((.((.(((((((((..(((((((((.((((....(((((..........)))))....)))).))))))))).))))))))).)))))...)))	0	0	0	103	0.01	0.01	0.01	5.49944	9.10314	0	0	9.10314	0.939328	0.939328	GTGATATTGCTTTTGGCTCAGC
Pfo_mir_626a	CCGGACCGTGGTCAACGGGTT	21	3p	scaffold761:73212:73283:-	-45.00(kcal/mol)	72	ATTGGAAACAGACCTGACCACGGGCCGGGTCCGAACAGGACCCGGACCGTGGTCAACGGGTTCTGATCCGTT	..((((..(((((((((((((((.((((((((.....)))))))).))))))))...))).)))).))))..	0	0	72	0	0.01	0.01	4.79314	0.01	0	8.90483	0	-8.90483	0.939328	0.939328	-
Pfo_mir_626b	ACTTTGCAAGTGATTGTTGAACA	23	5p	scaffold474:21816:22055:+	-34.20(kcal/mol)	240	AATCATTTAAACTTTGCAAGTGATTGTTGAACATGCATTAAATTAAAAATAAACATGTTTTCAAACTTATACAGTTTTCATATTTTAGGCGTAACTCCATGTTCAATAGCCCTATGAGCCTGAATCTTACTTTATTTAAAATCGAAGAGATAGAACTACAACTTTACTATTGGAGGCTCAGCCTAATTTAGTTTTGATTATAGCAGAAAATCCGTTCAAGTGTGTGTATTGAAAATGATC	.((((((.(((((.((.((((..(((..(((((((..................))))))).))))))).)).)))))...((..((((((....(((((.(((((.........)))))(((..((((...((......))...))))..))).................))))).....))))))..)).(((((.......)))))......(((((.........))))))))))).	0	0	0	240	0.01	0.01	0.01	12.8142	10.3235	0	0	10.3235	0.939328	0.939328	-
Pfo_mir_630	TTGGATAGCAAGAGCAGCGCCTA	23	5p	scaffold48:333348:333432:+	-49.00(kcal/mol)	85	GAGATCAAACTTGGATAGCAAGAGCAGCGCCTAGGCGCTGCCCTGTAGTGCCTAGGCGCTGCAATGTCTGTCTAGGATAGAATGT	.........(((((((((((...((((((((((((((((((...))))))))))))))))))..)).))))))))).........	0	0	0	85	0.01	0.01	0.01	4.53837	8.82603	0	0	8.82603	0.939328	0.939328	GGCGCTGCAATGTCTGTCTAGGA
Pfo_mir_64	CTTTGCTAGAGTTGAAAATGGT	22	5p	scaffold1:2455387:2455707:+	-131.60(kcal/mol)	321	TGGGGCATGGCTTTGCTAGAGTTGAAAATGGTAAAGTTGGTTGAGTTATCTAATAAGCACTTGACTACTGGATGTTACATGATGATTCCTGTCACGGGCTCCATGATGGCTAAAAGTTCCTTGTTGCATCGAGTGTACTATGCACTTTTGATGGCCACGAGTAGCTTAGCACACGAAGGCATGCATCTTTCAGAGGTGCATGCATACTTGGTGCACCCAAGAATTGTTCCATTTATTGCCCACTAAAGGTGTATCATCAAGTGCTTGTTGGGAAGCTAAGCCAACTTTTTTCATTTTGAACTCTATCGAAATCGTGTCCCT	.(((((((((.((((.(((((((.(((((((.((((((((((.((((.(((((((((((((((((........))))..(((((((.(((.....((((.....(((((.....(((((.(((.((((((((((((.(((.((((((.((.....)).)))).)).))).........(((((((((((...)))))))))))))))))))))))..))))))))...)))))....)))).....)))...)))))))))))))))))))).)))).))))))))))..))))))).))))))).)))).))))))))).	0	10	0	0	0.01	0.56544	0.01	0.01	-5.8213	0	5.8213	0			CATTTTGAACTCTATCGAAATC
Pfo_mir_640	TAGCCAAGAATGACTTGCCTGT	22	5p	scaffold54:1393279:1393387:+	-45.50(kcal/mol)	109	CCATGTTTACTAGCCAAGAATGACTTGCCTGTAATCCTCTCAACTCCTGACAATGGAAGAACGCGTTGTGGGTGGTTTTCAGGCAGTCATCTTGGCTTAGTTGACGGGC	((.((((.(((((((((((.(((((.(((((.(((((((.(((((((.......))).......)))).))).))))..))))))))))))))))).)))).)))))).	7	0	0	109	0.412688	0.01	0.01	5.8198	9.18482	-5.36698	-5.36698	9.18482	0.939328	0.939328	AGGCAGTCATCTTGGCTTAGT
Pfo_mir_650a	ACACCGTGTCAGGATTGGGTA	21	5p	scaffold5:774168:774371:-	-56.70(kcal/mol)	204	GCATCCCTTGACACCGTGTCAGGATTGGGTAATTTGCGCGCCTGCTGCCTTCCTTGGATGTGGTAGCCGTTTCTCAGGCTCCCTCTCCGGAATCGAACCCTAATTCTCCGTCACCCGTCACCACCATAGTAGGCCACTATCCTACCATCGAAAGTTGATAGGGCAGAAATTTGAATGATGCGTCGCCGGCACGAGGGCCGTGCG	(((((...((((...(((.(((((((((((.....((((....)).)).((((..(((.(.((.((((........)))).)).))))))))....)))).))))))..).)))..))))............(((.(((((..((........)).))))))))............)))))..(((((((......)))).)))	0	0	0	204	0.01	0.01	0.01	10.8921	10.0891	0	0	10.0891	0.939328	0.939328	-
Pfo_mir_650b	TGTAGTAGAGCTACTTTACCT	21	5p	scaffold5:2476129:2476198:-	-19.40(kcal/mol)	70	GTCACAAAGTTGTAGTAGAGCTACTTTACCTGGAAATCTTGCAGCTAAGTAGCCTACTAAGCAGAATCCC	........(((.((((((.(((((((...(((.((...)).)))..))))))))))))))))........	0	0	0	70	0.01	0.01	0.01	3.73748	8.54592	0	0	8.54592	0.939328	0.939328	-
Pfo_mir_659	TTTGGGTCAGTTTAACGAGTATA	23	5p	scaffold62:88306:88425:+	-30.30(kcal/mol)	120	TATAAATGAGTTTGGGTCAGTTTAACGAGTATATTCTTGGGGCGAGTTTAAACTTGAGTAATTAAAAACTTTAGTTGGTTGGGCCTCAATACAAATAAATACAATCCAAACTCAAACTAT	......(((((((((((..(((((....((((.....((((((.......((((.((((........)))).))))......))))))))))...)))))...)))))))))))......	0	0	0	120	0.01	0.01	0.01	6.40711	9.32353	0	0	9.32353	0.939328	0.939328	TACAAATAAATACAATCCAAACT
Pfo_mir_66b	TTGGATAGCAAGAGCAGCGCCTA	23	5p	scaffold200:59837:59921:+	-45.60(kcal/mol)	85	GAAACTCATCTTGGATAGCAAGAGCAGCGCCTATGCGCTGCCCTGTAGCGCCTAGGCGCTGCAATGACTGTCTAGGACATAATGT	........((((((((((..(..((((((((((.(((((((...))))))).))))))))))..)..))))))))))........	0	0	0	85	0.01	0.01	0.01	4.53837	8.82603	0	0	8.82603	0.939328	0.939328	GGCGCTGCAATGACTGTCTAGGA
Pfo_mir_674	TGTTCGAAGAGGTCGCGCGAC	21	5p	scaffold711:38942:39153:+	-75.60(kcal/mol)	212	AATTGATACTTGTTCGAAGAGGTCGCGCGACTTTTCACCGACTTCTTCTGCCCGTCATAGTACGCGAAACTGTTTTTTCACTGATGAATCACGCTGGGGGTGGAATACTACATGGTGAATTGCGCTGAAGGATGGAAAAAACACTTCCCCCTAGTGGGATAGGGAGAAATAGTTAGAGAAAGTTGCACGGCCTCTTTGAATTAGTATCCACT	....((((((.((((((((((((((.(((((((((....((((..((((.(((.(((((((....((((......))))))).))))(((.((((((((((((....)))).(((((.....)))))..(((.(.........).))))))))))).))).)))))))..))))...))))))))).)))))))))))))).))))))....	0	0	0	212	0.01	0.01	0.01	11.3192	10.1446	0	0	10.1446	0.939328	0.939328	-
Pfo_mir_676	ATCGAGGGGGTGGGAGCGGTCTA	23	5p	scaffold719:5447:5605:+	-27.50(kcal/mol)	159	TATAGAGAGTATCGAGGGGGTGGGAGCGGTCTAGGGTTTGTCGTGTGAAAAATAAAAAATAATAAGCATGATTTTTGTATTATGCATGTTGAAATACAAAACTGAAGAAAACAGTTGTAAGTGGGTAGACGTAACCAAGGGTTTGTGGTGCAAAAAATT	........(((((((((...(((..(((.((((..((((.((....)).))))......(((((.(((((((......))))))).)))))...((((..((((.......))))))))......)))))))..)))....))).))))))........	0	0	0	159	0.01	0.01	0.01	8.48943	9.72952	0	0	9.72952	0.939328	0.939328	GACGTAACCAAGGGTTTGTGGTGC
Pfo_mir_682	TTTGAACCTAGGTTGATGATT	21	3p	scaffold786:104244:104364:-	-48.30(kcal/mol)	121	ATCGAAGCAACAATCATCAACCTAGGTTCAAATCTATGTGGCTGCCATGTATTGTTGAAAATAAAATTTGAGAGTTTACATCAACATGAATTTGAACCTAGGTTGATGATTATTGCTTAGA	.((.((((((.((((((((((((((((((((((.(((((((((..((.((.(((((...))))).)).))..)))).......))))).)))))))))))))))))))))).)))))).))	0	0	121	121	0.01	0.01	8.05515	6.46051	9.3355	9.65377	0	-0.318263			TCATCAACCTAGGTTCAAATC
Pfo_mir_69	AATGGAGGCTGTTCCTAGATC	21	5p	scaffold202:689131:689236:-	-49.20(kcal/mol)	106	GGGCGTTTGGAATGGAGGCTGTTCCTAGATCCTTTTCTTCCATGCATGTACTGATTAGTTCACCATGGAATCATGATCTCGGACCAGGCTTCATTCCTCACGCCTT	((((((..(((((((((.(((.(((.(((((......(((((((..((.(((....))).)).)))))))....))))).))).))).)))))))))..)))))).	154	259	0	106	9.07914	14.6449	0.01	5.65962	-1.37162	-9.82641	0.689769	9.14456	4.04075e-43	1.53549e-42	TCTCGGACCAGGCTTCATTCC
Pfo_mir_702	AAATCCATTTGGTCGCCGGAATC	23	5p	scaffold325:270101:270174:+	-25.50(kcal/mol)	74	TCTCGCTAGAAAATCCATTTGGTCGCCGGAATCAGACGGCCGGTGCCGGCGCTGACATGGCGTACTGGCTGACG	..(((((((.....((((((((.((((((.(((........))).)))))))))).))))....))))).))..	0	0	74	0	0.01	0.01	4.92629	0.01	0	8.94436	0	-8.94436	0.939328	0.939328	-
Pfo_mir_718	ATGGATGACGACATGTTGGGTTG	23	3p	scaffold251:459199:459401:-	-51.60(kcal/mol)	203	TTGAGATGCATAACTTGATATTGTGGATTATTCTTTGACATGCATAATCTTTACTTGCTGAGTGTTAGCTCATATAGTTTATGTATTATAGATGAGTCTGATGATACTTGATACCATGGACTTACTAGGCAAGCCATTGGGGTTCTTGCAGGTTCTGAGGATCAGTGTAAATGGATGACGACATGTTGGGTTGTGTTGTGGGC	.......((((((((((((((.((.(.((((((....((((..((..((...((((((.(((((((((((((((((((......))))))..)))))....))))))))((..((((((.(((.......)))))))..))..))..))))))...))..))..))))....))))))).)))))))))))))))).......	0	0	203	0	0.01	0.01	13.514	0.01	0	10.4002	0	-10.4002	2.21625e-67	1.2031e-66	ACTTGATATTGTGGATTATTCTTTG
Pfo_mir_724	AGAGGGCACGTATTACTATCATT	23	5p	scaffold267:680279:680371:+	-23.60(kcal/mol)	93	TGTGCGTGGCAGAGGGCACGTATTACTATCATTCATGTCCATTGAGCATACATACATAGGCATTGGTGGTGTTATCCTTATGATCATGTATAA	(((((((((((.((((...(((.((((((((...(((.((..((..........))..))))))))))))).))))))).)).))))))))).	0	0	93	0	0.01	0.01	6.19114	0.01	0	9.27406	0	-9.27406	0.939328	0.939328	-
Pfo_mir_728	AGCTGCTGATTTATGGATCCC	21	5p	scaffold76:1128438:1128562:-	-48.50(kcal/mol)	125	GGATCTTACTGGGAAGAATAAGCTGCTGATTTATGGATCCCTCAGCCCTATCCATAGTTAGATGATAATTGGATGGGTTTGTGGCTTGCATATGTCAGGAGCTTGAATTACCCGTGTTGGAGCCT	((.(((.((((((.....((((((.(((((.((((.(..((.(((.((((((((..((((.....)))))))))))).))).))..).)))).))))).)))))).....)))).)).))).)).	251	727	125	125	14.7978	41.1075	8.32143	6.67408	-2.62276	-0.830481	1.47402	-0.318263	7.27413e-08	1.35943e-07	AGCTGCTGATTTATGGATCCC
Pfo_mir_730	AGTGAGACAATGAGAGTACAAGA	23	5p	scaffold262:377570:377827:-	-44.70(kcal/mol)	258	AATGAAAGTAAGTGAGACAATGAGAGTACAAGAGAATAAGTGGGACAGAATTAAGGGTAAAATGAAATAAGTATAAGGAAATAAAGTGATACTCATAAAAAAATAGAGATGATAAATTGAAATTAACCCTTTGACATATTACCACTTTAATTAACTCCTTAACATTTCATTGAATTAAATTTTCTCCACACAATTGACTAAAATAGATTATGTTTGAGTTTATTCTCTCAAATTATCTTTGTTCTCCCTTCATTCTCC	...(((.(.(((.(((((((.((.(((...(((((((((((((((.((((((...(((..((((((((..((.(((((((((((((((...(((...........))).(((((..(((((........)))))..))))).)))))).)))...))))))))))))))))..))).)))))).))).))).....(((.(((((.....))))).))))))))))))...))).)).))).)))).)))).)))...	0	0	258	0	0.01	0.01	17.1754	0.01	0	10.7461	0	-10.7461	0.939328	0.939328	-
Pfo_mir_742	ATGGTTCAATGCCACGTCGCCGG	23	5p	scaffold52:510985:511085:+	-34.40(kcal/mol)	101	TGTGCCATTGATGGTTCAATGCCACGTCGCCGGTAGCGAAATACTGGCTATGACCGGCGATGTCATGATTGGACCAAAATTAAGTTTCATCTTTTCGCATG	.((((......(((((((((...((((((((((((((.(.....).)))...)))))))))))....))))))))).....(((......)))...)))).	0	14	101	0	0.01	0.791615	6.72372	0.01	-6.30673	9.39312	6.30673	-9.39312	6.65769e-34	2.05129e-33	GGCGATGTCATGATTGGACCAAAA
Pfo_mir_750	CAGCCAAGGATGACTTGCCGG	21	5p	scaffold108:665220:665347:+	-65.70(kcal/mol)	128	GATAAGGAGGGAGTGGGTTGCAGCCAAGGATGACTTGCCGGTGATCTTGCAAATTACGACGTAATTTGCACAATAAAAATTATCCACGGGCAAGTTGTCTTTGGCTACATTTCGCTCTCTTCTTTTCA	((.((((((((((((((.((.((((((((((((((((((.(((((..((((((((((...))))))))))..))..........))).)))))))))))))))))).)).)))))))))))))).)).	0	0	128	0	0.01	0.01	8.52115	0.01	0	9.7349	0	-9.7349	9.15331e-43	3.26087e-42	GGCAAGTTGTCTTTGGCTAC
Pfo_mir_755	CCACGCAGAAATCTTTGGTT	20	3p	scaffold271:150397:150504:-	-38.40(kcal/mol)	108	TAACACTGTAGCCAAGGATTTTTGCGTGAATCCAACCCAAGTATGGGATCAATTGGTTTGTTTATTATGAATATGCATCCACGCAGAAATCTTTGGTTATCAGAGAAT	.....(((((((((((((((((((((((.......((((....))))........((.((((((...)))))).))...)))))))))))))))))))).))).....	2208	0	108	0	130.174	0.01	7.18972	0.01	0	-4.17836	-13.6681	-9.48979	0	0	CCAAGGATTTTTGCGTGAAT
Pfo_mir_757	CCATGAGTCGTGGGGTAGTCTTA	23	5p	scaffold20:734475:734768:-	-68.70(kcal/mol)	294	TGATCACTAACCATGAGTCGTGGGGTAGTCTTATGTTGAAAAATTGTGATCTTTACCAAGCATTGAGATGCTCGTGGGATGGAATCGTCATTATGTTAGCAATGAGTCGTGGGACATCTTGATGCTCTATTTATATGAAAGTTTGATGGGTATTGTTTGATACTTATGGCCTCATAAAATTGGGATAAATAGAAAGAGGTGAGACAAAACAAACTTGAAGTTTGTATAGCGATACAATCGTTAAAAAGTTGACTACCGATATAAATATTTCATAGGCTCATAAAATTAGGGTGT	..(((.((((..(((((((((((((((...((((((((........((.((((.(((..(((((((((((.((.((.(((.......(((((........)))))))).)).)))))))))))))(((((((((.........(.(((((((((....))))))))).).((((......)))))))))))))....)))))))))..(((((((...))))))).(((((((...))))))).............)))))))).)))))))).)))))))....)))))))..	0	0	294	0	0.01	0.01	19.572	0.01	0	10.9346	0	-10.9346	0.939328	0.939328	-
Pfo_mir_761	CGAAACATGACATATGAACAAAT	23	5p	scaffold624:91448:91680:-	-27.50(kcal/mol)	233	GAAAATAGCTCGAAACATGACATATGAACAAATCTCTGTCCGGCCACTCTAGAAACTCAATCAACCTCTAAACTTGTATATTTTCACATGCATTACAAGAATCTAATGAGCTAAAAGCTCAGCAAGATGAAACTGATGAAATAATAAATATAGTACATGAAAATCTTATAAATCATTAAATGCATTATTCAATTCAAAAACTTTGTTTCATAAATCATTCTTTAGCGCCCTTG	.......(((.(((..((((..((((((((((.................((((.............))))......(((((((.......(((((.....((((..((((((...))))))...)))).....))))).......))))))).....((((......((((..(((...)))..))))....)))).....)))).))))))..))))..)))))).......	0	0	233	0	0.01	0.01	15.5111	0.01	0	10.5991	0	-10.5991	0.939328	0.939328	-
Pfo_mir_765	CGATTTTTGTCCGTCGCACC	20	5p	scaffold890:55637:55735:-	-26.50(kcal/mol)	99	CTACACCATTCGATTTTTGTCCGTCGCACCGGATTTACGTAATGTGACTTACCCTTCCGTATGGTTTGCGTGTTATTGGACGAAAATGGAGTTTACCCA	.......((((.(((((((((((..((((((((((((((....(((...))).....)))).)))))).))))...))))))))))).)))).......	0	0	99	0	0.01	0.01	6.59057	0.01	0	9.36426	0	-9.36426	0.939328	0.939328	GTGTTATTGGACGAAAATGGAG
Pfo_mir_770	AAAGCTGTGGGAAAACATGGTAA	23	3p	scaffold97:948539:948667:-	-50.50(kcal/mol)	129	AAGTCCTCTCATGCTTTTCCACAGCTTTCTTGAACTTCTTCTGCTTGACTTTTGATCCCTCCATCTGAGCAGAAAACATGGTAATTTAAGTTCAAGAAAGCTGTGGGAAAACATGGTAATTCTGGACTT	.(((((..(((((.(((((((((((((((((((((((.((((((((((...............)).)))))))).............))))))))))))))))))))))).))))).......))))).	0	0	129	0	0.01	0.01	8.58772	0.01	0	9.74613	0	-9.74613	0.939328	0.939328	CTCATGCTTTTCCACAGCTTTCT
Pfo_mir_777	GCGTGTTGATGGCTTTGATGC	21	5p	scaffold352:202445:202645:+	-74.00(kcal/mol)	201	ACTATTATTGCAGCGTGTTGATGGCTTTGATGCCATGGTTCAAAGGCGGAGCTATCACTATTGGTGATATCAAAATCCCACCTTTAATTAATTTCCGACAAATGGATTTGATCAAATTCAGTCGATTTTGATACCATCAATGGTGACAGCGCTGCAGTCTGTCATGAGGCTCCAAAGTCACCAACACACTGTCATAATCGC	...(((((.((((.((((((.((((((((..(((((((.......((((.(((.((((((((((((.((((((((((.....(((.(((((..(((.......))).))))).))).......)))))))))).)))))))))))).))).))))......))))..)))..)))))))).)))))).)))).)))))...	0	0	201	0	0.01	0.01	13.3809	0.01	0	10.386	0	-10.386	0.939328	0.939328	TCCAAAGTCACCAACACACTG
Pfo_mir_78	ACAGTGATTGCTCCATACTAA	21	5p	scaffold21:1737064:1737285:+	-45.60(kcal/mol)	222	TACCGTCCACACAGTGATTGCTCCATACTAAAATGTATTACAGTTTACTAGTTATGTTGGTCACGTGGGAAATTGGCAATACATTATTTGTAATGACCAAAAGTTAGTACCTAAGTTAGATTTTTTCTTAGTTGTTCTTGGACTGTAAGTAACTCAAAGAAAATCACATGATCATTGACCATCCAATCATGTGGGGCTTACATGTTATATATGTGGAATTCA	..((.(((.(((.(((((((...(((((((....(((........)))))).)))).)))))))))))))..((((((.((((.....)))).)).))))((.((((...)))).)).....((((((((((((..((((.....)))))))))..)))))))(((((((((...((......))))))))))))).((((((((...))))))))......	0	17	222	0	0.01	0.961247	14.7789	0.01	-6.58684	10.5293	6.58684	-10.5293			AGTTATGTTGGTCACGTGG
Pfo_mir_784	CGCCAAAGGAGAGTTGCCCTG	21	3p	scaffold114:496747:496871:+	-43.40(kcal/mol)	125	AAACCACTCATAGGGCTACTCTTATTTGGCATGCAATCGTGCTTGGTACAAAGCAGATGGTGATAAATTTCTCACACTTCTGATTCCCATAACACGCCAAAGGAGAGTTGCCCTGTGAATGATTG	....((.(((((((((.((((((.((((((.((..(((.(((((......)))))))).((((........)))).................)).)))))).)))))).))))))))).))....	0	0	125	0	0.01	0.01	8.32143	0.01	0	9.70069	0	-9.70069	0.939328	0.939328	GGGCTACTCTTATTTGGCATG
Pfo_mir_792	TAGACCCACTAGACTCGTTTT	21	5p	scaffold31:1440712:1440934:+	-37.50(kcal/mol)	223	ACTTGGTGGATAGACCCACTAGACTCGTTTTAAATTTTTTAAATTATATTTTTTAAAAATAATACTATTAAATCTTTTTAAAATATGATACAAATATATAAAATATATTTTTGGTTAAATAAAAAATAAATATTTCAGGTATGGATCAAATTGGGTCGAATTTAAAAATAATAAATTTAAAAGGTTTGAAGGAAGTTTGGGATGGATTTGGACAACACTTGGA	.((.((((..((((.((((((((((..((((((((((((((((((((..((((((((..........(((((....)))))....((((.((((.(((((...))))).))))))))........................(.((((......)))).).))))))))..)).))))))))))))))))))..)))))))..))).)))).....)))).)).	0	0	223	0	0.01	0.01	14.8454	0.01	0	10.5358	0	-10.5358	0.939328	0.939328	-
Pfo_mir_799	TAGTGGAAGTATAATAGGATATA	23	5p	scaffold12:2412394:2412625:+	-49.90(kcal/mol)	232	TTGTTGTAGTTAGTGGAAGTATAATAGGATATAGAATTATTTAAATATTATAATGGATGATTGGTATCTTGGAGAATGAAAAATACTATTTTCAGAAAATACAAGTGGCTAACGCGTTTTCGTTTTTGGAAAAGGAAAATGCTAGAATGGAAATGAAACCAAACAAAGCCATAGATATTAGTGCTCATCAAAATTCTCTGTTTCAACTTGTTGTCCACTAACTGATAAGAGA	((.((((((((((((((...((((...((.((((((((((.........))))).((((((((((((((..(((((((........)))))))...........((((((...((((((((.((((...)))).)))))))).....(((........))).....)))))))))))))))...))))).......))))).))...))))..)))))))))).)))).)).	0	0	232	0	0.01	0.01	15.4446	0.01	0	10.5929	0	-10.5929	0.939328	0.939328	-
Pfo_mir_806	TCAGAATTGGTAAGAAGTGGATA	23	5p	scaffold135:546723:546949:+	-47.60(kcal/mol)	227	ACTGCTCAAGTCAGAATTGGTAAGAAGTGGATAAAAGAAATAGAAAGAGAAAATGACTAGAAATTCTCAGCATATTAAAATGGATTGTGTACCTATTTAGAATGGTGAACATGGGTATTTATAGGGTTCTTGGTCGGAGTTTATATTTGGTGTATATGGTGCATGGTCCATGTTGGGCTTTAGGGACTATGGACTGCTATTATCAATGTCGGGTCATCTTGGGCCTC	...(((((((((.((((((((((..(((((...................................(((((((........((((((((((((((((...(((((.(((((.(((.((.............)).)))..)))))))))).....))).))))))))))))))))))))((.(((...))).)).))))).)))))))).)).))....)))))))...	0	0	227	0	0.01	0.01	15.1117	0.01	0	10.5615	0	-10.5615	0.939328	0.939328	-
Pfo_mir_809	TCCAAAGGGATCGCATTGATCC	22	5p	scaffold232:699990:700152:-	-47.50(kcal/mol)	163	TACAGCCACTAAAGGAGGCGTCCAAAGGGATCGCATTGATCCCAACTCTATTTCACAGCTTCAACTTATATAAATTTATTTATTTTTATGTTTTTTTTTCATCTTTTATATGTTCATTTTGGATCATGCTATCCCTTTGGATTCATCCTTTGGTAGCTTCTAA	...(((.(((((((((.(.((((((((((((.((((.(((((.........................(((((((..........)))))))........(((.......)))........))))))))).)))))))))))).).))))))))).))).....	0	0	163	0	0.01	0.01	10.8511	0.01	0	10.0836	0	-10.0836	2.97941e-54	1.35861e-53	ATCATGCTATCCCTTTGGATT
Pfo_mir_80	TTGCATCAACTGAATCGGAG	20	3p	scaffold21:1898972:1899203:-	-91.40(kcal/mol)	232	TGTATCTGTTGCGGCGGCCTCTAGTTCGCTTGGTGCAGGTCGGGAACTTTCTTTGCCGACGGCTTCGTTTGTACGTTTACGCTGTACGTAGTATACTCCAATCGTACGCAGTACGTACGTACGAGTATAGTAGCAAGATGCGGTGGATAATAATTTGATGTCGTCGTTTTTGGCAAAAATCAGGTTCCTGCCTTGCATCAACTGAATCGGAGACCGCGGTGAATGCGATATG	.(((((..((((.((((.((((.(((((.((((((((((.(((((((((..((((((((((((..((((.....(((..(((((((..((.(((((((....((((((.....))))))...))))))).))......)))))))...))).....))))..))))))...))))))....))))))))).)))))))))).))))).)))).)))).))))....))))).	0	342	0	0	0.01	19.338	0.01	0.01	-10.9172	0	10.9172	0			CTAGTTCGCTTGGTGCAGGT
Pfo_mir_81	ATAGATTTTGAATTTTGTGCATA	23	5p	scaffold223:207590:207807:+	-26.60(kcal/mol)	218	AATAATTAAAATAGATTTTGAATTTTGTGCATAAAATATGTGAAATATAAGGGATAACATTGCTTTTAGAATATAATCTTATAATTGATAAATATAATATAAAATTCAGATGTGAGTGACTTGACATAGAAAATATTAAATGAATCAAATATATCATCAATTAATGTAATTATTTTTTTATAGTTTCTTGGTTCAGAAAAGATCTCATTTTAGTCATG	....(((((((((((((((...(((((.((..(.((..(((((((.......(((.((((((......((.........((((.(((((..((.((((((....(((..((((.((....)).)))).))).)))))).))..))))).))))))......)))))).)))....)))))))..)).)..)).)))))))))))).))))))))....	9	10	0	218	0.530599	0.56544	0.01	11.6396	4.36352	-5.72955	0.0917508	10.1848			-
Pfo_mir_810	TCCAAAGGGATCGCATTGATCC	22	5p	scaffold287:620599:620761:+	-47.50(kcal/mol)	163	TACAGCCACTAAAGGAGGCGTCCAAAGGGATCGCATTGATCCCAACTCTATTTCACAGCTTCAACTTATATAAATTTATTTATTTTTATGTTTTTTTTTCATCTTTTATATGTTCATTTTGGATCATGCTATCCCTTTGGATTCATCCTTTGGTAGCTTCTAA	...(((.(((((((((.(.((((((((((((.((((.(((((.........................(((((((..........)))))))........(((.......)))........))))))))).)))))))))))).).))))))))).))).....	0	0	163	0	0.01	0.01	10.8511	0.01	0	10.0836	0	-10.0836	2.97941e-54	1.35861e-53	ATCATGCTATCCCTTTGGATT
Pfo_mir_81a	TGTGTGTGTGTGTGTGACTGG	21	3p	scaffold225:69509:69651:-	-40.00(kcal/mol)	143	ATAGGGAACCTCTGTTCACAAAACACAGATGGGGCTATTGACACAAGTAATAATCCACATAGAGTTGGATTTATCTGAACTAGTTTTCTTTTGTTGGGGGTGGGCGATGGGGTGTGTGTGTGTGTGTGACTGGAGTTCCTAAG	...((((((.((((.(((((..(((((.(((.(.((((((.(((.......((((((........))))))..(((.(((............))).))))))..))))))..).))).))))).))))).))))))))))...	0	0	0	143	0.01	0.01	0.01	7.63514	9.57651	0	0	9.57651	0.939328	0.939328	-
Pfo_mir_81b	TGTGATTATGTAGAATAGCATG	22	5p	scaffold269:205329:205497:-	-35.20(kcal/mol)	169	CACTCTTTGCTGTGATTATGTAGAATAGCATGCTATCGACCAACACATCTATACTAATAATGGGAGCATTTGGAGCCCATTTGATAAATTCTGAACTTATTTCATGTGGCTGCCTTATTCCTGCAGCTGTTTGTTATGCATGACATCACTTGCATTCTGGTTTGGAGCG	..((((.((((.(.(((((.(((.((((.(((.............))))))).)))))))).).))))...)))).............(((((((((.....((..(((((((.........)))))))..))..(((((.(......).)))))...)))))))))..	0	0	0	169	0.01	0.01	0.01	9.02335	9.81752	0	0	9.81752	0.939328	0.939328	-
Pfo_mir_822	TGAGGACTTTGTAGAGGTAGC	21	5p	scaffold442:62828:63133:+	-153.10(kcal/mol)	306	GGGAGCATGTTGAGGACTTTGTAGAGGTAGCAAATGAAGTGCTTAATGTCAAGTACAAGAAGAAAAAAAAAATTGTGCCTAGGTTTCAGGACCTCTTTGATATATTCACACATGAAGTAGACACAATGTTAGTGTATCACACCTTAGTAGTGGACTAGCTAAAATGCAAGGAAATAAGAGAAAGTTAACTAATGTGTGAATCTATCAAAGAGATCCTCAAACTTAGTTACAAGTTTTCTTTTTTTTCTTGTATTTGGCACTAAGCGCCTCATTCATTGCCTCTACAAAGTTCTCAGCATGCTCCCG	((((((((((((((((((((((((((((((..(((((.(((((((.(((((((((((((((((((((.(((((((((.((((((((.((((.((((((((((.((((((((((..(((.(((.....((((((.(((.((......)).))).))))))........................))).))).)))))))))).)))))))))).)))).)))))))).))).)))))).))))))))))))))))))))).))))))).)))))..)))))))))))))))))))))))))))))).	0	0	306	0	0.01	0.01	20.3709	0.01	0	10.9923	0	-10.9923	3.46497e-101	3.03851e-100	TGCCTCTACAAAGTTCTCAGC
Pfo_mir_823	TGAGGACTTTGTAGAGGTAGC	21	5p	scaffold7:1209628:1209933:+	-153.40(kcal/mol)	306	GGGAGCATGTTGAGGACTTTGTAGAGGTAGCAAATGAAGTGCTTAATGTCAAGTACAAGAAGAAAAAAAAAATTGTACCTAAGTTTCAGGACCTTTTTGATATATTCACACATGAAGTAGACACAATGTTAGTGTATCACACCTTAGTAGTGGACTAGCTAAAATGCAAGGAAATAAGAGAAAGTTAACTAATGTGTGAATCTATCAAAGAGATCCTCAAACTTAGTTACAAGTTTTCTTTTTTTTCTTGTACTTGGCACTAAGCGCCTCATTCATTGCCTCTACAAAGTTCTCAGCATGCTCCCG	((((((((((((((((((((((((((((((..(((((.(((((((.(((((((((((((((((((((.(((((((((.((((((((.((((.((((((((((.((((((((((..(((.(((.....((((((.(((.((......)).))).))))))........................))).))).)))))))))).)))))))))).)))).)))))))).))).)))))).))))))))))))))))))))).))))))).)))))..)))))))))))))))))))))))))))))).	0	0	306	0	0.01	0.01	20.3709	0.01	0	10.9923	0	-10.9923	3.46497e-101	3.03851e-100	TGCCTCTACAAAGTTCTCAGC
Pfo_mir_838	TTACAAGCTTAATACATGATC	21	5p	scaffold191:845484:845654:-	-29.60(kcal/mol)	171	AACCCCACTCTTACAAGCTTAATACATGATCTATTTACTATTTAGGTGAGACTATAGAATACTCAAGCTTAATACATGATCTATTTACAGTGCTTGGAGTATGCTAGAGGCCAAACATATAATGGAGGAGTTAAAAAATCAGGTGATATGCTAGTTGTCAAGAGTTAGTAA	......((((((((((((.((.(((.((((..((((.(((((...((....((.(((.((((((((((.......................)))).)))))).))).)).....))....)))))..))))......)))).))).)).)))...))).))))))......	0	0	171	0	0.01	0.01	11.3837	0.01	0	10.1528	0	-10.1528	0.939328	0.939328	TCAGGTGATATGCTAGTTGTCAAGA
Pfo_mir_839	TGAATATGTGCTGCTTGAAAT	21	3p	scaffold187:255957:256034:+	-34.90(kcal/mol)	78	ACGAGTAAAAGATATTTCAAGCTGCACATATTCTGATACTGCTTGCATGAATATGTGCTGCTTGAAATGTCTTCTCAC	..(((...((((((((((((((.((((((((((...............)))))))))).)))))))))))))))))..	0	0	78	0	0.01	0.01	5.19257	0.01	0	9.02031	0	-9.02031	0.939328	0.939328	TTCAAGCTGCACATATTCTGA
Pfo_mir_83d	CAGCCAAGAATGACTTGCCTCT	22	5p	scaffold228:330470:330597:-	-51.00(kcal/mol)	128	CCTTGTTTATCAGCCAAGAATGACTTGCCTCTAATCTTCTTGAGATGAGATGGTCTCTGTGGAAAAGAAGATTGTGGAGACACAGTCTTGAGGGTTTTGAGGAAGTCATCTTGGCTCAGTTGACGGGC	.((((((....((((((((.((((((.((((.(((((((..(((((......)))))..........(((((((((....))))))))))))))))..)))))))))))))))))).....)))))).	288	100	128	128	16.9792	5.6544	8.52115	6.83426	0.273411	-0.994647	-1.58632	-0.318263	1.91048e-11	4.18837e-11	AGGAAGTCATCTTGGCTCAG
Pfo_mir_83a	CAGCCAAGAATGACTTGCCTCT	22	5p	scaffold228:279618:279767:-	-58.00(kcal/mol)	150	AGAGAAGAGCCCTTGTTTATCAGCCAAGAATGACTTGCCTCTAATCTTCTTGAGATGAGATGGTCTCTGTGGGAAAGAAGAATGTGGAGACACAGTCTTGAGGGTTTTGAGGAAGTCATCTTGGCTTAGTTGACGGGCTCCTCTGTATCA	(.(((.((((((..(((....((((((((.((((((.((((.(((((((..(((((......)))))..........((((.((((....)))).)))))))))))..)))))))))))))))))).....))))))))).))).)....	288	0	0	0	16.9792	0.01	0.01	0.01	0	-10.7296	-10.7296	0	4.96959e-80	3.33255e-79	AGGAAGTCATCTTGGCTTAGT
Pfo_mir_83b	CAGCCAAGAATGACTTGCCTCT	22	5p	scaffold228:301878:302026:-	-57.10(kcal/mol)	149	AGAGAAGAGCCCATGTTTATCAGCCAAGAATGACTTGCCTCTAATCTTCTTGAGATGAGATGGTCTCTGTGGAAAAGAAGAATGTGGAGACACAGTCTTGAGGTTTTGAGGAAGTCATCTTGGCTTAGTTGACGGGCTCCTCTTTATCA	(((((.((((((..(((....((((((((.((((((.((((.((((((...(((((......)))))..........((((.((((....)))).))))))))))..)))))))))))))))))).....))))))))).)))))....	288	0	0	0	16.9792	0.01	0.01	0.01	0	-10.7296	-10.7296	0	4.96959e-80	3.33255e-79	AGGAAGTCATCTTGGCTTAGT
Pfo_mir_83c	CAGCCAAGAATGACTTGCCTCT	22	5p	scaffold228:305775:305924:-	-60.40(kcal/mol)	150	AGAGAAGAGCCCTTGTTTATCAGCCAAGAATGACTTGCCTCTAATCTTCTTGAGATGAGATGGTCTCTGTGGAAAAGAAGAATGTGGGGAGACAGTCTTGAGGGTTTTGAGGAAGTCATCTTGGCTTAGTTGACGGGCTCCTCTTTATCA	(((((.((((((..(((....((((((((.((((((.((((.(((((((.......(((((.((((((.((.(.........).)).)))))).))))))))))))..)))))))))))))))))).....))))))))).)))))....	288	0	0	0	16.9792	0.01	0.01	0.01	0	-10.7296	-10.7296	0	4.96959e-80	3.33255e-79	AGGAAGTCATCTTGGCTTAGT
Pfo_mir_83e	CAGCCAAGAATGACTTGCCTCT	22	5p	scaffold228:324812:324960:-	-56.40(kcal/mol)	149	AGAGAAGAGCCCTTGTTTATCAGCCAAGAATGACTTGCCTCTAATCTTCTTGAGATAAGATGGTCTATGCGGAAAAGAAGAATGTGGAGACACAGTCTTGAGGTATTTGAGGAAGTCATCTTGGCTTAGTTGACGGGCTCCTCTTTATC	(((((.((((((..(((....((((((((.((((((.((((.(((..(((((((((....((((((..(((...........)))..)))).))))))))))).))).)))))))))))))))))).....))))))))).)))))...	0	0	149	149	0.01	0.01	9.91915	7.9555	9.63581	9.95407	0	-0.318263	1.17249e-49	4.95051e-49	AGGAAGTCATCTTGGCTTAG
Pfo_mir_83f	CAGCCAAGAATGACTTGCCTCT	22	5p	scaffold228:279630:279757:-	-47.10(kcal/mol)	128	CCTTGTTTATCAGCCAAGAATGACTTGCCTCTAATCTTCTTGAGATGAGATGGTCTCTGTGGGAAAGAAGAATGTGGAGACACAGTCTTGAGGGTTTTGAGGAAGTCATCTTGGCTTAGTTGACGGGC	.((((((....((((((((.((((((.((((.(((((((..(((((......)))))..........((((.((((....)))).)))))))))))..)))))))))))))))))).....)))))).	0	100	0	0	0.01	5.6544	0.01	0.01	-9.14323	0	9.14323	0	0.939328	0.939328	AGGAAGTCATCTTGGCTTAG
Pfo_mir_84	TCCAAAGGGATCGCATTGATC	21	5p	scaffold323:241661:241754:-	-57.80(kcal/mol)	94	GGTGGAGGATTCCAAAGGGATCGCATTGATCCGATGATATAATAGGATTCTTTTTAATCTTCGGATCATGCGATCCCTTAGGAATTCTCCATCA	(((((((((((((.((((((((((((.(((((((.(((.(((.(((...))).)))))).))))))))))))))))))).))))))))))))).	0	49	0	94	0.01	2.77065	0.01	5.01891	0.857146	0	8.11408	8.97123			-
Pfo_mir_840	TGAATATGTGCTGCTTGAAAT	21	3p	scaffold210:500745:500822:+	-36.40(kcal/mol)	78	ATGAGTAAAAGATATTTCAAGCTGCACATATTCTGATACTGCTTCCATGAATATGTGCTGCTTGAAATGTCTTCTCAC	.((((...((((((((((((((.((((((((((((..........)).)))))))))).)))))))))))))))))).	0	0	78	0	0.01	0.01	5.19257	0.01	0	9.02031	0	-9.02031	2.35623e-26	6.24676e-26	TTCAAGCTGCACATATTCTGA
Pfo_mir_843	AAAGCTGTGGGAAAACATGGTAA	23	3p	scaffold233:216501:216631:-	-56.30(kcal/mol)	131	TAAGTCCTTTTCATGCTTTTCCACAGCTTTCTTGAACTTCTGTTGCTTGAATTTTTGATCCCATTTATCTGATCAGGAACATGGAATTTAAGTTCAAGAAAGCTGTGGGAAAACATGGTAATTCTGGACTT	.((((((...(((((.(((((((((((((((((((((((..(((.(.((..(((((((((..........))))))))))).).)))..))))))))))))))))))))))).))))).......))))))	0	0	131	0	0.01	0.01	8.72086	0.01	0	9.76833	0	-9.76833	9.48287e-44	3.72775e-43	TTCATGCTTTTCCACAGCTTTCT
Pfo_mir_846	TTCGGGAGATAGGCGCAATTCTT	23	5p	scaffold750:42923:43066:+	-33.00(kcal/mol)	144	GGGTGAGCTTTTCGGGAGATAGGCGCAATTCTTTAGGAGAAGAATTTGAGGATATTCAGGAGAAGGTCGGTCAACTATCTAAAGGGATTTCAACATTGAAGAGAGTTCAATAGTGTAGACTTAAAAGTCGAGGGGATCTCGCTA	((.(((.((((((..(((.((..(.(((((((((....)))))).))).)..)))))..)))))).))).))...........((((((((.((((((((.....)))))).))...((((....))))...))))))))....	0	0	144	0	0.01	0.01	9.58629	0.01	0	9.90483	0	-9.90483	9.48287e-44	3.72775e-43	-
Pfo_mir_859	TTTGAGGAGGTGGAAAGTATA	21	5p	scaffold123:791771:792066:+	-47.10(kcal/mol)	296	TAAACGTCCATTTGAGGAGGTGGAAAGTATAAATAGGGAAAATGTGCTCATTTGTAACCAAAATAGAGAATGAGTGAAAATTCTTTTCTAAAAGTTCTCTTATTTTAAACACTTTTTTATGCATTTCTCTTTGATGAAGCCTTCTCTAATCACTTCAAATATTTTTTTCACACAAACACATAACTAGATATAATTTGAGATTCAGGTTTTCGATATTAATCATGAATAACAGATATTTAATATTCATAATGAAAAATATATTGTATCATGTACTCTTTCATTCCTTTGGCTTTGTC	.......(((...((((((.(((((((((((...((((((...((((......((....((((((((((((....(((((...))))).....)))))).))))))....))........))))))))))....(((((.............)))))(((((.(((((((................(((.((((((((((.......)))))).)))))))(((((((............)))))))..))))))).)))))......)))))).)))))))))))))).......	0	0	296	0	0.01	0.01	19.7051	0.01	0	10.9444	0	-10.9444	0.939328	0.939328	-
Pfo_mir_8a	CAGCCAAGGATGACTTGCCGG	21	5p	scaffold374:59271:59495:+	-63.90(kcal/mol)	225	ATGGGAAGTGCAGCCAAGGATGACTTGCCGGCAAGCATTTCCTGCAAATATAGTGTTATCTATAACCAAATGAATGGAAAGTAAATAAATTTGGCAAAAATAAAAAATAAAAAAAATTATGCCAACAGTTTGATGATTTTGTATAGAGGCAAGATTTCTTTAGATTTTTTTTCTCTAACTTTTTTATGGGAGAATCGGCAAGTCATTTTTGGTTACATTTCGCTC	..(.((((((.((((((((((((((((((((...(((.....)))...(((((......))))).(((......))).............((((((.......................)))))).(((((((.((((((((......))))))))...)))))))..(((((((............))))))))))))))))))))))))))).)))))).)..	3754	3469	0	0	221.319	196.151	0.01	0.01	-14.2597	-14.4338	-0.174161	0	0	0	GGCAAGTCATTTTTGGTTACA
Pfo_mir_8b	CAGCCAAGGATGACTTGCCGG	21	5p	scaffold484:209417:209646:+	-60.10(kcal/mol)	230	ATGGGAATTGCAGCCAAGGATGACTTGCCGGCAAGCATTTCCTGCAAATATAGTGTTATCTATAACCAAATGAATGAAAAGTAAATAAATTTGGCAAAAAATAAAAAAAAAATAAAAAATTATGCCAACAGTTTGATGATTTTGTATAGAGGCAAGATTTCTTTAGATTTTTTTTTTCTCTAACTTTTTTATGGGAGAATCGGCAAGTCATTTTTGGTTACATTTCGCTC	..(.(((.((.((((((((((((((((((((...(((.....)))...(((((......))))).((((((..((.........))..))))))........((((((((..(((((((((.((((.((((..........)))).....)))).))))).))))..))))))))((((((............)))))))))))))))))))))))))).)).))).)..	3755	3469	0	0	221.378	196.151	0.01	0.01	-14.2597	-14.4342	-0.174545	0	0	0	GGCAAGTCATTTTTGGTTACA
Pfo_mir_8c	CAGCCAAGGATGACTTGCCGG	21	5p	scaffold124:562197:562294:+	-43.40(kcal/mol)	98	TTATTAAGTACAGCCAAGGATGACTTGCCGGTGAGCTTAATACTCATGTTATATATAGTATTTTTGACCGGCAAGTTATTTTTGGCTATATTTATGCT	....((((((.(((((((((((((((((((((.((...((((((.((((...)))))))))).)).))))))))))))))))))))).))))))....	3762	3489	98	98	221.79	197.282	6.524	5.23248	-5.23662	-5.0873	-0.168939	-0.318263	0	0	GGCAAGTTATTTTTGGCTATA
Pfo_mir_8d	CAGCCAAGGATGACTTGCCGG	21	5p	scaffold508:177976:178060:+	-45.40(kcal/mol)	85	GAGTGGGTTGCAGCCAAGGATGACTTGCCGGTAATCTCTTGCAAGAACGCTCACCGGCAAGTTGTCTTTGGCTACATTCGGCTCT	((((.((.((.(((((((((((((((((((((....(((....)))......))))))))))))))))))))).)).)).)))).	3767	3502	0	85	222.085	198.017	0.01	4.53837	-5.44731	-14.4388	-0.165489	8.82603	0	0	GGCAAGTTGTCTTTGGCTACA
Pfo_mir_98	CCGTTTGGACTTGGAGTGTGGC	22	5p	scaffold25:624170:624423:+	-80.50(kcal/mol)	254	GTCAAAATGACCGTTTGGACTTGGAGTGTGGCAACGATCATTTTGACTGTTGCCAACATTGGCAATGGCTAGTTTTTCTTTTTTCTTTTTTTTTCTTAGAACCGCTGGGTCGGCTCGACAGTTCCAAGGGTCAGACCCATCAGGCTGAACCCGATGGTTCATGGGTTAGAATTATTCGAACTTGTAACTGGCTTGTTAATCTACAGGCCGATTACGGATCCACATGTCAGACCCGTGGTCAATGAGTTTTGACC	((((((((...((((..(((((((.((.(((((..((((.......(((((((((....)))))))))(((((..((((..................))))..)))))((((...))))(((((.((...((.((((((......((((((....)))))))))))).))....)).)))))(((((.((((((((......)))))))).)))))))))....))))).))))).)))))))).)))))))).	0	62	0	0	0.01	3.50573	0.01	0.01	-8.45357	0	8.45357	0			-

## Sheet: Conserved miRNA
miRNA	Stem-loop sequence ID	FamilyID	arm	Seq（5P/3P）	Length	location	mfe	pre-sequencing	struct	B2S	B2	B4	B4S	B2-std	B2s-std	B4-std	B4S-std	fold-change(log2 B4/B2)	fold-change(log2 B4s/B2s)	fold-change(log2 B2s/B2)	fold-change(log2 B4s/B4)	pvalue	fdr	miRNA* Sequence
Pfo-miR166k	Pfo-MIR166a	MIR166	3p	TCGGACCAGGCTTCATTCCCC	21	scaffold302:151850:151952:-	-57.6	TGAAATGTTGAGGGGAATGCTGTCTGGTTCGAGACCATTCTTTGATGTGTACAGACATTCTGTTGAATGATCTCGGACCAGGCTTCATTCCCCTCAGCTTTTG	.((((.(((((((((((((..(((((((((((((.(((((...(((((......))))).....))))).)))))))))))))..))))))))))))))))).	1453742	1280674	892406	1026777	75502.7	82200.3	59408.8	54822.3	-0.345853	-0.584381	0.122616	-0.115912	0	0	GGAATGCTGTCTGGTTCGAGA
Pfo-miR166o	Pfo-MIR166a	MIR166	3p	TCGGACCAGGCTTCATTCCCC	21	scaffold644:96053:96156:+	-56.9	GAAATGTTGAGGGGAATGTTGTCTGGTTCGAGACCATTCTTGGATGCGCATACATAGACATTTTCGAATGATCTCGGACCAGGCTTCATTCCCCTCAGCTCTGG	.....(((((((((((((..(((((((((((((.(((((..((((((.........).)))))..))))).)))))))))))))..))))))))))))).....	1453742	1280674	892406	1026777	75502.7	82200.3	59408.8	54822.3	-0.345853	-0.584381	0.122616	-0.115912	0	0	GGAATGTTGTCTGGTTCGAGA
Pfo-miR166m	Pfo-MIR166a	MIR166	3p	TCGGACCAGGCTTCATTCCCC	21	scaffold317:373200:373328:-	-53.2	CGTGAGTGTTAAGGTTGAGAGGAATGTTGTCTGGCTCGAGGTCATGGAGGTGACTCTTGTGATTTTCCAGGAAAACCATGAATGACTCTCGGACCAGGCTTCATTCCCCCCAACCATCATTTGCTCTTT	.(((((((....(((((.(.((((((..((((((.((((((((((...(((...(((((.((...)))))))..)))....))))).))))).))))))..)))))).).)))))..))))))).....	1453015	1280025	891904	1026311	75464.5	82159.2	59375.3	54797.4	-0.345933	-0.584314	0.122625	-0.115756	0	0	GGAATGTTGTCTGGCTCGAGG
Pfo-miR166l	Pfo-MIR166a	MIR166	3p	TCGGACCAGGCTTCATTCCCC	21	scaffold31:106395:106552:-	-63	TGATGTGTTTACTGTTGAGGGGAATGTTGTCTGGTGCGAAATCTTTCATGTATAGATATACGTATATATGGATGTTCATGAAACCTCATATACATCATTCAAGAAAAATGGATGATTTCGGACCAGGCTTCATTCCCCTCAACCTCGGAGAATTCTAC	.((..(.(((...(((((((((((((..(((((((.(((((((...((((((((........))))))))(((((..((((....))))..)))))(((((.......)))))))))))).)))))))..)))))))))))))...))).)..))...	1407724	1233166	850992	980344	72701.9	79598.3	56651.8	52343.1	-0.359871	-0.604737	0.130745	-0.114121	0	0	GGAATGTTGTCTGGTGCGAAA
Pfo-miR166a	Pfo-MIR166a	MIR166	3p	TCGGACCAGGCTTCATTCCCC	21	scaffold317:373390:373510:-	-48.7	ATGGTGTTGAGGGGCATGTTGGCTGGCTCGAGGCTGCTTCAGAGTTAAGTTCTGATGAATGAAAATTAAGAATAAATTCTCTGAAATGTTTCGGACCAGGCTTCATTCCCCTCAAAACATA	...((.((((((((.(((..(.((((.(((((((...(((((((....((((((((........))).))))).....)))))))..))))))).)))).)..))).)))))))).))...	1407696	1233138	0	0	72700.2	79596.7	0.01	0.01	-22.7935	-22.9243	0.130749	0	0	0	GGCATGTTGGCTGGCTCGAGG
Pfo-miR166j	Pfo-MIR166a	MIR166	3p	TCGGACCAGGCTTCATTCCCC	21	scaffold295:535217:535357:+	-58.1	AGGGAGCTTATTCTTTGAGGGGAATGTTGTCTGGCTCGAGGACTGTTGCTTTGATCGAATATTTATCATTCAAGAAAATATAGATCTATCATAAATGTCGTCGGACCAGGCTTCATTCCCCCCAATTTATGCTCCCACTGG	.((((((.((....(((.((((((((..((((((.((((.(((..(((....((((..((((((.((......)))))))).)))).....)))..))).)))).))))))..)))))))).)))..)).)))))).....	1401825	1223981	846882	977933	72160.4	79264.7	56378.2	52214.4	-0.35607	-0.602231	0.135473	-0.110689	0	0	GGAATGTTGTCTGGCTCGAGG
Pfo-miR166p	Pfo-MIR166a	MIR166	3p	TCGGACCAGGCTTCATTCCCC	21	scaffold99:89695:89841:-	-53	GGGGATCTCATTTTTTGAGGGGAATGTTGTCTGGCTCGAGGACTTTTGCTTGATCTAGTTTCATTCTACATCCTTCAAGAATATATAGATCTATTTGCTAGTGTCGTCGGACCAGGCTTCATTCCCCCCAATTATTGCTCCTGTGGA	.((((...((.(..(((.((((((((..((((((.((((.(((....((..((((((.....(((((..........)))))...)))))).....))....))).)))).))))))..)))))))).)))..).)).)))).....	1401825	1223981	846882	977933	72160.4	79264.7	56378.2	52214.4	-0.35607	-0.602231	0.135473	-0.110689	0	0	GGAATGTTGTCTGGCTCGAGG
Pfo-miR166b	Pfo-MIR166a	MIR166	3p	TCGGACCAGGCTTCATTCCCC	21	scaffold282:64411:64612:-	-73.7	GGGAAGCTTAAATTTTGAGGGGAATGTTGCCTGGCTCGAGGTCCTTAACAAGATCTAGCATGATTTTTCTGATATGCATGTTTCTACATAATTTCTATTGGGCAATTGATCAAACTTTTGATCATTGTAATATATCGATATCATGGATCATGTGTTTGGCGTCGGACCAGGCTTCATTCCCCCCAAGTTCTTGCTCCCTTTC	((((.((......((((.((((((((..((((((.((((.(((....(((.((((...((((((...((.((((((.((((....))))............(((((.((((((....)))))))))))..)))))))).)))))))))).)))....))).)))).))))))..)))))))).)))).....))))))....	1401768	1223922	0	0	72156.9	79261.5	0.01	0.01	-22.7827	-22.9182	0.135484	0	0	0	GGAATGTTGCCTGGCTCGAGG
Pfo-miR166i	Pfo-MIR166a	MIR166	3p	TCGGACCAGGCTTCATTCCCC	21	scaffold263:129753:129968:+	-71.7	GGGAAGCTTACTTTTTGAGGGGAATGTTGTCTGGCTCGAGGCCCTTAACTAGATCTATATTTCTATGCATGTCTAAAGATTGTATCAATTGGTCAATTGATCAAATCTTGATCATTGAAATATATATATATTTATATATATATGTATGTATATCACAGATCATGTGTTAGCGACGTCGGACCAGGCTTCATTCCCCCCAATTTCTTGCTCCCTTTC	((((.((.......(((.((((((((..((((((.((((.(.(.((((((((((.((((....))))...))))).(((((..(((((((....)))))))..)))))(((((..(((.((((((((((((........)))))))))))).)))..)))))...))))).).).)))).))))))..)))))))).)))......))))))....	1401770	1223922	846875	977928	72156.9	79261.6	56377.7	52214.1	-0.356012	-0.602182	0.135486	-0.110684	0	0	GGAATGTTGTCTGGCTCGAGG
Pfo-miR167c	Pfo-MIR167a	MIR167_1	5p	TGAAGCTGCCAGCATGATCTA	21	scaffold54:249786:249924:-	-42.4	AGGGAACAAGTGAAGCTGCCAGCATGATCTATCTTGGGATGGTTTTGAATTTAAAGGAAAAAAAAAAAGGAATGATACCATGAAAACATATAAAATTAACCCTGGCTAGGTCATGCTCTGACAGCATCACTCCTTCCTC	.(((((..(((((.(((((.(((((((((((.((.(((.((((((((.....................((.......))(((....))).)))))))).))).)).)))))))))))..).)))).)))))..))))).	373117	432358	359717	207823	25489.9	21097.5	23946.9	11096.2	-0.0900858	-0.927005	-0.272851	-1.10977	8.34167e-169	2.80194e-168	GGTCATGCTCTGACAGCATCACT
Pfo-miR167d	Pfo-MIR167a	MIR167_1	5p	TGAAGCTGCCAGCATGATCTA	21	scaffold12:1354603:1354753:+	-49.9	GGGGAACACGTGAAGCTGCCAGCATGATCTATCTAGGGATAGTTTCTGAATCAGAGAGGAAAAATGAAAAAAAAAAAAAAGTTATATACCATGAAAAAATATAATACTAACCCTAGCTAGGTCATGCTCCGACAGCCTCACTTTTTCCTCT	((((((...((((.(((((.(((((((((((.((((((.(((((((((...)))))).......................(((((((...........))))))).))).)))))).)))))))))))..).)))).))))...)))))).	373117	432358	359717	207823	25489.9	21097.5	23946.9	11096.2	-0.0900858	-0.927005	-0.272851	-1.10977	8.34167e-169	2.80194e-168	GGTCATGCTCCGACAGCCTCACT
Pfo-miR156h	Pfo-miR156a	MIR156	5p	TGACAGAAGAGAGTGAGCAC	20	scaffold552:151624:151745:+	-61.9	GGGAGAGAGAATTCAAGACTTGACAGAAGAGAGTGAGCACACGCAGGCAATTGTATAGAGTATACCTTTGTGGATGCGTGTGCTCACTTCTTTTCTGTCAGCTTCTCTCTCTATCCCTTTCT	((((.(((((....(((.((.((((((((((((((((((((((((.((((..(((((...)))))..))))...))))))))))))).))))))))))))))))...))))).)))).....	268635	341123	406330	418990	20111.1	15189.7	27050	22371	0.427638	0.558536	-0.404897	-0.273999	0	0	TGCTCACTTCTTTTCTGTCAGC
Pfo-miR156f	Pfo-miR156a	MIR156	5p	TGACAGAAGAGAGTGAGCAC	20	scaffold138:404270:404411:-	-58.6	GATTCAGACTTGACAGAAGAGAGTGAGCACAGGCAGGCAATTGTATAGAAAGGTATACTTTTGTGGATGCGTGTGCTCGCTTCTCTTCTGTCAGCTTTCCTCTCTATACCCTTCTGGTTTTTAGGCTTTCTGTCCTGAATTC	(((((((..((((((((((((((((((((((.(((.((((..(((((......)))))..))))...))).))))))))).))))))))))))).............(((.....))).....(((.....)))))))))).	268631	341122	406326	418979	20111	15189.5	27049.7	22370.4	0.427628	0.558519	-0.404914	-0.274023	0	0	GCTCGCTTCTCTTCTGTCAGC
Pfo-miR156c	Pfo-miR156a	MIR156	5p	TGACAGAAGAGAGTGAGCAC	20	scaffold21:44241:44370:-	-63.3	GATTACAAGGGTAAGGGAGGTGACAGAAGAGAGTGAGCACACATGGTGTTTTCTTGCATGAATAATTCTACATGCTTGAAGCTATGGGTGCTCACTCTCTGTCTGTCACCCCGCCACTCCTCTCTCTCTC	.......(((((...((.((((((((((((((((((((((.((((((...(((..(((((..........)))))..))))))))).))))))))))))).)))))))))))...)).))).........	0	250571	244401	280649	14772.5	0.01	16270.1	14984.6	0.139309	20.515	-20.4945	-0.118747	1.15458e-252	4.08785e-252	GCTCACTCTCTGTCTGTCACC
Pfo-miR156d	Pfo-miR156a	MIR156	5p	TGACAGAAGAGAGTGAGCAC	20	scaffold72:1083824:1083953:-	-63.1	TCCTTGAAGGGTAAAGGAGGTGACAGAAGAGAGTGAGCACACATGGTGTTTTCTTGCATGAATGATTCTACATGCTTGAAGCTATGGGTGCTCACTCTCTGTCTGTCACCCCACCACTCTCTCTCTCTCT	.......(((((...((.((((((((((((((((((((((.((((((...(((..(((((..........)))))..))))))))).))))))))))))).)))))))))))...)))))..........	0	250571	244401	280649	14772.5	0.01	16270.1	14984.6	0.139309	20.515	-20.4945	-0.118747	1.15458e-252	4.08785e-252	GCTCACTCTCTGTCTGTCACC
Pfo-miR156e	Pfo-miR156a	MIR156	5p	TGACAGAAGAGAGTGAGCAC	20	scaffold84:239979:240108:-	-63.1	TCCTTGAAGGGTAAAGGAGGTGACAGAAGAGAGTGAGCACACATGGTGTTTTCTTGCATGAATGATTCTACATGCTTGAAGCTATGGGTGCTCACTCTCTGTCTGTCACCCCACCACTCTCTCTCTCTCT	.......(((((...((.((((((((((((((((((((((.((((((...(((..(((((..........)))))..))))))))).))))))))))))).)))))))))))...)))))..........	0	250571	244401	280649	14772.5	0.01	16270.1	14984.6	0.139309	20.515	-20.4945	-0.118747	1.15458e-252	4.08785e-252	GCTCACTCTCTGTCTGTCACC
Pfo-miR156i	Pfo-miR156a	MIR156	5p	TGACAGAAGAGAGTGAGCAC	20	scaffold552:207622:207746:-	-52.1	CCAAAGAGAGAGAATCAGACTGACAGAAGAGAGTGAGCACTCGCAGGCAATTGTATAAAGAGTATACCTTTGCATATACGTGTGCTCACTTCTCTTTCTGTCAGCTTACCCTCTCTATCCCTCTC	......((((((....((.(((((((((((((((((((((.((...((((..(((((.....)))))..)))).....)).)))))))).)))).)))))))))))....)))))).........	178127	241576	228609	254482	14242.2	10072	15218.8	13587.5	0.0956833	0.431925	-0.499823	-0.163582	2.7695e-114	9.07011e-114	GCTCACTTCTCTTTCTGTCAGC
Pfo-miR166c	Pfo-MIR166g	MIR166	3p	TCGGACCAGGCTTCATTCCTC	21	scaffold259:482448:482555:-	-56.4	AAGGGGGCGTTTGGAATGGAGGCTGTTCCAAGATCCTTGTTCCATGCAGCTACTCATCGGTTCACCATGGGATGATCTCGGACCAGGCTTCATTCCTCACGCCCCAAT	...(((((((..(((((((((.(((.(((.(((((...((((((((.((((.......))))...))))))))))))).))).))).)))))))))..)))))))...	0	201702	128762	223788	11891.4	0.01	8571.87	11948.6	-0.47224	20.1884	-20.1815	0.479163	0	0	GGAATGGAGGCTGTTCCAAGA
Pfo-miR166h	Pfo-MIR166g	MIR166	3p	TCGGACCAGGCTTCATTCCTC	21	scaffold202:689118:689246:-	-54.9	AAAGAAAGGGGGGCGTTTGGAATGGAGGCTGTTCCTAGATCCTTTTCTTCCATGCATGTACTGATTAGTTCACCATGGAATCATGATCTCGGACCAGGCTTCATTCCTCACGCCTTATTTTCTAATCCC	..((((((.(((((((..(((((((((.(((.(((.(((((......(((((((..((.(((....))).)).)))))))....))))).))).))).)))))))))..))))))).))))))......	232462	201702	128762	223788	11891.4	13144.3	8571.87	11948.6	-0.47224	-0.137595	0.144517	0.479163	0	0	AGATATTGGTGCGGTTCAATT
Pfo-miR166g	Pfo-MIR166g	MIR166	3p	TCGGACCAGGCTTCATTCCTC	21	scaffold126:539631:539764:-	-59.1	AGGGATGAAGGGTTTTGTGGGGGATGTTGGCTGGCTCGACGCAACCACAGTTTCTTGCTGTTATGATGTTGACAGTTGAAAAATGTGAAGGCATCGGACCAGGCTTCATTCCTCTCAAACCCTTTTCATCACAA	...((((((((((((.(.((((((((..(.((((.((((.((...((((.((((..(((((((......))))))).))))..))))...)).)))).)))).)..)))))))).))))))))..)))))....	181384	145723	83850	175574	8591.17	10256.2	5582.02	9374.36	-0.622068	-0.129701	0.255566	0.747933	0	0	GGGATGTTGGCTGGCTCGACG
Pfo-miR166n	Pfo-MIR166g	MIR166	3p	TCGGACCAGGCTTCATTCCTC	21	scaffold362:131254:131386:-	-49.3	TGAAGGTGAAGAGTTTGTGGGGGATGTTGGCTGGCTCGACGCAATCCCAGTTGGCTGTTATGATGTGACAGTTGAAAAAATATGTGAAGGCATCGGACCAGGCTTCATTCCTCTCAAACCTGCAGTTTCCTTC	.((((.((.((.(((((.((((((((..(.((((.((((.((..((.((.(((((((((((...))))))))))).......)).))..)).)))).)))).)..)))))))).))))))).)).))))....	181384	145723	83850	175574	8591.17	10256.2	5582.02	9374.36	-0.622068	-0.129701	0.255566	0.747933	0	0	GGAGCATCATCAAGATTCACA
Pfo-miR157c	Pfo-MIR157a	MIR156	3p	TTGACAGAAGATAGAGAGCAC	21	scaffold378:357556:357783:-	-73.2	CTCAATCTTTGTGCTCTCTATTCTTCTGTCATCACCTTGTTGCTCTTCACCCTATTGTCTGTTCCTATGACCATCCACAATCACATTATGATCTTGGCCAACAAAATTATTTTATATAGCAAATCATTTTGCATCCTATATTATATTACTTCGCATATTATTTGTGTGTCTTAGAGGTGGTGGCAGGGGGAGTGTTGTTGACAGAAGATAGAGAGCACAGATGATGAA	.(((.((((((((((((((((.(((((((((.((((((.(((((..((((((((..(((.........)))...(((..((((.....))))..)))..........(((..((((..(((((....)))))....))))..)))......((((((.....))))))...))).))))).))))).))).)))....))))))))))))))))))))))).))))).	154369	128085	135059	189697	7551.31	8728.64	8991.07	10128.4	0.251766	0.214581	0.209029	0.171844	0	0	GCTCTCTATTCTTCTGTCATCA
Pfo-miR157d	Pfo-MIR157a	MIR156	5p	TTGACAGAAGATAGAGAGCAC	21	scaffold64:961645:961768:-	-52.3	AGAGGCAGTGGTGATTTTTGTTGACAGAAGATAGAGAGCACAGATGATGAAAATGCATGCAACTCTGCATCTCACTCCTTTGTGCTCTCTATGCTTCTGTCATCACACCTTCAACCTTTTATTC	(((((....((((.....((.(((((((((((((((((((((((.(((((..(((((........))))).))).)).)))))))))))))).))))))))).)))))).....))))).....	154369	128085	135059	189697	7551.31	8728.64	8991.07	10128.4	0.251766	0.214581	0.209029	0.171844	0	0	GCTCTCTATGCTTCTGTCATC
Pfo-miR157e	Pfo-MIR157a	MIR156	5p	TTGACAGAAGATAGAGAGCAC	21	scaffold76:574203:574326:+	-52.3	AGAGGCAGTGGTGATTTTTGTTGACAGAAGATAGAGAGCACAGATGATGAAAATGCATGCAACTCTGCATCTCACTCCTTTGTGCTCTCTATGCTTCTGTCATCACACCTTCAACCTTTTATTC	(((((....((((.....((.(((((((((((((((((((((((.(((((..(((((........))))).))).)).)))))))))))))).))))))))).)))))).....))))).....	154369	128085	135059	189697	7551.31	8728.64	8991.07	10128.4	0.251766	0.214581	0.209029	0.171844	0	0	GCTCTCTATGCTTCTGTCATC
Pfo-miR157i	Pfo-MIR157a	MIR156	5p	TTGACAGAAGATAGAGAGCAC	21	scaffold98:918965:919074:+	-52.6	GGAGGTGTTGTTGACAGAAGATAGAGAGCACAGATGATGAAGTGCATCAAGTTTGCATCTCACTCCTTTGTGCTCTCTATTCTTCTGTCATCACCCCGAAAACCCCTCTT	((.((((....(((((((((((((((((((((((.(((((.(((((.......))))).))).)).))))))))))))).)))))))))).)))))).............	154369	128085	135059	189697	7551.31	8728.64	8991.07	10128.4	0.251766	0.214581	0.209029	0.171844	0	0	GCTCTCTATTCTTCTGTCATCA
Pfo-miR157f	Pfo-MIR157a	MIR156	5p	TTGACAGAAGATAGAGAGCAC	21	scaffold98:918676:918779:+	-50.9	TGGTGATGAGTTGACAGAAGATAGAGAGCACAGATCATGAGAATACAAACAGTCTGTATCTCAATCTTTGTGCTCTCTATTCTTCTGTCATCACCTTGTTGCCC	.(((((((((.(((((((((((((((((((((((...(((((.((((.......)))))))))...))))))))))))).))))))))))....))))))))).	154357	128049	135052	189677	7549.19	8727.96	8990.61	10127.4	0.252097	0.214541	0.209323	0.171766	0	0	GCTCTCTATTCTTCTGTCATCA
Pfo-miR157b	Pfo-MIR157a	MIR156	5p	TTGACAGAAGATAGAGAGCAC	21	scaffold35:433367:433499:+	-50.9	TTTCGAGTCGTTGACAGAAGATAGAGAGCACAACTGAGCATGCACAATATGAAAATATGATGTTATGTATATTTTTGTGTATGATTAGATTTGTGCTCTCTAATCCTCTGTCAGCCAATTTTAATTCTCGTAG	...((((..(((((((((.((((((((((((((((((.(((((((((.....(((((((........)))))))))))))))).))))..))))))))))).))).)))))))))...........))))...	154352	128016	135041	189687	7547.24	8727.67	8989.87	10127.9	0.252352	0.214664	0.209648	0.17196	0	0	-
Pfo-miR168a	Pfo-MIR168a	MIR168	5p	TCGCTTGGTGCAGGTCGGGAA	21	scaffold427:375507:375730:+	-84	TTGTTGCGGCGGCCTCTAATTCGCTTGGTGCAGGTCGGGAACTATCTTTGCCGATGGCGTTGCGTTTTGTGTTGAATTGAACAAGTGTACTCTCAAATCGTACATAATACGAATTTGTATGAGTATACGTAGTGAGCATACGGCGTATAATTTGGTATTGCTGTTTTTGGCAAATATAAGCTTCCCGCCTTGCATCAACTGAATCGGAGACCGTCGTGAATGTG	...(((((((((.((((.(((((.((((((((((.((((((((((.((((((((.(((((((((((.((((((.(.........((((((((.(((((((((.....)))).)))))...))))))))....).)))))).))))))............)).))).)))))))).)).)).)))))).)))))))))).))))).)))).))))))))).....	85756	57899	29901	43936	3413.46	4848.98	1990.55	2345.86	-0.778066	-1.04757	0.506447	0.236947	0	0	CCCGCCTTGCATCAACTGAAT
Pfo-miR168b	Pfo-MIR168a	MIR168	5p	TCGCTTGGTGCAGGTCGGGAA	21	scaffold21:1898977:1899198:-	-88.8	CTGTTGCGGCGGCCTCTAGTTCGCTTGGTGCAGGTCGGGAACTTTCTTTGCCGACGGCTTCGTTTGTACGTTTACGCTGTACGTAGTATACTCCAATCGTACGCAGTACGTACGTACGAGTATAGTAGCAAGATGCGGTGGATAATAATTTGATGTCGTCGTTTTTGGCAAAAATCAGGTTCCTGCCTTGCATCAACTGAATCGGAGACCGCGGTGAATGCG	...((((.((((.((((.(((((.((((((((((.(((((((((..((((((((((((..((((.....(((..(((((((..((.(((((((....((((((.....))))))...))))))).))......)))))))...))).....))))..))))))...))))))....))))))))).)))))))))).))))).)))).)))).)))).....	85753	57898	29901	43933	3413.4	4848.81	1990.55	2345.7	-0.778042	-1.04761	0.506421	0.236848	0	0	TCCTGCCTTGCATCAACTGAAT
Pfo-miR172b	Pfo-MIR172a	MIR172	3p	AGAATCTTGATGATGCTGCAT	21	scaffold8:1359626:1359741:+	-54.1	GATAGTCGTTCTTTGCAAATGCAGCGTCATCAAGATTCACATTCAGCCAGCGCCGCTGTATAGTGATGTGCAATGAGAATCTTGATGATGCTGCATTGGCAAATACCGACTCATAT	...(((((...(((((.(((((((((((((((((((((.((((......((((((((....))))..)))))))).))))))))))))))))))))).)))))...))))).....	46190	37812	7910	15358	2229.22	2611.77	526.58	820.004	-2.08182	-1.67132	0.228484	0.638978	0	0	GCAGCGTCATCAAGATTCAC
Pfo-miR172c	Pfo-MIR172a	MIR172	3p	AGAATCTTGATGATGCTGCAT	21	scaffold10:867342:867453:-	-47.5	CTGTCGATTTTTTGGCAAATGCAGCGTCATCAAGATTCACATACAGCGCCATGGCATAGTGATGCACAGTGAGAATCTTGATGATGCTGCATTAGCAAATACCGACTCAACT	..((((....((((.(.(((((((((((((((((((((.(((...(((.(((......))).)))...))).))))))))))))))))))))).)))))...))))......	46189	37811	7911	15357	2229.16	2611.71	526.647	819.95	-2.0816	-1.67139	0.228491	0.638701	0	0	GCAGCGTCATCAAGATTCAC
Pfo-miR172a	Pfo-MIR172a	MIR172	3p	AGAATCTTGATGATGCTGCAT	21	scaffold694:120817:121006:+	-65.25	TACAGTCGTTGTTTTCTGGTGTAGCATCATCAAGATTCACAAGCAAAGGCATGGTGGTGAGCTGATGATATCATGCATCCCTTCTCTCTCTCTCTCTCTCTCTCTCTCTCTCTCTCTCTCTCTCTCCACACCAAAGCCTTTAGGTGATGAGAATCTTGATGATGCTGCATCGGCAATAAACGACTACCAA	...(((((((..((.(((((((((((((((((((((((.((.((((((((.(((((..(((..((.((..................................................)))).)))..)))))..))))))..))..)).))))))))))))))))))))))).))..))))))).....	46066	37702	7865	15261	2222.74	2604.75	523.584	814.825	-2.08584	-1.67659	0.228809	0.638068	0	0	GTAGCATCATCAAGATTCAC
Pfo-miR167a	Pfo-MIR167c	MIR167_1	5p	TGAAGCTGCCAGCATGATCTC	21	scaffold54:244437:244524:-	-40.4	CACTAGTAGTTGAAGCTGCCAGCATGATCTCAACTTGCCTTCAGCTCGAGGGAAGATCAGATCATGTGGCAGTTTCACCTGTTGATGG	((.((((((.(((((((((((.((((((((...(((.(((((.....))))))))...))))))))))))))))))).)))))).)).	40212	23774	10262	0	1401.61	2273.75	683.156	0.01	-1.03679	-17.7947	0.697989	-16.0599	0	0	GATCATGTGGCAGTTTCACC
Pfo-miR167g	Pfo-MIR167f	MIR167_1	5p	TGAAGCTGCCAGCATGATCTT	21	scaffold12:1359255:1359344:+	-44.3	CACTAGTAGTTGAAGCTGCCAGCATGATCTTAACTTGCCCATCGCACAAGAGGGAAGATCAGATCATGCGGCAGCTTCACCTGTTGATGG	((.((((((.((((((((((.(((((((((...(((.(((.((......))))))))...))))))))))))))))))).)))))).)).	0	10620	9491	6298	626.107	0.01	631.83	336.267	0.0131265	15.0373	-15.9341	-0.90993	0.51917	0.618285	GATCATGCGGCAGCTTCACC
Pfo-miR482a	Pfo-MIR482a	MIR482	3p	TTTCCAATTCCACCCATCCCAA	22	scaffold367:366309:366417:-	-57.9	CCCGAGATCTGCTGGGATTGGTGGGTTGGAAATCATATGAAGATTTTGAAATGTTGAAATTTCGGAATCTGTTTTGGTTTCCAATTCCACCCATCCCAATGGGTTTCGG	.((((((((((.((((((.((((((((((((((((.....((((((((((((......))))))))))))....)))))))))).)))))).)))))).))))))))))	8666	6699	2118	4781	394.943	490.01	140.998	255.27	-1.48596	-0.940787	0.311168	0.856347	0	0	GGGATTGGTGGGTTGGAAATC
Pfo-miR408b	Pfo-MIR408-3p	MIR408	5p	CGGGGACGAGGCAGAGCATGG	21	scaffold26:1144303:1144426:+	-68.9	TGGAGAGAACAAGGGGGAGACGGGGACGAGGCAGAGCATGGGATGGACCTTTCAACACCATAATTGGTCTTGTTGCCCTTTCCATGCACTGCCTCTTCCCTGGCTCTCCTTTCTCTCTCTCTCT	.(((((((..(((((((((.((((((.(((((((.((((((((.((.(....(((.((((....)))).)))..).)).)))))))).))))))).)))))).))))))))).)))))))....	0	5716	0	0	336.989	0.01	0.01	0.01	-15.0404	0	-15.0404	0	0	0	ATGCACTGCCTCTTCCCTGGC
Pfo-miR396a	Pfo-MIR396a	MIR396	5p	TTCCACAGCTTTCTTGAACTG	21	scaffold233:210927:211070:+	-66.4	AAATGGCCCTCTTCTTATTCTTCCACAGCTTTCTTGAACTGCACACTGCAGATCACTGTATGGCCAGCAACTGGAGGTGTCATACAACGTCTTTGTGTTTGTGGTTCAATAAAGCTGTGGGAAGATATGGGGAGGGTCAAGGAG	...(((((((((((.((((.((((((((((((.((((((((((.((.(((((.(..(((((((((..(.....)..).))))))))..)..))))))).)))))))))).)))))))))))).)))).))))))))))).....	6401	5647	3765	3246	332.921	361.938	250.641	173.312	-0.409557	-1.06237	0.12056	-0.53225	4.16383e-42	1.02917e-41	TTCAATAAAGCTGTGGGAAG
Pfo-miR396b	Pfo-MIR396a	MIR396	5p	TTCCACAGCTTTCTTGAACTG	21	scaffold97:888655:888789:+	-61.5	AAATGGCCCTTTTCTTATTCTTCCACAGCTTTCTTGAACTGCGCACTGCAGATCACTGTATTGTCCCCTACCGGAGGTGATGCAATCTTTTGCGGTTCAATAAAGCTGTGGGAAGATAATGGGAGGGCCAAGGAG	...((((((((((.(((((.((((((((((((.((((((((((......((((...(((((((.((((....)).)))))))))))))..)))))))))).)))))))))))).))))).)))))))))).....	6336	5605	3744	3215	330.445	358.263	249.243	171.657	-0.406856	-1.06149	0.116606	-0.538025	2.56271e-41	6.21694e-41	TTCAATAAAGCTGTGGGAAG
Pfo-miR167b	Pfo-MIR167d	MIR167_1	5p	TGAAGCTGCCAGCATGATCTGG	22	scaffold164:476337:476641:-	-90.6	GTGTTGTTGGTCTGAGAGGTTGAAGCTGCCAGCATGATCTGGTTTGATAGCAAATCCATGTTTTGAAATAAATCCCTTCAACCCTTCAAAAATCTTGATCTTGATTACAAAAAGTTTTGAAAGATGTTGATTTTTGTGATGGGATGTTTTCTCTCTTTGATCTGTTTCTGAGTCTTGGCTCAATCAATCAGAGTTTTTTTCTCCCCAATTTTTCATATACACACAATTGATTTGAAGTGAACTTGTTCAAAATTTGGGTCCATCAGGTCATCTAGCAGCTTCAATCACTCACCACCAACACCTAT	((((((.((((..(((.((((((((((((.((.(((((((((((((....)))(((((.((((((((.....((.((((((.....((((((((...(((((....((.....)).....)))))...))))))))...((((..(........(((((((.((....(((((....)))))..))))))))).......)..))))........................)))))).)).....)))))))).)))))..)))))))))))).)))))))))))).))))))).))))))....	15618	5158	3127	3482	304.092	883.104	208.169	185.913	-0.546754	-2.24795	1.53807	-0.163126	2.57425e-64	7.17503e-64	AGGTCATCTAGCAGCTTCAAT
Pfo-miR164a	Pfo-MIR164a	MIR164	5p	TGGAGAAGCAGGGCACGTGCA	21	scaffold165:201557:201734:-	-64.4	AAGGTGAGTGTTGAGCAAGATGGAGAAGCAGGGCACGTGCATTACTAACTCATGCACACCATTTTCAGATCATTTCCTGGAGTTAAAAACAGACAGCTAGCTAGAAGAGCTTCACTAGCTGCAATGAGTTAGTCCTTCATGTGCCCCTCTTCCCCATCATGACCACTCAATCTTATTT	((((((((((.....((.(((((.((((..(((((((((....((((((((((.........((((((........))))))...........(((((((...(((....))).)))))))..))))))))))....)))))))))..)))).))))).))..))))).)))))....	0	4582	0	0	270.134	0.01	0.01	0.01	-14.7214	0	-14.7214	0	0	0	CATGTGCCCCTCTTCCCCATC
Pfo-miR164b	Pfo-MIR164a	MIR164	5p	TGGAGAAGCAGGGCACGTGCA	21	scaffold220:208792:208969:+	-62.6	AAGGTGAGTGTTGAGCAAGATGGAGAAGCAGGGCACGTGCATTACTAACTCATGCACACCATTTTCAGATCATTTCCTGGAGTTAAAAACAGACAGCTATCTAGAAGAGCTTCACTAGCTGCAATGAGTTAGTCCTTCATGTGCCCCTCTTCCCCATCATGACCACTCAATCTTATTT	((((((((((.....((.(((((.((((..(((((((((....(((((((((((((.....(((((((((......(((..........)))......)))).)))))(((.....)))))).))))))))))....)))))))))..)))).))))).))..))))).)))))....	0	4582	0	0	270.134	0.01	0.01	0.01	-14.7214	0	-14.7214	0	0	0	CATGTGCCCCTCTTCCCCATC
Pfo-miR164c	Pfo-MIR164a	MIR164	5p	TGGAGAAGCAGGGCACGTGCA	21	scaffold10:2727567:2727745:+	-60.3	AAGGTGAGTGTAGAGCACGATGGAGAAGCAGGGCACGTGCATTACTAACTCATGCACACCATTCTCAGATCATTTCGTAGAGTTATATATGGTTCAGCTACCTACACGAGCTTCACTAAAAGCAATGAGTTAGTTATTCATGTGCTCTTCTTCCCCATCATGACCACTCAATCTATTAT	.(((((((((.....((.(((((.((((.((((((((((.((.((((((((((((.....(((((..((.....))..)))))......((((..((((.(......)))))..))))...)).)))))))))).)).)))))))))).)))).))))).))..))))).)))).....	2738	4582	0	0	270.134	154.817	0.01	0.01	-14.7214	-13.9183	-0.803107	0	0	0	CATGTGCTCTTCTTCCCCATC
Pfo-miR164f	Pfo-MIR164a	MIR164	5p	TGGAGAAGCAGGGCACGTGCA	21	scaffold273:82885:82989:-	-53.9	TAGCTCTCGTTGGAGAAGCAGGGCACGTGCAAGTTCTTAAGTCAGAACGTGATCTCTGTTTCGTGTGTGGAATTTGCACGTGCTCCCCTTCTCCAACAAGGGTTC	.((((((.((((((((((..(((((((((((((((((.....(.(((((.......))))).).....)))))))))))))))))..)))))))))).)))))).	0	4556	2947	4032	268.601	0.01	196.186	215.279	-0.453242	14.3939	-14.7132	0.133985	5.16299e-41	1.18658e-40	CACGTGCTCCCCTTCTCCAAC
Pfo-miR164g	Pfo-MIR164a	MIR164	5p	TGGAGAAGCAGGGCACGTGCA	21	scaffold363:177716:177820:+	-53.9	TAGCTCTCGTTGGAGAAGCAGGGCACGTGCAAGTTCTTAAGTCAGAACGTGATCTCTGTTTCGTGTGTGGAATTTGCACGTGCTCCCCTTCTCCAACAAGGGTTC	.((((((.((((((((((..(((((((((((((((((.....(.(((((.......))))).).....)))))))))))))))))..)))))))))).)))))).	0	4556	2947	4032	268.601	0.01	196.186	215.279	-0.453242	14.3939	-14.7132	0.133985	5.16299e-41	1.18658e-40	CACGTGCTCCCCTTCTCCAAC
Pfo-miR164h	Pfo-MIR164a	MIR164	5p	TGGAGAAGCAGGGCACGTGCA	21	scaffold38:1191852:1191942:+	-42.8	CAGCTCTCGTTGGAGAAGCAGGGCACGTGCAAGTTCTCAAGTACACACGTGATCTGTCGTTGCACGTGCTCCCCTTCTCCAACACGGGTTC	.(((((..((((((((((..((((((((((((.........(((....)))........))))))))))))..))))))))))..))))).	0	4556	2947	4032	268.601	0.01	196.186	215.279	-0.453242	14.3939	-14.7132	0.133985	5.16299e-41	1.18658e-40	CACGTGCTCCCCTTCTCCAAC
Pfo-miR157a	Pfo-MIR157a	MIR156	5p	TTGACAGAAGAGAGAGAGCAC	21	scaffold1:3069778:3069880:-	-54.3	GGGGAATTTGTTGACAGAAGAGAGAGAGCACAGGCCGCCATTGGCAAAGGGACTTTGCTTTTTGTGGGATTGTGCACTCTCTCTTCTGTCATCGACACCGCCG	((((...(((.(((((((((((((((.((((((.((((....(((((((...)))))))....))))..)))))).))))))))))))))).)))..)).)).	1755	1694	1292	1863	99.8705	99.2347	86.0103	99.4704	-0.21555	0.00342393	-0.00921514	0.209758	0	0	-
Pfo-miR403	Pfo-MIR403	MIR403	3p	TTAGATTCACGCACAAACTCG	21	scaffold91:409702:409850:+	-49.4	GAGCCATATTTCAGGTTTGTGCGGGAATCTAACGTCCTTAGCACGTACCGATAATGGGGGATTCTGATTTTAATAGTCAATTTAATTGACAAATTTTCTCCCTTTTGGTAATTCAATGTTAGATTCACGCACAAACTCGTAATATGTCT	.((.((((((.(.((((((((((.(((((((((((..........((((((....((((((....(((((.....((((((...))))))))))).))))))..)))))).....))))))))))).)))))))))).).)))))).))	1125	1291	693	739	76.1115	63.612	46.134	39.4571	-0.722284	-0.689011	-0.258816	-0.225544	2.08994e-27	4.48823e-27	GGTTTGTGCGGGAATCTAACG
Pfo-miR390b	Pfo-MIR390a	MIR390	5p	AAGCTCAGGAGGGATAGCGCC	21	scaffold10:2620914:2621068:+	-73.3	AGAACCCATAAAGCTCAGGAGGGATAGCGCCATGGATGACCTTTGGTTGCAACTCTCCGCCGCCGCGCCGTGTGGTGGCGGTGGGTGGTTATGATTTTTGTGATCATCGTGATAGATCTCTATAGCGCTATCCATCCTGGGTTTCATGGATTTTT	((((.((((.((((((((((.(((((((((.(((((.((((...))))((.((((.((((((((((.....)))))))))).)))).)).((((((.....))))))...........))))).))))))))).)))))))))).)))).)))).	1831	1276	1037	1310	75.2272	103.532	69.0346	69.9443	-0.123934	-0.565798	0.460751	0.0188877	0.0398597	0.0511923	CGCTATCCATCCTGGGTTTCA
Pfo-miR390d	Pfo-MIR390a	MIR390	5p	AAGCTCAGGAGGGATAGCGCC	21	scaffold17:4269:4383:+	-52.1	AGGATCTGTAAAGCTCAGGAGGGATAGCGCCACTACCGGTTTTCGATGGATTATATTGCTCGTTCATAGACTCAGTAATCGAGTGGCGCTATCTATCCTGAGTTGCACGGCTCCC	.(((.((((..(((((((((.(((((((((((((..(((((.((.((((((..........)))))).))......)))))))))))))))))).)))))))))..)))).))).	1831	1276	1037	1311	75.2272	103.532	69.0346	69.9977	-0.123934	-0.564697	0.460751	0.0199885	0.0398597	0.0511923	CGCTATCTATCCTGAGTTGCA
Pfo-miR390f	Pfo-MIR390a	MIR390	5p	AAGCTCAGGAGGGATAGCGCC	21	scaffold80:408267:408376:+	-50.5	AGGATCTGTAAAGCTCAGGAGGGATAGCGCCATGGCTAACGACAATTGTTCGTTTCTAAAGTCATATAAATCGGTGGTGGCGCTATCTATCCTGAGTTTCATGGCTCCTT	((((.((((.((((((((((.((((((((((((.(((((((((....).)))))..................))).)))))))))))).)))))))))).)))).)))).	1831	1276	1037	1310	75.2272	103.532	69.0346	69.9443	-0.123934	-0.565798	0.460751	0.0188877	0.0398597	0.0511923	CGCTATCTATCCTGAGTTTCA
Pfo-miR390c	Pfo-MIR390a	MIR390	5p	AAGCTCAGGAGGGATAGCGCC	21	scaffold165:376697:376871:-	-94.4	AAAAGTATGGAGAACCCGTAAAGCTCAGGAGGGATAGCGCCCTTGGTGATCGATCTTGTGGTTATGACTCTCCGCCGCCGTGTGCGCGGTGGTGGAAGTGGTGGCCCGGCGGTGATTTAAGATAGATCCCTATTGCGCTATCCATCCTGAGTTTCATGGGTTTTTTCGTACTCCC	...((((((((((((((((.((((((((((.(((((((((....((.((((.((((((.((((((.(((.(((((((((((....)))))))))))))).))))))...........)))))).))))))....))))))))).)))))))))).))))).)))))))))))...	1823	1269	1036	1298	74.8145	103.08	68.968	69.3036	-0.11739	-0.572757	0.46237	0.00700313	0.0519583	0.0654474	CGCTATCCATCCTGAGTTTC
Pfo-miR390e	Pfo-MIR390a	MIR390	5p	AAGCTCAGGAGGGATAGCGCC	21	scaffold220:38748:38922:+	-90.7	AAAAGTATGGAGAACCCGTAAAGCTCAGGAGGGATAGCGCCCTTGATGATCGATCTTGCGGTTATGACTATCCGCCGCCGTGTGCGCGGTGGTGGAAGTGGTGGCCCGGCGGTGATTTAAGATAGATCCCTATTGCGCTATCCATCCTGAGTTTCATGGGTTTTTTCGTACTCCC	...((((((((((((((((.((((((((((.(((((((((.......((((.(((((((((((((.(((.(((((((((((....)))))))))))))).))))))..))........))))).))))......))))))))).)))))))))).))))).)))))))))))...	1823	1269	1036	1298	74.8145	103.08	68.968	69.3036	-0.11739	-0.572757	0.46237	0.00700313	0.0519583	0.0654474	CGCTATCCATCCTGAGTTTC
Pfo-miR472a	Pfo-MIR472b	undef	3p	TTTCCAACTCCACCCATTCCTA	22	scaffold367:369928:370040:-	-55.8	GCCGAAATCTGTTGGGATTGGTGGATTGGGAATCGAATTCGCCGTTGATTGAGCAGTAATCTCTCAATGTTTGTGGGTCGATTTCCAACTCCACCCATTCCTATGGGTTTCGG	.(((((((((((.(((((.(((((((((((((((((.(((((.....((((((.((....))))))))....)))))))))))))))).)))))).))))).)))))))))))	1329	1220	420	977	71.9257	75.1469	27.96	52.1646	-1.36314	-0.526643	0.0632077	0.899706	1.10521e-70	3.29052e-70	GGGATTGGTGGATTGGGAATC
Pfo-miR472b	Pfo-MIR472b	undef	3p	TTTCCAACTCCACCCATTCCTA	22	scaffold375:423161:423282:-	-36.1	GATTTTGGCCGAAGTCTGTTGGGATTGGTGGATTGGAAATCAATTCACCATTAAGAAAAGGAAAAGGAGAAAGAAATAGATTTCCAACTCCACCCATTCCTATGGGTTTTGGGAATTTCCCC	........(((((((((((.(((((.(((((((((((((((.((((.((................)).)).....)).))))))))).)))))).))))).)))))))))))..........	1329	1220	420	977	71.9257	75.1469	27.96	52.1646	-1.36314	-0.526643	0.0632077	0.899706	1.10521e-70	3.29052e-70	GGGATTGGTGGATTGGAAATC
Pfo-miR396c	Pfo-MIR396b	MIR396	5p	TTCCACAGCTTTCTTGAACTT	21	scaffold145:46607:46724:+	-48.4	TGAGAATCCCAGTCATGCTTTTCCACAGCTTTCTTGAACTTCTTGTGTGATATTTCAAGAATTGTGCATTCAGAAGTTCAACAAAGCTGTGGGAAGACATGGCAAAGTCAGGATTTTG	..(((((((..((((((.((((((((((((((.((((((((((.(((((..((((...))))..)))))..)))))))))).)))))))))))))).)))))).......))))))).	691	914	538	413	53.8853	39.0719	35.8154	22.0512	-0.58931	-0.825277	-0.463761	-0.699728	2.51989e-14	4.52199e-14	GGCAAGTTGTCTTTGGCTACA
Pfo-miR396d	Pfo-MIR396b	MIR396	5p	TTCCACAGCTTTCTTGAACTT	21	scaffold233:216500:216633:-	-56.9	AATAAGTCCTTTTCATGCTTTTCCACAGCTTTCTTGAACTTCTGTTGCTTGAATTTTTGATCCCATTTATCTGATCAGGAACATGGAATTTAAGTTCAAGAAAGCTGTGGGAAAACATGGTAATTCTGGACTTC	...((((((...(((((.(((((((((((((((((((((((..(((.(.((..(((((((((..........))))))))))).).)))..))))))))))))))))))))))).))))).......)))))).	691	914	538	503	53.8853	39.0719	35.8154	26.8565	-0.58931	-0.54086	-0.463761	-0.415311	2.51989e-14	4.52199e-14	TTCAAGAAAGCTGTGGGAAA
Pfo-miR396e	Pfo-MIR396b	MIR396	5p	TTCCACAGCTTTCTTGAACTT	21	scaffold97:948538:948671:-	-51.1	TTACAAGTCCTCTCATGCTTTTCCACAGCTTTCTTGAACTTCTTCTGCTTGACTTTTGATCCCTCCATCTGAGCAGAAAACATGGTAATTTAAGTTCAAGAAAGCTGTGGGAAAACATGGTAATTCTGGACTTC	....((((((..(((((.(((((((((((((((((((((((.((((((((((...............)).)))))))).............))))))))))))))))))))))).))))).......)))))).	691	914	538	503	53.8853	39.0719	35.8154	26.8565	-0.58931	-0.54086	-0.463761	-0.415311	2.51989e-14	4.52199e-14	AGAATCCTGATGATGCTGCAT
Pfo-miR160a	Pfo-MIR160a	MIR160	3p	GCGTATGAGGAGCCAAGCATA	21	scaffold1463:1193:1315:-	-59.1	TACATACATATATACGTATATGCCTGGCTCCCTGTATGCCATCTGCAGAGCCCACCGGAGAATCGATGGCCCTCCGTGGATGGCGTATGAGGAGCCAAGCATATCCACACATCGTATATGTGT	.....(((((((((((.((((((.(((((((.((((((((((((((.(((.(((.((......)).)))..))).)))))))))))))).))))))).))))))........)))))))))))	472	424	186	533	24.9971	26.6888	12.3823	28.4583	-1.01348	0.092616	0.0944703	1.20057	1.26152e-16	2.54244e-16	TGCCTGGCTCCCTGTATGCCA
Pfo-miR160b	Pfo-MIR160a	MIR160	3p	GCGTATGAGGAGCCAAGCATA	21	scaffold225:345748:345870:-	-59.1	TACATACATATATACGTATATGCCTGGCTCCCTGTATGCCATCTGCAGAGCCCACCGGAGAATCGATGGCCCTCCGTGGATGGCGTATGAGGAGCCAAGCATATCCACACATCGTATATGTGT	.....(((((((((((.((((((.(((((((.((((((((((((((.(((.(((.((......)).)))..))).)))))))))))))).))))))).))))))........)))))))))))	472	424	186	533	24.9971	26.6888	12.3823	28.4583	-1.01348	0.092616	0.0944703	1.20057	1.26152e-16	2.54244e-16	TGCCTGGCTCCCTGTATGCCA
Pfo-miR160c	Pfo-MIR160a	MIR160	3p	GCGTATGAGGAGCCAAGCATA	21	scaffold330:227981:228104:-	-55.7	TACTTAGATTAGTACGTATATGCCTGGCTCCCTGTATGCCATTTGCAGAGCCCACCGGAGAAATCGATGGCCCTCCGTAGATGGCGTATGAGGAGCCAAGCATATTCACACATAGTATGTGTGT	((((......))))...((((((.(((((((.((((((((((((((.(((.(((.(((.....))).)))..))).)))))))))))))).))))))).)))))).(((((((...))))))).	472	424	186	533	24.9971	26.6888	12.3823	28.4583	-1.01348	0.092616	0.0944703	1.20057	1.26152e-16	2.54244e-16	TGCCTGGCTCCCTGTATGCCA
Pfo-miR394a	Pfo-MIR394a	MIR394	5p	TTGGCATTCTGTCCACCTCC	20	scaffold3:2235487:2235637:-	-53.8	ACAGAGTTTATTGGCATTCTGTCCACCTCCTGCTATGGAATTCCCTTTTTATTTTTTTTAAGAAAAGACTAGAAAGAAAATATTTTAAGCCCCAAAATCATGTGATATTCTGTTATGGAGGAGGTGGGCATACTGCCAACTGAGCTCTGTT	((((((((((((((((...((((((((((((.(.(((((((...((((((((((((((...))))))).)))))))....................(((....))))))))))...).))))))))))))...)))))).)))))))))).	17	395	76	105	23.2874	0.961247	5.05943	5.60622	-2.2025	2.54405	-4.5985	0.148055	3.58114e-45	9.02172e-45	AGGTGGGCATACTGCCAACT
Pfo-miR394b	Pfo-MIR394a	MIR394	5p	TTGGCATTCTGTCCACCTCC	20	scaffold426:270196:270341:+	-60.3	ACAGAGTTTATTGGCATTCTGTCCACCTCCTGTTATAGGGAAATCTCTTTAACAAAAAACAAGAATGAAATTTGTTTTTATTTTACACAAAACAGGTGAGTTTTCTCTTATGGAGGAGGTGGGCATACTGCCAACTGAGCTCTGTT	((((((((((((((((...((((((((((((.(...(((((((.(((..............(((((((((.....))))))))).............))).)))))))...).))))))))))))...)))))).)))))))))).	17	395	76	105	23.2874	0.961247	5.05943	5.60622	-2.2025	2.54405	-4.5985	0.148055	3.58114e-45	9.02172e-45	AGGTGGGCATACTGCCAACT
Pfo-miR160d	Pfo-MIR160a	MIR160	5p	TGCCTGGCTCCCTGTATGCCA	21	scaffold164:143179:143303:-	-69.4	GAGATGGGAGTGATGGGACATGCCTGGCTCCCTGTATGCCACTCGGCGATACCAATCCGGTGGATGGATTGGCTGAATCGGGTGGCGTATGAGGAGTCAAGCATGTCGTTAAACCGTCGCTTCGT	......(((((((((((((((((.(((((((.((((((((((((((.....((((((((.....)))))))).....)))))))))))))).))))))).)))))))......))))))))))..	0	348	0	538	20.5165	0.01	0.01	28.7252	-11.0026	11.4881	-11.0026	11.4881	1.47704e-96	4.71931e-96	GGCGTATGAGGAGTCAAGCATG
Pfo-miR160e	Pfo-MIR160a	MIR160	5p	TGCCTGGCTCCCTGTATGCCA	21	scaffold52:308940:309064:+	-53.5	TGGAAAGGTGAGATGGGATATGCCTGGCTCCCTGTATGCCACACGGCGACGTCAATCAGGCGGATGGATTGGCTGAGGCGGGCGGCGTACGAGGAGCCAAGCATGCTGTAAACCGCCGTCAACCC	......(((..(((((..(((((.(((((((.((((((((.(.((.(...(((((((.........)))))))...).)).).)))))))).))))))).)))))..........))))).))).	153	345	88	545	20.3396	8.65123	5.85829	29.099	-1.79574	1.74999	-1.23332	2.31242	9.36999e-31	2.04578e-30	GCGTACGAGGAGCCAAGCATG
Pfo-miR169c	Pfo-MIR169o	MIR169-1	5p	CAGCCAAGAATGACTTGCCTCT	22	scaffold228:279630:279757:-	-47.1	CCTTGTTTATCAGCCAAGAATGACTTGCCTCTAATCTTCTTGAGATGAGATGGTCTCTGTGGGAAAGAAGAATGTGGAGACACAGTCTTGAGGGTTTTGAGGAAGTCATCTTGGCTTAGTTGACGGGC	.((((((....((((((((.((((((.((((.(((((((..(((((......)))))..........((((.((((....)))).)))))))))))..)))))))))))))))))).....)))))).	100	288	168	206	16.9792	5.6544	11.184	10.9989	-0.602329	0.959912	-1.58632	-0.0240801	1.32574e-05	2.0432e-05	CTGCCGATTCCTCCCATTCCACT
Pfo-miR398e	Pfo-MIR398f	MIR398	5p	GGAGTGAAGCTGAGAACACAGG	22	scaffold374:261515:261607:-	-51.4	AAATTCCAGAGGAGTGAAGCTGAGAACACAGGTGGATTGAGGAAATTGGGTGCACCAATGCACTTGTGTTCTCAGGTCACCCCTTTGGGATTC	.(((((((((((.((((..(((((((((((((((.((((..(..........)..)))).))))))))))))))).)))).))))))))))).	0	276	0	0	16.2717	0.01	0.01	0.01	-10.6681	0	-10.6681	0	1.00394e-76	3.13133e-76	TGTGTTCTCAGGTCACCCCTT
Pfo-miR171k	Pfo-MIR171d	MIR171_1	5p	AGATATTGGTGCGGTTCAATT	21	scaffold1:5499083:5499182:+	-52.1	TAACCATACGAGATATTGGTGCGGTTCAATTAGAAAGCCGTGCTCCATAGGCATAGAGCTCGGTTATTTGATTGAGCCGTGCCAATATCACGTATATAAC	.....(((((.(((((((((((((((((((((((.(((((.((((.((....)).)))).))))).))))))))))))))))))))))).))))).....	2507	242	0	669	14.2672	141.756	0.01	35.7197	-10.4785	-1.98862	3.31263	11.8025	2.32791e-67	6.62948e-67	TTGAGCCGTGCCAATATCACG
Pfo-miR171l	Pfo-MIR171d	MIR171_1	5p	AGATATTGGTGCGGTTCAATT	21	scaffold39:661913:662012:+	-52.9	GTAACACACGAGATATTGGTGCGGTTCAATTAGAAAGCCGTGCTCTGTAGGTGTAGAGCTCGGTTATTTGATTGAGCCGTGCCAATATCACGTATTTATA	.......(((.(((((((((((((((((((((((.(((((.((((((......)))))).))))).))))))))))))))))))))))).))).......	2507	242	0	669	14.2672	141.756	0.01	35.7197	-10.4785	-1.98862	3.31263	11.8025	2.32791e-67	6.62948e-67	TTGAGCCGTGCCAATATCACG
Pfo-miR171c	Pfo-MIR171b	MIR171_1	3p	TGATTGAGCCGTGCCAATATC	21	scaffold228:113348:113457:+	-46.1	TGTGGTGCATTGACTGGCTAGTTATGATGTTGGAACGGTTCAATCAAATCAAATCTCCCAAGAATTGGGTTCTTTATTTTGATTGAGCCGTGCCAATATCATGTTCCACT	.((((.(((.(((((....)))))(((((((((.((((((((((((((..(((...(((((...)))))...)))..)))))))))))))).)))))))))))).)))).	272	207	66	504	12.2038	15.38	4.39372	26.9099	-1.47381	0.807084	0.333724	2.61462	9.58446e-15	1.79366e-14	TGTTGGAACGGTTCAATCAAA
Pfo-miR171d	Pfo-MIR171b	MIR171_1	3p	TGATTGAGCCGTGCCAATATC	21	scaffold155:88425:88537:-	-50	CAGTAAATGCGTAGTTATGATGTTGGAACGGCTCAATCAAATCAAATCTCCCAAGAATTGGGTCCTTTAGTTTGATTGAGCCGTGCCAATATCATGTTCCGTTTTGCCATTTT	..(((((.(((....(((((((((((.(((((((((((((((.(((...(((((...)))))...))).))))))))))))))).)))))))))))...))))))))......	272	207	66	504	12.2038	15.38	4.39372	26.9099	-1.47381	0.807084	0.333724	2.61462	9.58446e-15	1.79366e-14	TGTTGGAACGGCTCAATCAAA
Pfo-miR171e	Pfo-MIR171b	MIR171_1	3p	TGATTGAGCCGTGCCAATATC	21	scaffold228:111792:111904:+	-47.3	CAGTAAATGCGTAGTTATGATGTTGGAACGGCTCAATCAAATCAAATCTCCCAAGAATTGGGTCCTTTAGTTTGATTGAGCCGTGCCAATATCATGTTCCATTTTGCCATTTT	..(((((((.(....(((((((((((.(((((((((((((((.(((...(((((...)))))...))).))))))))))))))).)))))))))))..))).)))))......	272	207	66	504	12.2038	15.38	4.39372	26.9099	-1.47381	0.807084	0.333724	2.61462	9.58446e-15	1.79366e-14	TGTTGGAACGGCTCAATCAAA
Pfo-miR171a	Pfo-MIR171b	MIR171_1	3p	TGATTGAGCCGTGCCAATATC	21	scaffold3:2253684:2253822:-	-57.7	TGTTGAAATAGTCACTGTGATGTTGGCTCGGCTCACTCAGAGGTGACGAACTATGTAAACTCTTACGCCAAAAGGCTAATGGTTAGGGTTTGTGTTTTTGATTGAGCCGTGCCAATATCTTAGTGCTTTTTTCATTTAT	...(((((.((.(((((.(((((((((.(((((((.(((((((..(((((((.....((((.(((.(((....)))))).))))..))))))).))))))).))))))).))))))))).)))))))..))))).....	0	205	0	0	12.0859	0.01	0.01	0.01	-10.2391	0	-10.2391	0	3.61887e-57	9.67493e-57	TGTTGGCTCGGCTCACTCAGA
Pfo-miR171b	Pfo-MIR171b	MIR171_1	3p	TGATTGAGCCGTGCCAATATC	21	scaffold426:185737:185888:+	-64.6	TGTTGAAATAGTCACTGTGATGTTGGCTCGGCTCACTCAGACATGACTTGTAACTTTATAAGCTATTATGCCAAAAGGCTATAATGGTGAGTTAGAGTTGGTTTGCGTTTTTGATTGAGCCGTGCCAATATCTTAGTGCTTTTTTCACGTAC	...(((((.((.(((((.(((((((((.(((((((.(((((.(((.....((((((((...(((((((((((....))).))))))))....)))))))).....))).))))).))))))).))))))))).)))))))..))))).....	0	205	0	0	12.0859	0.01	0.01	0.01	-10.2391	0	-10.2391	0	3.61887e-57	9.67493e-57	TGTTGGCTCGGCTCACTCAGA
Pfo-miR167i	Pfo-MIR167d	MIR167-1	3p	AGATCATGTGGTAGCTTCAT	20	scaffold411:90811:90919:-	-37.4	CACCGTACAATAGTATCTGTTAAAGCTGCCAGCGTGATCTAAACCTTCCTGCCTTGCTAAGGAAAGATCAGATCATGTGGTAGCTTCATCCGATGCCGTTTGCACGAAA	...(((.(((..(((((.(...(((((((((.((((((((...(.(((((.........))))).)...)))))))))))))))))...).)))))...))).)))...	0	195	261	0	11.4963	0.01	17.3751	0.01	0.595854	0	-10.167	-10.7628	1.13454e-05	1.77096e-05	TAAAGCTGCCAGCGTGATCTA
Pfo-miR172d	Pfo-MIR172a	MIR172	3p	AGAATCTTGATGATGCTGCA	20	scaffold20:1008568:1008742:+	-65.8	CTCAGTCAGTTTTTGCTGATGGAGCATCATCAAGATTCACATAGGTTTCTTTTCGGGCTTAATGGGAATGGTTAATTGGGGGAACCTCCAAAGGGTCCCATTTAATTTTTTCTTTTAAACTCTCTCTTAGATATGAGAATCTTGATGATGCTGCAGCGGCAATGAATGGCTAATT	...(((((....((((((.((.((((((((((((((((.((((....(((....(((.((((.(((((.((((((.(((((...(((....))).))))).)))))).))))).)))).)))......))))))).)))))))))))))))).)).))))))....)))))....	269	171	49	0	10.0814	15.2103	3.262	0.01	-1.62786	-10.5708	0.593358	-8.34961	3.94492e-14	6.98357e-14	GGGATGTTGGCTGGCTCGACG
Pfo-miR169b	Pfo-MIR169j	MIR169-1	3p	GGCATCATCCGTTGGCTATC	20	scaffold228:500077:500216:+	-52.7	GAGTCATGTTTGGTAGCCAAGGATGACTTGCCTAAATCCACTTTTATGGGCTCTTATCAAGAAAATCAAGTAGTGCAATTAGCATGAAAAGAACCCTAATAGGGTTCCTAGGCATCATCCGTTGGCTATCCAGATTGGCT	.(((((.(((((((((((((((((((..((((((..((((......)))).((((...))))..........((((.....)))).....(((((((...))))))).)))))))))))).))))))).)))))))))))	148	170	142	16	10.0224	8.36851	9.45315	0.854282	-0.0843656	-3.29219	-0.26019	-3.46801	0.610582	0.714163	AGCCAAGGATGACTTGCCTA
Pfo-miR827	Pfo-MIR827a	MIR827-2	3p	CTAGATGATCATCAACAAACA	21	scaffold82:635837:635956:+	-50.8	ATTCTGCTGCCCTGAATGTGTTTGTTGATGGTCATCTAATCATCTTATGTGCAAAACGCCTTTCGTTCAACATCTGTGGCTAGATGATCATCAACAAACATGTTCGCTGTAGCTCGGATC	((((.(((((..((((((((((((((((((((((((((.(((.(..((((....((((.....))))..))))..)))).))))))))))))))))))))))))))..)))))..)))).	264	139	76	223	8.19481	14.9276	5.05943	11.9066	-0.695735	-0.326227	0.865201	1.23471	0.000602431	0.000886725	TTTGTTGATGGTCATCTAATC
Pfo-miR397a	Pfo-MIR397a	MIR397	5p	TTGAGTGCAGCGTTGATGATA	21	scaffold219:297472:297610:+	-53.6	TTGAGAGCTTGAAAACCTCATTGAGTGCAGCGTTGATGATATCGTCGTTCGTTTTTGTTCGATGGATCCCTTTAGTTCATCATTTTACGAATGTCGTTTCATTAACGCTGCATTCAATAATGTTATTAACTCTTCGAAG	..(((((.((((.(((...((((((((((((((((((((...((.(((((((........(((((((.......))))))).....))))))).))..))))))))))))))))))))...))).))))))))).....	1550	124	0	0	7.31048	87.6431	0.01	0.01	-9.51382	-13.0974	3.5836	0	7.41186e-35	1.64568e-34	TCATTAACGCTGCATTCAATA
Pfo-miR397b	Pfo-MIR397a	MIR397	5p	TTGAGTGCAGCGTTGATGATA	21	scaffold219:307334:307471:+	-46	TTGAGAGCTTAAAAACCTCATTGAGTGCAGCGTTGATGATATCTTCGTTCGTGTTTCTTCTATGGATCCCTTTGGTTCATCGTTTACAAATGTCGTTTCATTAACGCTGCATTCAATAATGTTTTTAATTCTTTGAAG	..(((((.((((((((...((((((((((((((((((((......((((.(((......(.(((((((.....))))))).)..))).)))).....))))))))))))))))))))...))))))))))))).....	1550	124	0	0	7.31048	87.6431	0.01	0.01	-9.51382	-13.0974	3.5836	0	7.41186e-35	1.64568e-34	TCATTAACGCTGCATTCAATA
Pfo-miR166d	Pfo-MIR166a	MIR166	3p	GTAGATTCACGCACAAACTCG	21	scaffold12:143611:143792:+	-66.4	AAGATATATTTCGTGTTTGTGTGTGTATCTATCATTCATTTAGCACATACTCCTACTCCTATCTATGTGTATACAGATAATGGGGGGGGGATTTTGATCTGTCAATTAATTGACAAAATTTCTACCCTATTTGGTATTTGGTAATTGAGTGGTAGATTCACGCACAAACTCGTAATCTGTCT	.(((((.(((.((.(((((((((((.((((((((((((.(((.((.(((((....(((((((.(((.((....)).))))))))))((((.........((((((....)))))).........))))....))))).)).))).)))))))))))).))))))))))).)).))).)))))	0	110	85	0	6.4851	0.01	5.65857	0.01	-0.196691	0	-9.34099	-9.14429	1.38837e-20	2.36203e-12	-
Pfo-miR390a	Pfo-MIR390a-5p	MIR390	5p	AAACTCAGGATGGATAGCGC	20	scaffold220:38758:38911:-	-63.4	AAAACCCATGAAACTCAGGATGGATAGCGCAATAGGGATCTATCTTAAATCACCGCCGGGCCACCACTTCCACCACCGCGCACACGGCGGCGGATAGTCATAACCGCAAGATCGATCATCAAGGGCGCTATCCCTCCTGAGCTTTACGGGTTCT	..(((((.((((.(((((((.(((((((((..(.((((((.(((((........((.((......((((((.((.(((......))).)).))).))).....))))))))).)))).)).)..))))))))).))))))).)))).)))))..	119	101	19	7	5.9545	6.72873	1.26486	0.373748	-2.23501	-4.1702	0.176354	-1.75884	8.11016e-13	1.41657e-12	GGCAAGTTATTTTTGGCTATA
Pfo-miR164d	Pfo-MIR164a	MIR164	5p	TGGAGAAGCAGGGCACATGCC	21	scaffold143:285776:285875:-	-42.6	TGACTGAAGCTGGAGAAGCAGGGCACATGCCTAATTGCTGGAATTGCTCAAATCCTCTTCTGAGAATTTGGCATGTGCTCAGTCCCTCCAGCTTTCTACC	.....((((((((((..((.(((((((((((.((((..(((((..(........)..)))))..)))).))))))))))).))..)))))))))).....	101	83	16	57	4.8933	5.71094	1.06514	3.04338	-2.19976	-0.908054	0.22292	1.51463	1.38837e-10	2.36202e-10	GTGTGAATGATGCGGGAGACAA
Pfo-miR164e	Pfo-MIR164a	MIR164	5p	TGGAGAAGCAGGGCACATGCC	21	scaffold6:1747443:1747561:+	-52.4	TGGCTGAAGCTGGAGAAGCAGGGCACATGCCTAATCGTTCGAATCCTCTTCTGAGAATCTGGCATGTGCTCTGGCTCTCCAGCTTTGTCCCTCATCCCGACGAATATTATACAAGCCAA	(((((..(((((((((..(((((((((((((..((..((.(((.....))).))..))..)))))))))))))..)))))))))(((((.........)))))..........))))).	101	83	16	57	4.8933	5.71094	1.06514	3.04338	-2.19976	-0.908054	0.22292	1.51463	1.38837e-10	2.36202e-10	CATGTGCTCTGGCTCTCCAGC
Pfo-miR169a	Pfo-MIR169i	MIR169-1	3p	GTAGCCAAGAATGACTTGCCT	21	scaffold12:1148981:1149114:+	-45	GGCTTGACAAGTAGCCAAGAATGACTTGCCTACATTTCTCCAATCCCTAGATGGTTGATCAATTAGAAAAGTGTGGAGAAAAAATAAGTTTTGTAGGAAAGTCAGGCAGTCATTCTTGGCTATGCTGACAACCT	((.(((.((.((((((((((((((((.((((((.((((((((....((((.((......)).)))).......)))))))).......((((....)))))).))))))))))))))))))))..)).))))).	11	81	104	68	4.77539	0.621984	6.92343	3.6307	0.535868	2.5453	-2.94067	-0.93124	0.0118482	0.0161678	ATCATGCTATCCCTTTGGATT
Pfo-miR2111a	Pfo-MIR2111a	MIR2111	5p	TAATCTGCATCCTGAGGTTTA	21	scaffold8:2879964:2880074:-	-54.2	AATATTGGGTGAGGATCAGGTAATCTGCATCCTGAGGTTTAGATGATTATTACATCTATTGTGTCACCTAGTCCTCGGGCTGCAGATTACCCCGTCCTCACATCCAGCAGA	....((((((((((((..(((((((((((.(((((((.((((.((((....(((.....))))))).)))).))))))).)))))))))))..))))))))..))))....	124	57	0	0	3.36046	7.01145	0.01	0.01	-8.39252	-9.45357	1.06105	0	2.11348e-16	4.19494e-16	GTCCTCGGGCTGCAGATTACC
Pfo-miR7972a	Pfo-MIR7972	undef	3p	TTGTCAGGCTTGTCATTCTCC	21	scaffold179:56927:57107:+	-65	ACACTAAGTCGAAGGAGAATTTCAAGCTTGACAAATACGTCTTTCATGGCGTCCGTCCGAAACCAACCTTCCTTTTCTCATAAAGAATACACAATAGACTAGTAAAATAGTCAACAGTGATCTTTCCTATTTTTAGGAGGTGAGTCTTATTTGTCAGGCTTGTCATTCTCCTTTGACGGTG	.((((..(((((((((((((..(((((((((((((((((((......))))..........((..((((.(((........(((((...(((....(((((......)))))....))).))))).........)))))))..))..)))))))))))))))..)))))))))))))))))	79	56	50	33	3.30151	4.46697	3.32857	1.76196	0.0117795	-1.34212	0.436174	-0.917725	0	0	-
Pfo-miR7972b	Pfo-MIR7972	undef	3p	TTGTCAGGCTTGTCATTCTCC	21	scaffold213:42410:42587:-	-59.8	CTCAGTCGAAGGAGAATTTCAAGCTTAACAAATACGTCTTTGATGGCGTCCGTCCGAAACCAACCTTTCTTTTCGCACAAAGACTACACAATAGACTAGTAAAATAGTCAACAGTGATCTTTCCTATTTTTAGGAGGTGAGTCTTATTTGTCAGGCTTGTCATTCTCCTTTGACGGCG	....(((((((((((((..(((((((.(((((((((((......)))))..((.(((((...........))))).)).((((((.(((....(((((......)))))...........((((((....))))))))))))))))))))).)))))))..)))))))))))))....	79	56	50	33	3.30151	4.46697	3.32857	1.76196	0.0117795	-1.34212	0.436174	-0.917725	0	0	-
Pfo-miR530c	Pfo-MIR530a	MIR530	5p	TGCATTTGCACCTGCACCTTC	21	scaffold694:2987:3237:-	-65.9	TGCCTTTACCTGCATTTGCACCTGCACCTTCTTCATCCTTAATCCTTTGTTTTCTTCCATGTATTTTTGTAAAGATTTCCAGTATTTGGCTTTCACACAATAGAAAGTGTGAACAATTAGCTGAAAAAAAAAACATTTTAGGTAAAGATAAGACATTGCTGTTACACACAAACACACACACACACACACACACACACACACTGATGAGAAAGGAATCAAAGGAGGTGCAGATGCATATGTAGGTGAAAGCC	.((.(((((((((((.((((.((((((((((((..(((((..((.((.((......(((.(((((...............))))).)))..(((((((........)))))))...(((.((((((.........)))))).)))..........(((.(((...))))))............................)).)).))..)))))....)))))))))))).)))).))))))))))).)).	54	46	69	59	2.71195	3.05337	4.59343	3.15016	0.760241	0.0450228	0.171073	-0.544145	0.939328	0.939328	AGGTCATCTAGCAGCTTCAAT
Pfo-miR395a	Pfo-MIR395a	MIR395	3p	CTGAAGTGTTTGGGGGAACTC	21	scaffold246:699560:699665:-	-51	GGTTTCCTCTAGAGTTCCCTTAGAACACTTCATTGGAACCGAGTCCCGCAACCAAGGGTACTGCAGGTAGCTCCACTGAAGTGTTTGGGGGAACTCTGGTTGTGAC	.(((.(..((((((((((((((((.(((((((.((((((((((((((........))).))).).)))...)))).)))))))))))))))))))))))..).)))	0	39	15	35	2.29926	0.01	0.998572	1.86874	-1.20323	7.54592	-7.84503	0.904129	0.00448033	0.00624387	GTTCCCTTAGAACACTTCATTG
Pfo-miR395b	Pfo-MIR395a	MIR395	3p	CTGAAGTGTTTGGGGGAACTC	21	scaffold255:592275:592379:+	-48.1	GTTTCCTCTAGAGTTCCCTTAGAACACTTCATTGGAACCGAGTCCCCCAACCAAGGGTACTGCAGGTAGCTCCACTGAAGTGTTTGGGGGAACTCTGGTTGTCAC	.......((((((((((((((((.(((((((.((((((((((((((........))).))).).)))...)))).))))))))))))))))))))))).......	0	39	15	35	2.29926	0.01	0.998572	1.86874	-1.20323	7.54592	-7.84503	0.904129	0.00448033	0.00624387	GTTCCCTTAGAACACTTCATTG
Pfo-miR395c	Pfo-MIR395a	MIR395	3p	CTGAAGTGTTTGGGGGAACTC	21	scaffold33:427264:427368:-	-48.1	GTTTCCTCTAGAGTTCCCTTAGAACACTTCATTGGAACCGAGTCCCCCAACCAAGGGTACTGCAGGTAGCTCCACTGAAGTGTTTGGGGGAACTCTGGTTGTCAC	.......((((((((((((((((.(((((((.((((((((((((((........))).))).).)))...)))).))))))))))))))))))))))).......	0	39	15	35	2.29926	0.01	0.998572	1.86874	-1.20323	7.54592	-7.84503	0.904129	0.00448033	0.00624387	GTTCCCTTAGAACACTTCATTG
Pfo-miR172e	Pfo-MIR172e	MIR172	3p	TGAATCTTGATGACGCTGCA	20	scaffold8:1359635:1359730:-	-43	TATTTGCCAATGCAGCATCATCAAGATTCTCATTGCACATCACTATACAGCGGCGCTGGCTGAATGTGAATCTTGATGACGCTGCATTTGCAAAGA	..(((((.((((((((.((((((((((((.((((.............((((.......)))))))).)))))))))))).)))))))).)))))..	26	30	0	0	1.76866	1.47014	0.01	0.01	-7.46652	-7.19981	-0.266703	0	5.78251e-09	9.58872e-09	GGGTTGGGAGCGATGGGAAAGG
Pfo-miR393a	Pfo-MIR393a	MIR393	3p	ATCATGCTATCCCTTTGGATT	21	scaffold232:699990:700152:-	-47.5	TACAGCCACTAAAGGAGGCGTCCAAAGGGATCGCATTGATCCCAACTCTATTTCACAGCTTCAACTTATATAAATTTATTTATTTTTATGTTTTTTTTTCATCTTTTATATGTTCATTTTGGATCATGCTATCCCTTTGGATTCATCCTTTGGTAGCTTCTAA	...(((.(((((((((.(.((((((((((((.((((.(((((.........................(((((((..........)))))))........(((.......)))........))))))))).)))))))))))).).))))))))).))).....	30	30	19	20	1.76866	1.69632	1.26486	1.06785	-0.483685	-0.667695	-0.0602523	-0.244263	0.258487	0.310658	TCCAAAGGGATCGCATTGATC
Pfo-miR393	Pfo-MIR393a	MIR393	5p	TCCAAAGGGATCGCATTGATCC	22	scaffold287:620599:620761:+	-47.5	TACAGCCACTAAAGGAGGCGTCCAAAGGGATCGCATTGATCCCAACTCTATTTCACAGCTTCAACTTATATAAATTTATTTATTTTTATGTTTTTTTTTCATCTTTTATATGTTCATTTTGGATCATGCTATCCCTTTGGATTCATCCTTTGGTAGCTTCTAA	...(((.(((((((((.(.((((((((((((.((((.(((((.........................(((((((..........)))))))........(((.......)))........))))))))).)))))))))))).).))))))))).))).....	30	30	19	20	1.76866	1.69632	1.26486	1.06785	-0.483685	-0.667695	-0.0602523	-0.244263	0.258487	0.310658	GGCAAGTTGTCTTTGGCTACA
Pfo-miR399a	PfoMIR399a	MIR399	5p	GGGCTACTCTTATTTGGCATG	21	scaffold114:496749:496869:+	-43.4	ACCACTCATAGGGCTACTCTTATTTGGCATGCAATCGTGCTTGGTACAAAGCAGATGGTGATAAATTTCTCACACTTCTGATTCCCATAACACGCCAAAGGAGAGTTGCCCTGTGAATGAT	..((.(((((((((.((((((.((((((.((..(((.(((((......)))))))).((((........)))).................)).)))))).)))))).))))))))).))..	0	29	0	0	1.70971	0.01	0.01	0.01	-7.41761	0	-7.41761	0	1.09035e-08	1.78545e-08	CGCCAAAGGAGAGTTGCCCTG
Pfo-miR171i	Pfo-miR171b	MIR171_1	5p	TGTTGGAATGGCTCAATCAAA	21	scaffold355:384350:384440:+	-39.9	CTAGTTATGATGTTGGAATGGCTCAATCAAATCAAATCTCCCAAGATTTGGGTCATTTAGTTTGATTGAGCCGCGCCAATATCTTGTCCAT	........((((((((..((((((((((((((.((((..(((((...)))))..)))).))))))))))))))..))))))))........	44	28	14	11	1.65075	2.48793	0.932	0.587319	-0.824722	-2.08273	0.591824	-0.666187	0.0794461	0.0981833	TGATTGAGCCGCGCCAATATC
Pfo-miR171j	Pfo-miR171b	MIR171_1	5p	TGTTGGAATGGCTCAATCAAA	21	scaffold355:403070:403160:+	-42	GTAGTTATGATGTTGGAATGGCTCAATCAAATAAAATCTCCCAAGATTTGGGTTATTTAGTTTGATTGAGCCGCGCCAATATCTTTGTACA	(((.....((((((((..((((((((((((((.((((..(((((...)))))..)))).))))))))))))))..))))))))....))).	44	28	14	11	1.65075	2.48793	0.932	0.587319	-0.824722	-2.08273	0.591824	-0.666187	0.0794461	0.0981833	TGATTGAGCCGCGCCAATATC
Pfo-miR160f	Pfo-MIR160g	MIR160	5p	TGCCTGGCTCCTTGTATGCCA	21	scaffold8:1608662:1608760:+	-56.8	AAAAAGTGTATGCCTGGCTCCTTGTATGCCAGTCGCGGAGTACATCCGCAGGTGGTGGCCTTTGTGGATGGCATGCCAGGAGCTATGCATGCACTCTTG	....(((((((((.((((((((.((((((((.((((((((..(((((....).))))..)))))))).)))))))).)))))))).)))))))))....	0	16	11	32	0.943287	0.01	0.732286	1.70856	-0.36529	7.41664	-6.55963	1.22231	0.534347	0.630626	GGGCTTCTCTCCTTTCGGCAGC
Pfo-miR319a	Pfo-MIR319	MIR159	5p	GCTGCCGACTCATTCATTCAA	21	scaffold103:308173:308293:-	-38.1	GTCTGAATTTGCTGCCGACTCATTCATTCAAACACAGTAGAGGAGCTGGGCTCGGTGCTACTCTGAATGTGTGAATGATGCGGGAGACAAATTTCATCCCATTCTTCTCTTTGCTTGGACT	....(((((((((.(((..((((((((.((..((.(((((..((((...))))....))))).))..)).))))))))..))).)).)))))))....(((..(........)..)))...	0	13	0	0	0.766421	0.01	0.01	0.01	-6.26007	0	-6.26007	0	0.00027845	0.00041451	TGCCTGGCTCCCTGAATGCCA
Pfo-miR319b	Pfo-MIR319	MIR159	5p	GCTGCCGACTCATTCATTCAA	21	scaffold392:303164:303284:-	-38.1	GTCTGAATTTGCTGCCGACTCATTCATTCAAACACAGTAGAGGAGCTGGGCTCGGTGCTACTCTGAATGTGTGAATGATGCGGGAGACAAATTTCATCCCATTCTTCTCTTTGCTTGGACT	....(((((((((.(((..((((((((.((..((.(((((..((((...))))....))))).))..)).))))))))..))).)).)))))))....(((..(........)..)))...	0	13	0	0	0.766421	0.01	0.01	0.01	-6.26007	0	-6.26007	0	0.00027845	0.00041451	AGATATTGGTGCGGTTCAATT
Pfo-miR395d	Pfo-MIR395b	MIR395	5p	CTGAAGTGTTTGGGGGGACTC	21	scaffold255:587143:587382:-	-85.6	CAATAACCCACTGAAGTGTTTGGGGGGACTCCTGGGGGGATCTGATATAAGATACAGTCCAGATATTGATCTGCATTTCAGAGACCTGGAAAGGCTCAGCTTACAACAAAATTTTCAGGTCTGTGATGCATCAGCTCGCTGTAAATACTAGTGCCAGAATGAAATTCAACTCTGAATAACTGAATCAAGACATCATCAGGTTTCCTCCAGAGTCCCCTCAATCGCTTCATTGAGTATCTT	.....((.((.(((((((.((((((((((((.((((((((((((((....(((.((((.(((((....)))))....(((.((((((((((((((...)))..........))))))))))).))).((....)).(((((.......))))).((((.(((...)))..))))....)))).)))........))))))))))).))))))))))))))).))))))).)).)).....	0	13	13	10	0.766421	0.01	0.865429	0.533926	0.175278	5.73857	-6.26007	-0.696775	0.750115	0.861974	TGATTGAGCCGCGCCAATATC
Pfo-miR395e	Pfo-MIR395b	MIR395	5p	CTGAAGTGTTTGGGGGGACTC	21	scaffold246:704311:704547:+	-90.6	CAATAACCCACTGAAGTGTTTGGGGGGACTCCTGGGGGGATCTGATATAAGATACAGTCCAGAAATTGATCTGCATTTCAGAGACCTGGAAAGGCTCAGCTTACAACAAAATTTTCAGGTCTGTGATGCATCAGCTCGCTGTAAATACTAGCGCCAGAATGAAATTCAGCTCTGAATAACTGAATCAAGACATCAGGTTTCCTCCAGAGTCCCCTCAATCGCTTCATTGAGTATCTT	.....((.((.(((((((.((((((((((((.((((((((((((((....(((.((((.......((((..((((..(((.((((((((((((((...)))..........))))))))))).)))))))))))..(((((.......))))).((((.(((...)))..))))....)))).))).....))))))))))).))))))))))))))).))))))).)).)).....	0	13	13	10	0.766421	0.01	0.865429	0.533926	0.175278	5.73857	-6.26007	-0.696775	0.750115	0.861974	TCAACAAAGCTGTGGGAAGAC
Pfo-miR398b	Pfo-MIR398a	MIR398	3p	TGTGTTCTCAGGTCGCCCCTG	21	scaffold224:768336:768435:+	-44.4	AGATGTCCAATAGGGGTGTCATGAGACCACACGAACATGTTAATTTTGCCCATTAATGCAAATAATTCGTGTGTTCTCAGGTCGCCCCTGTAGGACTTTT	.((.((((.(((((((((.(.(((((.(((((((....((((..(((((........)))))))))))))))).))))).).))))))))).)))).)).	515	9	35	8	0.530599	29.1201	2.33	0.427141	2.13464	-6.09116	5.77825	-2.44755	1.13557e-05	1.77096e-05	GGGATTGGTGGATTGGGAATC
Pfo-miR398c	Pfo-MIR398a	MIR398	3p	TGTGTTCTCAGGTCGCCCCTG	21	scaffold240:588279:588378:+	-43.1	AGATGTCCAATGGGGGTGTCATGAGACCACACGAACATGTTAATTTTGCCCATTAATGCAAATAATTCGTGTGTTCTCAGGTCGCCCCTGTAGGACTTTT	.((.((((.(((((((((.(.(((((.(((((((....((((..(((((........)))))))))))))))).))))).).))))))))).)))).)).	515	9	35	8	0.530599	29.1201	2.33	0.427141	2.13464	-6.09116	5.77825	-2.44755	1.13557e-05	1.77096e-05	GGGATTGGTGGATTGGAAATC
Pfo-miR399b	Pfo-MIR399	MIR399	5p	GGGCTTCTCTCCTTTCGGCAGC	22	scaffold756:110778:110909:+	-53.9	TTATAAGCAAACCAGTTGTAGGGCTTCTCTCCTTTCGGCAGCTGCTGGTTTGATGATGACTCATATATCTATGTAAGTAATTACCAATATCTGCCAAAGGAGAGTTGCCCTAAGACTGCTTTAGCTTAATAC	...((((((((.(((((.((((((..(((((((((.(((((.((.((((.....(((.(((.((((....)))).))).))))))).)).))))))))))))))..)))))).))))).))).)))))....	0	9	14	0	0.530599	0.01	0.932	0.01	0.812708	0	-5.72955	-6.54226	0.18669	0.228564	TGCCAAAGGAGAGTTGCCCTA
Pfo-miR398d	Pfo-MIR398a	MIR398	3p	CATGTTCTCAGGTCGCCCCTG	21	scaffold427:364896:364993:-	-38.3	TGATATCCAACCGGGGCAACATGAGAACATATGAGGAAATCATTGTCTTGAGCTCTTGATGATCTTACATGTTCTCAGGTCGCCCCTGTAGGATTATC	.(((((((.((.(((((.((.(((((((((.(((((..((((..............))))..))))).))))))))).)).))))).)).))).))))	0	8	50	11	0.471644	0.01	3.32857	0.587319	2.81913	5.87607	-5.55963	-2.50269	5.84261e-10	9.81258e-10	GGGGCAACATGAGAACATATG
Pfo-miR171m	Pfo-MIR171c	MIR171_1	3p	TGATATTGGCACGGCTCAATCA	22	scaffold1:5499083:5499182:-	-38.9	GTTATATACGTGATATTGGCACGGCTCAATCAAATAACCGAGCTCTATGCCTATGGAGCACGGCTTTCTAATTGAACCGCACCAATATCTCGTATGGTTA	....((((((.((((((((..(((.(((((.......(((.(((((((....))))))).))).......))))).)))..)))))))).))))))....	15	7	0	0	0.412688	0.848159	0.01	0.01	-5.36698	-6.40626	1.03928	0	0.0125152	0.0165606	ATCATGCTATCCCTTTGGATT
Pfo-miR156a	Pfo-miR156a	MIR156	5p	TGACAGAAGAGAGTGAGCAC	20	scaffold138:377730:377853:+	-57.4	AGAGAGAGAGAGAATCAGACTGACAGAAGAGAGTGAGCACACGCAGGCAATTGTATAAGAGTATACCTTTGTATATACGTGTGCTCATTTATCTATCTGTCAGCTTCGCTCTCTATCTCTAACC	(((((.((((((....((.((((((((((((((((((((((((...((((..(((((....)))))..)))).....))))))))))))).))).))))))))))...)))))).)))))....	0	0	0	281251	0.01	0.01	0.01	15016.7	0	20.5181	0	20.5181	0.939328	0.939328	GCTCATTTATCTATCTGTCAGC
Pfo-miR156b	Pfo-miR156a	MIR156	5p	TGACAGAAGAGAGTGAGCAC	20	scaffold84:239992:240098:-	-58.5	GTAAAGGAGGTGACAGAAGAGAGTGAGCACACATGGTGTTTTCTTGCATGAATGATTCTACATGCTTGAAGCTATGGGTGCTCACTCTCTGTCTGTCACCCCACCAC	.....((.((((((((((((((((((((((.((((((...(((..(((((..........)))))..))))))))).))))))))))))).))))))))))).....	192930	0	0	0	0.01	10909	0.01	0.01	0	-20.0571	20.0571	0	0.939328	0.939328	GCTCACTCTCTGTCTGTCACC
Pfo-miR159	Pfo-MIR159a	MIR159	3p	TTTGGATTGAAGGGAGCTCTA	21	scaffold76:1128405:1128598:-	-86.5	GGGATTTGGGAGTGGAGCTCCTTGAAGTCCAATAGAGGATCTTACTGGGAAGAATAAGCTGCTGATTTATGGATCCCTCAGCCCTATCCATAGTTAGATGATAATTGGATGGGTTTGTGGCTTGCATATGTCAGGAGCTTGAATTACCCGTGTTGGAGCCTTCTTTGGATTGAAGGGAGCTCTACACTTTTGCC	.((....(((.((((((((((((..(((((((..((((.(((.((((((.....((((((.(((((.((((.(..((.(((.((((((((..((((.....)))))))))))).))).))..).)))).))))).)))))).....)))).)).))).))))..)))))))..)))))))))))).)))...))	0	0	2657	0	0.01	0.01	176.88	0.01	14.1105	0	0	-14.1105	0	0	GAGCTCCTTGAAGTCCAATAG
Pfo-miR164i	PfoMIR164a	MIR164	5p	TGGAGAAGCAGGGCATGTGCA	21	scaffold191:262519:262633:-	-54.2	AATGGGTGCGCAGCTCTCGTTGGAGAAGCAGGGCATGTGCAAGTTCTCAAGTCGACAAGTGTGAATGGAAATTGCACGTGCTCCCCTTCTCCAACACGGGTTCCTCACCCCCCCT	...(((((.(.(((((..((((((((((..((((((((((((.((((....((.((....))))..)))).))))))))))))..))))))))))..))))).).))))).....	300	0	0	0	0.01	16.9632	0.01	0.01	0	-10.7282	10.7282	0	0	0	CACGTGCTCCCCTTCTCCAAC
Pfo-miR164j	Pfo-MIR164a	MIR164	5p	TGGAGAAGCAGGGCACGTGCA	21	scaffold273:82873:82999:-	-63.8	TGGGGGCGAGTAGCTCTCGTTGGAGAAGCAGGGCACGTGCAAGTTCTTAAGTCAGAACGTGATCTCTGTTTCGTGTGTGGAATTTGCACGTGCTCCCCTTCTCCAACAAGGGTTCCTCACTCTTCAG	.(((((.(((.((((((.((((((((((..(((((((((((((((((.....(.(((((.......))))).).....)))))))))))))))))..)))))))))).)))))).))).)))))...	2728	0	0	0	0.01	154.252	0.01	0.01	0	-13.913	13.913	0	0.939328	0.939328	CACGTGCTCCCCTTCTCCAAC
Pfo-miR164k	Pfo-MIR164a	MIR164	5p	TGGAGAAGCAGGGCACGTGCA	21	scaffold363:177706:177832:+	-58.3	GAATGCNGAGTAGCTCTCGTTGGAGAAGCAGGGCACGTGCAAGTTCTTAAGTCAGAACGTGATCTCTGTTTCGTGTGTGGAATTTGCACGTGCTCCCCTTCTCCAACAAGGGTTCCTCACTCTTCAG	(((....(((.((((((.((((((((((..(((((((((((((((((.....(.(((((.......))))).).....)))))))))))))))))..)))))))))).)))))).)))....)))..	2728	0	0	0	0.01	154.252	0.01	0.01	0	-13.913	13.913	0	0.939328	0.939328	CACGTGCTCCCCTTCTCCAAC
Pfo-miR164l	Pfo-MIR164a	MIR164	5p	TGGAGAAGCAGGGCACGTGCA	21	scaffold38:1191842:1191954:+	-49.2	AATGGGTGCGCAGCTCTCGTTGGAGAAGCAGGGCACGTGCAAGTTCTCAAGTACACACGTGATCTGTCGTTGCACGTGCTCCCCTTCTCCAACACGGGTTCCTCAACCCTCTG	...(((((.(.(((((..((((((((((..((((((((((((.........(((....)))........))))))))))))..))))))))))..))))).).).))))....	2728	0	0	0	0.01	154.252	0.01	0.01	0	-13.913	13.913	0	0.939328	0.939328	CACGTGCTCCCCTTCTCCAAC
Pfo-miR166e	Pfo-MIR166g	MIR166	3p	TCGGACCAGGCTTCATTCCTC	21	scaffold259:482438:482561:-	-61.5	TAAGGAAAGGGGGCGTTTGGAATGGAGGCTGTTCCAAGATCCTTGTTCCATGCAGCTACTCATCGGTTCACCATGGGATGATCTCGGACCAGGCTTCATTCCTCACGCCCCAATTTCCAAACCC	...(((((.(((((((..(((((((((.(((.(((.(((((...((((((((.((((.......))))...))))))))))))).))).))).)))))))))..)))))))..)))))......	232462	0	0	0	0.01	13144.3	0.01	0.01	0	-20.326	20.326	0	0.939328	0.939328	AATGGAGGCTGTTCCAAGATC
Pfo-miR166f	Pfo-MIR166a	MIR166	3p	TCGGACCAGGCTTCATTCCCC	21	scaffold317:373380:373518:-	-48.7	AGAGAAAAATGGTGTTGAGGGGCATGTTGGCTGGCTCGAGGCTGCTTCAGAGTTAAGTTCTGATGAATGAAAATTAAGAATAAATTCTCTGAAATGTTTCGGACCAGGCTTCATTCCCCTCAAAACATATGCATGAAGA	...........((.((((((((.(((..(.((((.(((((((...(((((((....((((((((........))).))))).....)))))))..))))))).)))).)..))).)))))))).)).............	0	0	850958	980331	0.01	0.01	56649.5	52342.4	22.4336	22.3195	0	-0.114082	0	0	GGCATGTTGGCTGGCTCGAGG
Pfo-miR167e	Pfo-MIR167c	MIR167_1	5p	TGAAGCTGCCAGCATGATCTC	21	scaffold54:244426:244534:-	-50.3	AATCGTGCACCACTAGTAGTTGAAGCTGCCAGCATGATCTCAACTTGCCTTCAGCTCGAGGGAAGATCAGATCATGTGGCAGTTTCACCTGTTGATGGATCACGAATAA	..(((((..(((.((((((.(((((((((((.((((((((...(((.(((((.....))))))))...))))))))))))))))))).)))))).)))..)))))....	0	0	0	19532	0.01	0.01	0.01	1042.86	0	16.6702	0	16.6702	0.939328	0.939328	AGATCATGTGGCAGTTTCACC
Pfo-miR167f	Pfo-MIR167a	MIR167_1	5p	TGAAGCTGCCAGCATGATCTA	21	scaffold369:187730:187838:-	-48	CACCGTGCTATAGTATCTGTTGAAGCTGCCAGCATGATCTAAACCTTCCTTCTTGTTAAGGAAAGATCAGATCATGTGGTAGCTTCATCTGATGCCCGTTGCGCGAAAA	...(((((....(((((.(.(((((((((((.((((((((...(.((((((......)))))).)...))))))))))))))))))).).))))).....)))))....	392522	0	0	221633	0.01	22194.7	0.01	11833.6	0	-0.907334	21.0818	20.1745	0.939328	0.939328	AGATCATGTGGTAGCTTCATC
Pfo-miR167h	Pfo-MIR167d	MIR167-1	3p	AGATCATGTGGTAGCTTCATC	21	scaffold411:90810:90919:-	-37.4	CACCGTACAATAGTATCTGTTAAAGCTGCCAGCGTGATCTAAACCTTCCTGCCTTGCTAAGGAAAGATCAGATCATGTGGTAGCTTCATCCGATGCCGTTTGCACGAAAA	...(((.(((..(((((.(...(((((((((.((((((((...(.(((((.........))))).)...)))))))))))))))))...).)))))...))).)))....	282	0	0	433	0.01	15.9454	0.01	23.119	0	0.535939	10.6389	11.1749	0.939328	0.939328	TAAAGCTGCCAGCGTGATCTA
Pfo-miR171f	Pfo-MIR171b	MIR171_1	3p	TGATTGAGCCGTGCCAATATC	21	scaffold3:2253694:2253815:-	-54.7	ATAGTCACTGTGATGTTGGCTCGGCTCACTCAGAGGTGACGAACTATGTAAACTCTTACGCCAAAAGGCTAATGGTTAGGGTTTGTGTTTTTGATTGAGCCGTGCCAATATCTTAGTGCTTT	..((.(((((.(((((((((.(((((((.(((((((..(((((((.....((((.(((.(((....)))))).))))..))))))).))))))).))))))).))))))))).)))))))..	273	0	65	498	0.01	15.4365	4.32714	26.5895	8.75727	0.784512	10.5921	2.61937	4.35497e-22	9.20162e-22	TGTTGGCTCGGCTCACTCAGA
Pfo-miR171g	Pfo-MIR171f	MIR171_1	3p	TTGAGCCGCGCCAATATCACT	21	scaffold193:521624:521733:+	-49.2	GGAGGTAAAGAGAGCGATATTGGTGAGGTTCAATCTGAAGACGGATTTACACATGCCGCTAGTAAAGTACGATCTCAGATTGAGCCGCGCCAATATCACTTTCTATCTGA	..((((..((((((.((((((((((.((((((((((((.((((..(((((...........)))))...)).)))))))))))))).)))))))))).))))))))))..	17	0	9	11	0.01	0.961247	0.599143	0.587319	5.90483	-0.710764	6.58684	-0.0287566	0.00104448	0.0015036	CGATATTGGTGAGGTTCAATC
Pfo-miR171h	Pfo-MIR171f	MIR171_1	3p	TTGAGCCGCGCCAATATCACT	21	scaffold73:1112287:1112396:-	-46.7	GGAGGTAAAGAGAGCGATATTGGTAAGGTTCAATCTGAAGACGGATTTACACATGCCGCTAGTAAAGTACGATCTCAGATTGAGCCGCGCCAATATCACTTTCTATCTGA	..((((..((((((.(((((((((..((((((((((((.((((..(((((...........)))))...)).))))))))))))))..))))))))).))))))))))..	17	0	9	11	0.01	0.961247	0.599143	0.587319	5.90483	-0.710764	6.58684	-0.0287566	0.00104448	0.0015036	CGATATTGGTAAGGTTCAATC
Pfo-miR2111b	Pfo-MIR2111a	MIR2111	5p	TAATCTGCATCCTGAGGTTTA	21	scaffold8:2879975:2880064:-	-47.5	GAGGATCAGGTAATCTGCATCCTGAGGTTTAGATGATTATTACATCTATTGTGTCACCTAGTCCTCGGGCTGCAGATTACCCCGTCCTCA	((((((..(((((((((((.(((((((.((((.((((....(((.....))))))).)))).))))))).)))))))))))..)))))).	0	0	14	103	0.01	0.01	0.932	5.49944	6.54226	9.10314	0	2.56088	2.38692e-05	3.63589e-05	GTCCTCGGGCTGCAGATTACC
Pfo-miR2118	Pfo-MIR2118a	MIR2118	3p	TTTCCTATTCCTCCCATACCGAA	23	scaffold11:2229555:2229662:+	-52.7	AAGAGTCGTCGGAAGCGTCCGGGTTGGGAGCGATGGGAAAGGCTTCCTTTGTAACGGAATATTCCTTTCCTATTCCTCCCATACCGAAGGTTTCCGATCTGTCCTCCC	..((...(((((((((.(.(((..((((((.(((((((((((.((((........))))....))))))))))).))))))..))).).)))))))))...)).....	509	0	142	258	0.01	28.7809	9.45315	13.7753	9.88465	-1.06303	11.4909	0.543217	2.32594e-47	6.09397e-47	GGGTTGGGAGCGATGGGAAAGG
Pfo-miR319c	Pfo-MIR319	MIR159	5p	AGCTGCCGACTCATTCATTCA	21	scaffold583:140070:140192:+	-47.9	ATGAGATTCGGGGCTGAATTAGCTGCCGACTCATTCATTCAACCACTCAGTAGAATACAAGAAGTTTTATGCTACTGTGATTGAGTGAATGATGCGGGAGATAGTTTCATGCCCCTCCCCTCT	..(((....((((((((((((.((.(((..((((((((((((.(((..(((((.(((.((....)).))).)))))))).))))))))))))..))).)).))).)))).)))))....))).	50	0	16	0	0.01	2.8272	1.06514	0.01	6.7349	-8.14323	8.14323	-6.7349	5.26517e-06	8.51527e-06	AGTGAATGATGCGGGAGATA
Pfo-miR393b	Pfo-MIR393a	MIR393	5p	TCCAAAGGGATCGCATTGATCC	22	scaffold323:241650:241764:-	-62.7	CTTGGTGTGAGGTGGAGGATTCCAAAGGGATCGCATTGATCCGATGATATAATAGGATTCTTTTTAATCTTCGGATCATGCGATCCCTTAGGAATTCTCCATCATACTGCACTAA	.(((((((..(((((((((((((.((((((((((((.(((((((.(((.(((.(((...))).)))))).))))))))))))))))))).))))))))))))).....)))))))	0	0	0	38	0.01	0.01	0.01	2.02892	0	7.66457	0	7.66457	0.939328	0.939328	ATCATGCGATCCCTTAGGAAT
Pfo-miR393c	PfoMIR393d	MIR393	3p	GATCATGCGATCCCTTAGGAA	21	scaffold323:241661:241755:-	-57.8	AGGTGGAGGATTCCAAAGGGATCGCATTGATCCGATGATATAATAGGATTCTTTTTAATCTTCGGATCATGCGATCCCTTAGGAATTCTCCATCA	.(((((((((((((.((((((((((((.(((((((.(((.(((.(((...))).)))))).))))))))))))))))))).))))))))))))).	0	0	44	0	0.01	0.01	2.92914	0.01	8.19434	0	0	-8.19434	3.3998e-15	6.64738e-15	CCAAAGGGATCGCATTGATCCG
Pfo-miR398a	Pfo-MIR398a	MIR398	3p	CATGTTCTCAGGTCGCCCCTG	21	scaffold427:364886:365001:-	-46.7	ATTGGTGGTGATATCCAACCGGGGCAACATGAGAACATATGAGGAAATCATTGTCTTGAGCTCTTGATGATCTTACATGTTCTCAGGTCGCCCCTGTAGGATTATCCTCCACTCTC	...(((((.(((((((.((.(((((.((.(((((((((.(((((..((((..............))))..))))).))))))))).)).))))).)).))).))))..)))))...	1097	0	0	0	0.01	62.0287	0.01	0.01	0	-12.5987	12.5987	0	0.939328	0.939328	GGGGCAACATGAGAACATATG
Pfo-miR408a	Pfo-MIR408-3p	MIR408	5p	CGGGGACGAGGCAGAGCATGG	21	scaffold26:1144311:1144416:+	-59	ACAAGGGGGAGACGGGGACGAGGCAGAGCATGGGATGGACCTTTCAACACCATAATTGGTCTTGTTGCCCTTTCCATGCACTGCCTCTTCCCTGGCTCTCCTTTCT	..(((((((((.((((((.(((((((.((((((((.((.(....(((.((((....)))).)))..).)).)))))))).))))))).)))))).)))))))))..	0	0	6816	0	0.01	0.01	453.751	0.01	15.4696	0	0	-15.4696	0	0	ATGCACTGCCTCTTCCCTGGC
Pfo-miR482b	Pfo-MIR482e	MIR482	3p	TTGCCAATACCTCCCATACC	20	scaffold36:389530:389631:-	-44.4	AAAAGTTAGAGGATTGGGAGGATTGGCAAGACAAACGAGAAGGAAATTTTCTTTTCTTTTCTTTTCTTTCCCTTGCCAATACCTCCCATACCGCTGGCCTTT	....(((((.((..((((((((((((((((..(((.((((((((((..........)))))))))))))..))))))))).)))))))..)).)))))....	6	0	0	11	0.01	0.339264	0.01	0.587319	0	0.791736	5.08434	5.87607	0.939328	0.939328	ATTGGGAGGATTGGCAAGA
Pfo-miR530a	Pfo-MIR530a	MIR530	5p	TGCATTTGCACCTGCACCTGC	21	scaffold74:155159:155413:+	-81.1	TGCCTTTATCTGCATTTGCACCTGCACCTGCACCTTCTTCACTCTTTTAATTCTTTTTTCTCTTTGTTTTTCATCAATCTTTATCTAGATTTCCAGCTTTCACACTACAGAAAGAAACCACAGCAAGCAGAAGAATGTTGGGTAAAGAGAACATATTCTACCCTAGGGCTACTGCACACACAAACACATACACACACACATGATGTGAAAGAAGAGAAATTGGAGGAGGTGCAGATGCATATGCAGGTGAAGGCC	.((((((((((((((.((((.((((((((...(((((....(((((((.........(((((((((.........(((((......))))).....(((((........)))))...((.(((((..(....)..)))))))))))))))).........((...))((....)).........(((((.((........)))))))..))))))).....))))))))))))).)))).)))))))))))))).	12	0	0	0	0.01	0.678528	0.01	0.01	0	-6.08434	6.08434	0	0.939328	0.939328	AGGTGCAGATGCATATGCAGG
Pfo-miR530b	Pfo-MIR530a	MIR530	5p	TGCATTTGCACCTGCACCTCG	21	scaffold8:1189801:1189955:-	-68.5	AGAGATGCCTTTATTTTTTCTGCATTTGCACCTGCACCTCGCCAGCTCTGTGTTTATCATTTTCATCATGCATCCTCATCCTTTAATGGCTGCTGCGTAGACACGAGATCAAGAGAGGTGCAGGTGCTGGTGCAGACGAAATATGGTATCTTGTA	.((((((((..((((((.((((((((.(((((((((((((.....(((.((((((((((..........(((.((............)).))))).))))))))))).......))))))))))))).)))))))).)))))).))))))))...	944	0	0	440	0.01	53.3775	0.01	23.4928	0	-1.18402	12.382	11.198	0.939328	0.939328	GAGGTGCAGGTGCTGGTGCAG
Pfo-miR8759a	undef	undef	5p	AGGTGGAAGATTGAGCGCCGG	21	scaffold708:148723:148957:+	-55.5	TTGGTATATTAGGTGGAAGATTGAGCGCCGGCGTAAATAGGGAAGGCGTCAAGTTTTATAATGATCTCATTGACTTGTTACTCTCTAAAGGTGAATACTCTATTCTTCATTTTCCTTATTATGGTTTAATTGGGAGTTGATGTAGATATATTACTTATATATACCTTGCATTTTCTTAATTCTTTTTGTACAGGAATTGTGCCTTTTGTGACTATCTTCCACTTTGATGTTCCCC	..((.((((((((((((((((.(.(((..(((((((.((((((.(....((((((....((((....))))))))))...))))))).(((((((((.(((((...(((..(((((.((((.....)))).))))).))).)))))))).)))))).......(((((((................)))).)))..)))))))...)))..).))))))))).))))))).))..	13	0	0	0	0.01	0.735072	0.01	0.01	0	-6.19981	6.19981	0	0.939328	0.939328	-
Pfo-miR8759b	undef	undef	5p	AGGTGGAAGATTGAGCGCCGG	21	scaffold708:159480:159714:+	-55.5	TTGGTATATTAGGTGGAAGATTGAGCGCCGGCGTAAATAGGGAAGGCGTCAAGTTTTATAATGATCTCATTGACTTGTTACTCTCTAAAGGTGAATACTCTATTCTTCATTTTCCTTATTATGGTTTAATTGGGAGTTGATGTAGATATATTACTTATATATACCTTGCATTTTCTTAATTCTTTTTGTACAGGAATTGTGCCTTTTGTGACTATCTTCCACTTTGATGTTCCCC	..((.((((((((((((((((.(.(((..(((((((.((((((.(....((((((....((((....))))))))))...))))))).(((((((((.(((((...(((..(((((.((((.....)))).))))).))).)))))))).)))))).......(((((((................)))).)))..)))))))...)))..).))))))))).))))))).))..	13	0	0	0	0.01	0.735072	0.01	0.01	0	-6.19981	6.19981	0	0.939328	0.939328	-
