# Supplementary material for: Genome of Paulownia (Paulownia fortunei) illuminates the related transcripts, miRNA and proteins for salt resistance
Source: Sci Rep. 2017 Apr 28;7:1285. doi: 10.1038/s41598-017-01360-9 (PMC5430789; doi:10.1038/s41598-017-01360-9)
Supplement: Supplementary file 14 — Table S13 [file 41598_2017_1360_MOESM14_ESM.xls]

## Sheet: conserved miRNA
Mature sequence	arm	Seq（5P/3P）	FamilyID	Stem-loop sequence ID	Length	location	mfe	pre-sequencing	struct	PF2	PF2S	PF4	PF4S	PF2-std	PF2S-std	PF4-std	PF4S-std	fold-change(log2 PF4/PF2)	fold-change(log2 PF4S/PF2S)	fold-change(log2 PF2S/PF2)	fold-change(log2 PF4S/PF4)	pvalue	fdr	miRNA* Sequence
pfo-miR167c	5p	TGAAGCTGCCAGCATGATCTC	MIR167_1	pfo-MIR167c	21	scaffold54:244437:244524:-	-40.4	CACTAGTAGTTGAAGCTGCCAGCATGATCTCAACTTGCCTTCAGCTCGAGGGAAGATCAGATCATGTGGCAGTTTCACCTGTTGATGG	((.((((((.(((((((((((.((((((((...(((.(((((.....))))))))...))))))))))))))))))).)))))).)).	23774	40212	10262	0	1401.61	2273.75	683.156	0.01	-1.03679	-17.7947	0.697989	-16.0599	0	0	GATCATGTGGCAGTTTCACC
pfo-miR408-3p	5p	CGGGGACGAGGCAGAGCATGG	MIR408	pfo-MIR408-3p	21	scaffold26:1144311:1144416:+	-59	ACAAGGGGGAGACGGGGACGAGGCAGAGCATGGGATGGACCTTTCAACACCATAATTGGTCTTGTTGCCCTTTCCATGCACTGCCTCTTCCCTGGCTCTCCTTTCT	..(((((((((.((((((.(((((((.((((((((.((.(....(((.((((....)))).)))..).)).)))))))).))))))).)))))).)))))))))..	0	0	6816	0	0.01	0.01	453.751	0.01	15.4696	0	0	-15.4696	0	0	ATGCACTGCCTCTTCCCTGGC
pfo-miR159a	3p	TTTGGATTGAAGGGAGCTCTA	MIR159	pfo-MIR159a	21	scaffold76:1128405:1128598:-	-86.5	GGGATTTGGGAGTGGAGCTCCTTGAAGTCCAATAGAGGATCTTACTGGGAAGAATAAGCTGCTGATTTATGGATCCCTCAGCCCTATCCATAGTTAGATGATAATTGGATGGGTTTGTGGCTTGCATATGTCAGGAGCTTGAATTACCCGTGTTGGAGCCTTCTTTGGATTGAAGGGAGCTCTACACTTTTGCC	.((....(((.((((((((((((..(((((((..((((.(((.((((((.....((((((.(((((.((((.(..((.(((.((((((((..((((.....)))))))))))).))).))..).)))).))))).)))))).....)))).)).))).))))..)))))))..)))))))))))).)))...))	0	0	2657	0	0.01	0.01	176.88	0.01	14.1105	0	0	-14.1105	0	0	GAGCTCCTTGAAGTCCAATAG
pfo-miR167d-3p	3p	AGATCATGTGGTAGCTTCAT	MIR167-1	pfo-MIR167d	20	scaffold411:90811:90919:-	-37.4	CACCGTACAATAGTATCTGTTAAAGCTGCCAGCGTGATCTAAACCTTCCTGCCTTGCTAAGGAAAGATCAGATCATGTGGTAGCTTCATCCGATGCCGTTTGCACGAAA	...(((.(((..(((((.(...(((((((((.((((((((...(.(((((.........))))).)...)))))))))))))))))...).)))))...))).)))...	195	0	261	0	11.4963	0.01	17.3751	0.01	0.595854	0	-10.167	-10.7628	1.13454e-05	1.77096e-05	TAAAGCTGCCAGCGTGATCTA
pfo-miR166a-3p	3p	GTAGATTCACGCACAAACTCG	MIR166	pfo-MIR166a	21	scaffold12:143611:143792:+	-66.4	AAGATATATTTCGTGTTTGTGTGTGTATCTATCATTCATTTAGCACATACTCCTACTCCTATCTATGTGTATACAGATAATGGGGGGGGGATTTTGATCTGTCAATTAATTGACAAAATTTCTACCCTATTTGGTATTTGGTAATTGAGTGGTAGATTCACGCACAAACTCGTAATCTGTCT	.(((((.(((.((.(((((((((((.((((((((((((.(((.((.(((((....(((((((.(((.((....)).))))))))))((((.........((((((....)))))).........))))....))))).)).))).)))))))))))).))))))))))).)).))).)))))	110	0	85	0	6.4851	0.01	5.65857	0.01	-0.196691	0	-9.34099	-9.14429	1.38837e-20	2.36203e-12	-
pfo-miR172a	3p	AGAATCTTGATGATGCTGCA	MIR172	pfo-MIR172a	20	scaffold20:1008568:1008742:+	-65.8	CTCAGTCAGTTTTTGCTGATGGAGCATCATCAAGATTCACATAGGTTTCTTTTCGGGCTTAATGGGAATGGTTAATTGGGGGAACCTCCAAAGGGTCCCATTTAATTTTTTCTTTTAAACTCTCTCTTAGATATGAGAATCTTGATGATGCTGCAGCGGCAATGAATGGCTAATT	...(((((....((((((.((.((((((((((((((((.((((....(((....(((.((((.(((((.((((((.(((((...(((....))).))))).)))))).))))).)))).)))......))))))).)))))))))))))))).)).))))))....)))))....	171	269	49	0	10.0814	15.2103	3.262	0.01	-1.62786	-10.5708	0.593358	-8.34961	3.94492e-14	6.98357e-14	GGGATGTTGGCTGGCTCGACG
pfo-miR393d	3p	GATCATGCGATCCCTTAGGAA	MIR393	pfoMIR393d	21	scaffold323:241661:241755:-	-57.8	AGGTGGAGGATTCCAAAGGGATCGCATTGATCCGATGATATAATAGGATTCTTTTTAATCTTCGGATCATGCGATCCCTTAGGAATTCTCCATCA	.(((((((((((((.((((((((((((.(((((((.(((.(((.(((...))).)))))).))))))))))))))))))).))))))))))))).	0	0	44	0	0.01	0.01	2.92914	0.01	8.19434	0	0	-8.19434	3.3998e-15	6.64738e-15	CCAAAGGGATCGCATTGATCCG
pfo-miR319-5p	5p	AGCTGCCGACTCATTCATTCA	MIR159	pfo-MIR319	21	scaffold583:140070:140192:+	-47.9	ATGAGATTCGGGGCTGAATTAGCTGCCGACTCATTCATTCAACCACTCAGTAGAATACAAGAAGTTTTATGCTACTGTGATTGAGTGAATGATGCGGGAGATAGTTTCATGCCCCTCCCCTCT	..(((....((((((((((((.((.(((..((((((((((((.(((..(((((.(((.((....)).))).)))))))).))))))))))))..))).)).))).)))).)))))....))).	0	50	16	0	0.01	2.8272	1.06514	0.01	6.7349	-8.14323	8.14323	-6.7349	5.26517e-06	8.51527e-06	AGTGAATGATGCGGGAGATA
pfo-miR398a-3p	3p	CATGTTCTCAGGTCGCCCCTG	MIR398	pfo-MIR398a	21	scaffold427:364896:364993:-	-38.3	TGATATCCAACCGGGGCAACATGAGAACATATGAGGAAATCATTGTCTTGAGCTCTTGATGATCTTACATGTTCTCAGGTCGCCCCTGTAGGATTATC	.(((((((.((.(((((.((.(((((((((.(((((..((((..............))))..))))).))))))))).)).))))).)).))).))))	8	0	50	11	0.471644	0.01	3.32857	0.587319	2.81913	5.87607	-5.55963	-2.50269	5.84261e-10	9.81258e-10	GGGGCAACATGAGAACATATG
pfo-miR398a	3p	TGTGTTCTCAGGTCGCCCCTG	MIR398	pfo-MIR398a	21	scaffold224:768336:768435:+	-44.4	AGATGTCCAATAGGGGTGTCATGAGACCACACGAACATGTTAATTTTGCCCATTAATGCAAATAATTCGTGTGTTCTCAGGTCGCCCCTGTAGGACTTTT	.((.((((.(((((((((.(.(((((.(((((((....((((..(((((........)))))))))))))))).))))).).))))))))).)))).)).	9	515	35	8	0.530599	29.1201	2.33	0.427141	2.13464	-6.09116	5.77825	-2.44755	1.13557e-05	1.77096e-05	GGGATTGGTGGATTGGGAATC
pfo-miR398a	3p	TGTGTTCTCAGGTCGCCCCTG	MIR398	pfo-MIR398a	21	scaffold240:588279:588378:+	-43.1	AGATGTCCAATGGGGGTGTCATGAGACCACACGAACATGTTAATTTTGCCCATTAATGCAAATAATTCGTGTGTTCTCAGGTCGCCCCTGTAGGACTTTT	.((.((((.(((((((((.(.(((((.(((((((....((((..(((((........)))))))))))))))).))))).).))))))))).)))).)).	9	515	35	8	0.530599	29.1201	2.33	0.427141	2.13464	-6.09116	5.77825	-2.44755	1.13557e-05	1.77096e-05	GGGATTGGTGGATTGGAAATC
pfo-miR390a-5p	5p	AAACTCAGGATGGATAGCGC	MIR390	pfo-MIR390a-5p	20	scaffold220:38758:38911:-	-63.4	AAAACCCATGAAACTCAGGATGGATAGCGCAATAGGGATCTATCTTAAATCACCGCCGGGCCACCACTTCCACCACCGCGCACACGGCGGCGGATAGTCATAACCGCAAGATCGATCATCAAGGGCGCTATCCCTCCTGAGCTTTACGGGTTCT	..(((((.((((.(((((((.(((((((((..(.((((((.(((((........((.((......((((((.((.(((......))).)).))).))).....))))))))).)))).)).)..))))))))).))))))).)))).)))))..	101	119	19	7	5.9545	6.72873	1.26486	0.373748	-2.23501	-4.1702	0.176354	-1.75884	8.11016e-13	1.41657e-12	GGCAAGTTATTTTTGGCTATA
pfo-miR167a-5p	5p	TGAAGCTGCCAGCATGATCTA	MIR167_1	pfo-MIR167a	21	scaffold54:249786:249924:-	-42.4	AGGGAACAAGTGAAGCTGCCAGCATGATCTATCTTGGGATGGTTTTGAATTTAAAGGAAAAAAAAAAAGGAATGATACCATGAAAACATATAAAATTAACCCTGGCTAGGTCATGCTCTGACAGCATCACTCCTTCCTC	.(((((..(((((.(((((.(((((((((((.((.(((.((((((((.....................((.......))(((....))).)))))))).))).)).)))))))))))..).)))).)))))..))))).	432358	373117	359717	207823	25489.9	21097.5	23946.9	11096.2	-0.0900858	-0.927005	-0.272851	-1.10977	8.34167e-169	2.80194e-168	GGTCATGCTCTGACAGCATCACT
pfo-miR167a-5p	5p	TGAAGCTGCCAGCATGATCTA	MIR167_1	pfo-MIR167a	21	scaffold12:1354603:1354753:+	-49.9	GGGGAACACGTGAAGCTGCCAGCATGATCTATCTAGGGATAGTTTCTGAATCAGAGAGGAAAAATGAAAAAAAAAAAAAAGTTATATACCATGAAAAAATATAATACTAACCCTAGCTAGGTCATGCTCCGACAGCCTCACTTTTTCCTCT	((((((...((((.(((((.(((((((((((.((((((.(((((((((...)))))).......................(((((((...........))))))).))).)))))).)))))))))))..).)))).))))...)))))).	432358	373117	359717	207823	25489.9	21097.5	23946.9	11096.2	-0.0900858	-0.927005	-0.272851	-1.10977	8.34167e-169	2.80194e-168	GGTCATGCTCCGACAGCCTCACT
pfo-miR169i-5p	3p	GTAGCCAAGAATGACTTGCCT	MIR169-1	pfo-MIR169i	21	scaffold12:1148981:1149114:+	-45	GGCTTGACAAGTAGCCAAGAATGACTTGCCTACATTTCTCCAATCCCTAGATGGTTGATCAATTAGAAAAGTGTGGAGAAAAAATAAGTTTTGTAGGAAAGTCAGGCAGTCATTCTTGGCTATGCTGACAACCT	((.(((.((.((((((((((((((((.((((((.((((((((....((((.((......)).)))).......)))))))).......((((....)))))).))))))))))))))))))))..)).))))).	81	11	104	68	4.77539	0.621984	6.92343	3.6307	0.535868	2.5453	-2.94067	-0.93124	0.0118482	0.00161678	ATCATGCTATCCCTTTGGATT
pfo-miR7972	3p	TTGTCAGGCTTGTCATTCTCC	undef	pfo-MIR7972	21	scaffold179:56927:57107:+	-65	ACACTAAGTCGAAGGAGAATTTCAAGCTTGACAAATACGTCTTTCATGGCGTCCGTCCGAAACCAACCTTCCTTTTCTCATAAAGAATACACAATAGACTAGTAAAATAGTCAACAGTGATCTTTCCTATTTTTAGGAGGTGAGTCTTATTTGTCAGGCTTGTCATTCTCCTTTGACGGTG	.((((..(((((((((((((..(((((((((((((((((((......))))..........((..((((.(((........(((((...(((....(((((......)))))....))).))))).........)))))))..))..)))))))))))))))..)))))))))))))))))	56	79	50	33	3.30151	4.46697	3.32857	1.76196	0.0117795	-1.34212	0.436174	-0.917725	0	0	-
pfo-miR7972	3p	TTGTCAGGCTTGTCATTCTCC	undef	pfo-MIR7972	21	scaffold213:42410:42587:-	-59.8	CTCAGTCGAAGGAGAATTTCAAGCTTAACAAATACGTCTTTGATGGCGTCCGTCCGAAACCAACCTTTCTTTTCGCACAAAGACTACACAATAGACTAGTAAAATAGTCAACAGTGATCTTTCCTATTTTTAGGAGGTGAGTCTTATTTGTCAGGCTTGTCATTCTCCTTTGACGGCG	....(((((((((((((..(((((((.(((((((((((......)))))..((.(((((...........))))).)).((((((.(((....(((((......)))))...........((((((....))))))))))))))))))))).)))))))..)))))))))))))....	56	79	50	33	3.30151	4.46697	3.32857	1.76196	0.0117795	-1.34212	0.436174	-0.917725	0	0	-
pfo-miR396a-5p	5p	TTCCACAGCTTTCTTGAACTG	MIR396	pfo-MIR396a	21	scaffold97:888655:888789:+	-61.5	AAATGGCCCTTTTCTTATTCTTCCACAGCTTTCTTGAACTGCGCACTGCAGATCACTGTATTGTCCCCTACCGGAGGTGATGCAATCTTTTGCGGTTCAATAAAGCTGTGGGAAGATAATGGGAGGGCCAAGGAG	...((((((((((.(((((.((((((((((((.((((((((((......((((...(((((((.((((....)).)))))))))))))..)))))))))).)))))))))))).))))).)))))))))).....	5605	6336	3744	3215	330.445	358.263	249.243	171.657	-0.406856	-1.06149	0.116606	-0.538025	2.56271e-41	6.21694e-41	TTCAATAAAGCTGTGGGAAG
pfo-miR396a-5p	5p	TTCCACAGCTTTCTTGAACTG	MIR396	pfo-MIR396a	21	scaffold233:210927:211070:+	-66.4	AAATGGCCCTCTTCTTATTCTTCCACAGCTTTCTTGAACTGCACACTGCAGATCACTGTATGGCCAGCAACTGGAGGTGTCATACAACGTCTTTGTGTTTGTGGTTCAATAAAGCTGTGGGAAGATATGGGGAGGGTCAAGGAG	...(((((((((((.((((.((((((((((((.((((((((((.((.(((((.(..(((((((((..(.....)..).))))))))..)..))))))).)))))))))).)))))))))))).)))).))))))))))).....	5647	6401	3765	3246	332.921	361.938	250.641	173.312	-0.409557	-1.06237	0.12056	-0.53225	4.16383e-42	1.02917e-41	TTCAATAAAGCTGTGGGAAG
pfo-miR167d	5p	TGAAGCTGCCAGCATGATCTGG	MIR167_1	pfo-MIR167d	22	scaffold164:476337:476641:-	-90.6	GTGTTGTTGGTCTGAGAGGTTGAAGCTGCCAGCATGATCTGGTTTGATAGCAAATCCATGTTTTGAAATAAATCCCTTCAACCCTTCAAAAATCTTGATCTTGATTACAAAAAGTTTTGAAAGATGTTGATTTTTGTGATGGGATGTTTTCTCTCTTTGATCTGTTTCTGAGTCTTGGCTCAATCAATCAGAGTTTTTTTCTCCCCAATTTTTCATATACACACAATTGATTTGAAGTGAACTTGTTCAAAATTTGGGTCCATCAGGTCATCTAGCAGCTTCAATCACTCACCACCAACACCTAT	((((((.((((..(((.((((((((((((.((.(((((((((((((....)))(((((.((((((((.....((.((((((.....((((((((...(((((....((.....)).....)))))...))))))))...((((..(........(((((((.((....(((((....)))))..))))))))).......)..))))........................)))))).)).....)))))))).)))))..)))))))))))).)))))))))))).))))))).))))))....	5158	15618	3127	3482	304.092	883.104	208.169	185.913	-0.546754	-2.24795	1.53807	-0.163126	2.57425e-64	7.17503e-64	AGGTCATCTAGCAGCTTCAAT
pfo-miR156a-5p	5p	TGACAGAAGAGAGTGAGCAC	MIR156	pfo-miR156a	20	scaffold21:44241:44370:-	-63.3	GATTACAAGGGTAAGGGAGGTGACAGAAGAGAGTGAGCACACATGGTGTTTTCTTGCATGAATAATTCTACATGCTTGAAGCTATGGGTGCTCACTCTCTGTCTGTCACCCCGCCACTCCTCTCTCTCTC	.......(((((...((.((((((((((((((((((((((.((((((...(((..(((((..........)))))..))))))))).))))))))))))).)))))))))))...)).))).........	250571	0	244401	280649	14772.5	0.01	16270.1	14984.6	0.139309	20.515	-20.4945	-0.118747	1.15458e-252	4.08785e-252	GCTCACTCTCTGTCTGTCACC
pfo-miR156a-5p	5p	TGACAGAAGAGAGTGAGCAC	MIR156	pfo-miR156a	20	scaffold72:1083824:1083953:-	-63.1	TCCTTGAAGGGTAAAGGAGGTGACAGAAGAGAGTGAGCACACATGGTGTTTTCTTGCATGAATGATTCTACATGCTTGAAGCTATGGGTGCTCACTCTCTGTCTGTCACCCCACCACTCTCTCTCTCTCT	.......(((((...((.((((((((((((((((((((((.((((((...(((..(((((..........)))))..))))))))).))))))))))))).)))))))))))...)))))..........	250571	0	244401	280649	14772.5	0.01	16270.1	14984.6	0.139309	20.515	-20.4945	-0.118747	1.15458e-252	4.08785e-252	GCTCACTCTCTGTCTGTCACC
pfo-miR156a-5p	5p	TGACAGAAGAGAGTGAGCAC	MIR156	pfo-miR156a	20	scaffold84:239979:240108:-	-63.1	TCCTTGAAGGGTAAAGGAGGTGACAGAAGAGAGTGAGCACACATGGTGTTTTCTTGCATGAATGATTCTACATGCTTGAAGCTATGGGTGCTCACTCTCTGTCTGTCACCCCACCACTCTCTCTCTCTCT	.......(((((...((.((((((((((((((((((((((.((((((...(((..(((((..........)))))..))))))))).))))))))))))).)))))))))))...)))))..........	250571	0	244401	280649	14772.5	0.01	16270.1	14984.6	0.139309	20.515	-20.4945	-0.118747	1.15458e-252	4.08785e-252	GCTCACTCTCTGTCTGTCACC
pfo-miR166a-3p	3p	TCGGACCAGGCTTCATTCCCC	MIR166	pfo-MIR166a	21	scaffold317:373380:373518:-	-48.7	AGAGAAAAATGGTGTTGAGGGGCATGTTGGCTGGCTCGAGGCTGCTTCAGAGTTAAGTTCTGATGAATGAAAATTAAGAATAAATTCTCTGAAATGTTTCGGACCAGGCTTCATTCCCCTCAAAACATATGCATGAAGA	...........((.((((((((.(((..(.((((.(((((((...(((((((....((((((((........))).))))).....)))))))..))))))).)))).)..))).)))))))).)).............	0	0	850958	980331	0.01	0.01	56649.5	52342.4	22.4336	22.3195	0	-0.114082	0	0	GGCATGTTGGCTGGCTCGAGG
pfo-miR171f	3p	TTGAGCCGCGCCAATATCACT	MIR171_1	pfo-MIR171f	21	scaffold193:521624:521733:+	-49.2	GGAGGTAAAGAGAGCGATATTGGTGAGGTTCAATCTGAAGACGGATTTACACATGCCGCTAGTAAAGTACGATCTCAGATTGAGCCGCGCCAATATCACTTTCTATCTGA	..((((..((((((.((((((((((.((((((((((((.((((..(((((...........)))))...)).)))))))))))))).)))))))))).))))))))))..	0	17	9	11	0.01	0.961247	0.599143	0.587319	5.90483	-0.710764	6.58684	-0.0287566	0.00104448	0.0015036	CGATATTGGTGAGGTTCAATC
pfo-miR171f	3p	TTGAGCCGCGCCAATATCACT	MIR171_1	pfo-MIR171f	21	scaffold73:1112287:1112396:-	-46.7	GGAGGTAAAGAGAGCGATATTGGTAAGGTTCAATCTGAAGACGGATTTACACATGCCGCTAGTAAAGTACGATCTCAGATTGAGCCGCGCCAATATCACTTTCTATCTGA	..((((..((((((.(((((((((..((((((((((((.((((..(((((...........)))))...)).))))))))))))))..))))))))).))))))))))..	0	17	9	11	0.01	0.961247	0.599143	0.587319	5.90483	-0.710764	6.58684	-0.0287566	0.00104448	0.0015036	CGATATTGGTAAGGTTCAATC
pfo-miR169o-5p	5p	CAGCCAAGAATGACTTGCCTCT	MIR169-1	pfo-MIR169o	22	scaffold228:279630:279757:-	-47.1	CCTTGTTTATCAGCCAAGAATGACTTGCCTCTAATCTTCTTGAGATGAGATGGTCTCTGTGGGAAAGAAGAATGTGGAGACACAGTCTTGAGGGTTTTGAGGAAGTCATCTTGGCTTAGTTGACGGGC	.((((((....((((((((.((((((.((((.(((((((..(((((......)))))..........((((.((((....)))).)))))))))))..)))))))))))))))))).....)))))).	288	100	168	206	16.9792	5.6544	11.184	10.9989	-0.602329	0.959912	-1.58632	-0.0240801	1.32574e-05	2.0432e-05	CTGCCGATTCCTCCCATTCCACT
pfo-miR408-3p	5p	CGGGGACGAGGCAGAGCATGG	MIR408	pfo-MIR408-3p	21	scaffold26:1144303:1144426:+	-68.9	TGGAGAGAACAAGGGGGAGACGGGGACGAGGCAGAGCATGGGATGGACCTTTCAACACCATAATTGGTCTTGTTGCCCTTTCCATGCACTGCCTCTTCCCTGGCTCTCCTTTCTCTCTCTCTCT	.(((((((..(((((((((.((((((.(((((((.((((((((.((.(....(((.((((....)))).)))..).)).)))))))).))))))).)))))).))))))))).)))))))....	5716	0	0	0	336.989	0.01	0.01	0.01	-15.0404	0	-15.0404	0	0	0	ATGCACTGCCTCTTCCCTGGC
pfo-miR164a	5p	TGGAGAAGCAGGGCACGTGCA	MIR164	pfo-MIR164a	21	scaffold165:201557:201734:-	-64.4	AAGGTGAGTGTTGAGCAAGATGGAGAAGCAGGGCACGTGCATTACTAACTCATGCACACCATTTTCAGATCATTTCCTGGAGTTAAAAACAGACAGCTAGCTAGAAGAGCTTCACTAGCTGCAATGAGTTAGTCCTTCATGTGCCCCTCTTCCCCATCATGACCACTCAATCTTATTT	((((((((((.....((.(((((.((((..(((((((((....((((((((((.........((((((........))))))...........(((((((...(((....))).)))))))..))))))))))....)))))))))..)))).))))).))..))))).)))))....	4582	0	0	0	270.134	0.01	0.01	0.01	-14.7214	0	-14.7214	0	0	0	CATGTGCCCCTCTTCCCCATC
pfo-miR164a	5p	TGGAGAAGCAGGGCACGTGCA	MIR164	pfo-MIR164a	21	scaffold220:208792:208969:+	-62.6	AAGGTGAGTGTTGAGCAAGATGGAGAAGCAGGGCACGTGCATTACTAACTCATGCACACCATTTTCAGATCATTTCCTGGAGTTAAAAACAGACAGCTATCTAGAAGAGCTTCACTAGCTGCAATGAGTTAGTCCTTCATGTGCCCCTCTTCCCCATCATGACCACTCAATCTTATTT	((((((((((.....((.(((((.((((..(((((((((....(((((((((((((.....(((((((((......(((..........)))......)))).)))))(((.....)))))).))))))))))....)))))))))..)))).))))).))..))))).)))))....	4582	0	0	0	270.134	0.01	0.01	0.01	-14.7214	0	-14.7214	0	0	0	CATGTGCCCCTCTTCCCCATC
pfo-miR398f-5p	5p	GGAGTGAAGCTGAGAACACAGG	MIR398	pfo-MIR398f	22	scaffold374:261515:261607:-	-51.4	AAATTCCAGAGGAGTGAAGCTGAGAACACAGGTGGATTGAGGAAATTGGGTGCACCAATGCACTTGTGTTCTCAGGTCACCCCTTTGGGATTC	.(((((((((((.((((..(((((((((((((((.((((..(..........)..)))).))))))))))))))).)))).))))))))))).	276	0	0	0	16.2717	0.01	0.01	0.01	-10.6681	0	-10.6681	0	1.00394e-76	3.13133e-76	TGTGTTCTCAGGTCACCCCTT
pfo-miR171b	3p	TGATTGAGCCGTGCCAATATC	MIR171_1	pfo-MIR171b	21	scaffold3:2253684:2253822:-	-57.7	TGTTGAAATAGTCACTGTGATGTTGGCTCGGCTCACTCAGAGGTGACGAACTATGTAAACTCTTACGCCAAAAGGCTAATGGTTAGGGTTTGTGTTTTTGATTGAGCCGTGCCAATATCTTAGTGCTTTTTTCATTTAT	...(((((.((.(((((.(((((((((.(((((((.(((((((..(((((((.....((((.(((.(((....)))))).))))..))))))).))))))).))))))).))))))))).)))))))..))))).....	205	0	0	0	12.0859	0.01	0.01	0.01	-10.2391	0	-10.2391	0	3.61887e-57	9.67493e-57	TGTTGGCTCGGCTCACTCAGA
pfo-miR171b	3p	TGATTGAGCCGTGCCAATATC	MIR171_1	pfo-MIR171b	21	scaffold426:185737:185888:+	-64.6	TGTTGAAATAGTCACTGTGATGTTGGCTCGGCTCACTCAGACATGACTTGTAACTTTATAAGCTATTATGCCAAAAGGCTATAATGGTGAGTTAGAGTTGGTTTGCGTTTTTGATTGAGCCGTGCCAATATCTTAGTGCTTTTTTCACGTAC	...(((((.((.(((((.(((((((((.(((((((.(((((.(((.....((((((((...(((((((((((....))).))))))))....)))))))).....))).))))).))))))).))))))))).)))))))..))))).....	205	0	0	0	12.0859	0.01	0.01	0.01	-10.2391	0	-10.2391	0	3.61887e-57	9.67493e-57	TGTTGGCTCGGCTCACTCAGA
pfo-miR399a-5p	5p	GGGCTACTCTTATTTGGCATG	MIR399	pfoMIR399a	21	scaffold114:496749:496869:+	-43.4	ACCACTCATAGGGCTACTCTTATTTGGCATGCAATCGTGCTTGGTACAAAGCAGATGGTGATAAATTTCTCACACTTCTGATTCCCATAACACGCCAAAGGAGAGTTGCCCTGTGAATGAT	..((.(((((((((.((((((.((((((.((..(((.(((((......)))))))).((((........)))).................)).)))))).)))))).))))))))).))..	29	0	0	0	1.70971	0.01	0.01	0.01	-7.41761	0	-7.41761	0	1.09035e-08	1.78545e-08	CGCCAAAGGAGAGTTGCCCTG
pfo-miR319-5p	5p	GCTGCCGACTCATTCATTCAA	MIR159	pfo-MIR319	21	scaffold103:308173:308293:-	-38.1	GTCTGAATTTGCTGCCGACTCATTCATTCAAACACAGTAGAGGAGCTGGGCTCGGTGCTACTCTGAATGTGTGAATGATGCGGGAGACAAATTTCATCCCATTCTTCTCTTTGCTTGGACT	....(((((((((.(((..((((((((.((..((.(((((..((((...))))....))))).))..)).))))))))..))).)).)))))))....(((..(........)..)))...	13	0	0	0	0.766421	0.01	0.01	0.01	-6.26007	0	-6.26007	0	0.00027845	0.00041451	TGCCTGGCTCCCTGAATGCCA
pfo-miR319-5p	5p	GCTGCCGACTCATTCATTCAA	MIR159	pfo-MIR319	21	scaffold392:303164:303284:-	-38.1	GTCTGAATTTGCTGCCGACTCATTCATTCAAACACAGTAGAGGAGCTGGGCTCGGTGCTACTCTGAATGTGTGAATGATGCGGGAGACAAATTTCATCCCATTCTTCTCTTTGCTTGGACT	....(((((((((.(((..((((((((.((..((.(((((..((((...))))....))))).))..)).))))))))..))).)).)))))))....(((..(........)..)))...	13	0	0	0	0.766421	0.01	0.01	0.01	-6.26007	0	-6.26007	0	0.00027845	0.00041451	AGATATTGGTGCGGTTCAATT
pfo-miR164a	5p	TGGAGAAGCAGGGCACGTGCA	MIR164	pfo-MIR164a	21	scaffold10:2727567:2727745:+	-60.3	AAGGTGAGTGTAGAGCACGATGGAGAAGCAGGGCACGTGCATTACTAACTCATGCACACCATTCTCAGATCATTTCGTAGAGTTATATATGGTTCAGCTACCTACACGAGCTTCACTAAAAGCAATGAGTTAGTTATTCATGTGCTCTTCTTCCCCATCATGACCACTCAATCTATTAT	.(((((((((.....((.(((((.((((.((((((((((.((.((((((((((((.....(((((..((.....))..)))))......((((..((((.(......)))))..))))...)).)))))))))).)).)))))))))).)))).))))).))..))))).)))).....	4582	2738	0	0	270.134	154.817	0.01	0.01	-14.7214	-13.9183	-0.803107	0	0	0	CATGTGCTCTTCTTCCCCATC
pfo-miR172e-3p	3p	TGAATCTTGATGACGCTGCA	MIR172	pfo-MIR172e	20	scaffold8:1359635:1359730:-	-43	TATTTGCCAATGCAGCATCATCAAGATTCTCATTGCACATCACTATACAGCGGCGCTGGCTGAATGTGAATCTTGATGACGCTGCATTTGCAAAGA	..(((((.((((((((.((((((((((((.((((.............((((.......)))))))).)))))))))))).)))))))).)))))..	30	26	0	0	1.76866	1.47014	0.01	0.01	-7.46652	-7.19981	-0.266703	0	5.78251e-09	9.58872e-09	GGGTTGGGAGCGATGGGAAAGG
pfo-miR166a-3p	3p	TCGGACCAGGCTTCATTCCCC	MIR166	pfo-MIR166a	21	scaffold317:373390:373510:-	-48.7	ATGGTGTTGAGGGGCATGTTGGCTGGCTCGAGGCTGCTTCAGAGTTAAGTTCTGATGAATGAAAATTAAGAATAAATTCTCTGAAATGTTTCGGACCAGGCTTCATTCCCCTCAAAACATA	...((.((((((((.(((..(.((((.(((((((...(((((((....((((((((........))).))))).....)))))))..))))))).)))).)..))).)))))))).))...	1233138	1407696	0	0	72700.2	79596.7	0.01	0.01	-22.7935	-22.9243	0.130749	0	0	0	GGCATGTTGGCTGGCTCGAGG
pfo-miR166a-3p	3p	TCGGACCAGGCTTCATTCCCC	MIR166	pfo-MIR166a	21	scaffold282:64411:64612:-	-73.7	GGGAAGCTTAAATTTTGAGGGGAATGTTGCCTGGCTCGAGGTCCTTAACAAGATCTAGCATGATTTTTCTGATATGCATGTTTCTACATAATTTCTATTGGGCAATTGATCAAACTTTTGATCATTGTAATATATCGATATCATGGATCATGTGTTTGGCGTCGGACCAGGCTTCATTCCCCCCAAGTTCTTGCTCCCTTTC	((((.((......((((.((((((((..((((((.((((.(((....(((.((((...((((((...((.((((((.((((....))))............(((((.((((((....)))))))))))..)))))))).)))))))))).)))....))).)))).))))))..)))))))).)))).....))))))....	1223922	1401768	0	0	72156.9	79261.5	0.01	0.01	-22.7827	-22.9182	0.135484	0	0	0	GGAATGTTGCCTGGCTCGAGG
pfo-miR171c-3p	3p	TGATATTGGCACGGCTCAATCA	MIR171_1	pfo-MIR171c	22	scaffold1:5499083:5499182:-	-38.9	GTTATATACGTGATATTGGCACGGCTCAATCAAATAACCGAGCTCTATGCCTATGGAGCACGGCTTTCTAATTGAACCGCACCAATATCTCGTATGGTTA	....((((((.((((((((..(((.(((((.......(((.(((((((....))))))).))).......))))).)))..)))))))).))))))....	7	15	0	0	0.412688	0.848159	0.01	0.01	-5.36698	-6.40626	1.03928	0	0.0125152	0.00165606	ATCATGCTATCCCTTTGGATT
pfo-miR2111a-5p	5p	TAATCTGCATCCTGAGGTTTA	MIR2111	pfo-MIR2111a	21	scaffold8:2879964:2880074:-	-54.2	AATATTGGGTGAGGATCAGGTAATCTGCATCCTGAGGTTTAGATGATTATTACATCTATTGTGTCACCTAGTCCTCGGGCTGCAGATTACCCCGTCCTCACATCCAGCAGA	....((((((((((((..(((((((((((.(((((((.((((.((((....(((.....))))))).)))).))))))).)))))))))))..))))))))..))))....	57	124	0	0	3.36046	7.01145	0.01	0.01	-8.39252	-9.45357	1.06105	0	2.11348e-16	4.19494e-16	GTCCTCGGGCTGCAGATTACC
pfo-miR397a	5p	TTGAGTGCAGCGTTGATGATA	MIR397	pfo-MIR397a	21	scaffold219:297472:297610:+	-53.6	TTGAGAGCTTGAAAACCTCATTGAGTGCAGCGTTGATGATATCGTCGTTCGTTTTTGTTCGATGGATCCCTTTAGTTCATCATTTTACGAATGTCGTTTCATTAACGCTGCATTCAATAATGTTATTAACTCTTCGAAG	..(((((.((((.(((...((((((((((((((((((((...((.(((((((........(((((((.......))))))).....))))))).))..))))))))))))))))))))...))).))))))))).....	124	1550	0	0	7.31048	87.6431	0.01	0.01	-9.51382	-13.0974	3.5836	0	7.41186e-35	1.64568e-34	TCATTAACGCTGCATTCAATA
pfo-miR397a	5p	TTGAGTGCAGCGTTGATGATA	MIR397	pfo-MIR397a	21	scaffold219:307334:307471:+	-46	TTGAGAGCTTAAAAACCTCATTGAGTGCAGCGTTGATGATATCTTCGTTCGTGTTTCTTCTATGGATCCCTTTGGTTCATCGTTTACAAATGTCGTTTCATTAACGCTGCATTCAATAATGTTTTTAATTCTTTGAAG	..(((((.((((((((...((((((((((((((((((((......((((.(((......(.(((((((.....))))))).)..))).)))).....))))))))))))))))))))...))))))))))))).....	124	1550	0	0	7.31048	87.6431	0.01	0.01	-9.51382	-13.0974	3.5836	0	7.41186e-35	1.64568e-34	TCATTAACGCTGCATTCAATA
pfo-miR164a	5p	TGGAGAAGCAGGGCATGTGCA	MIR164	pfoMIR164a	21	scaffold191:262519:262633:-	-54.2	AATGGGTGCGCAGCTCTCGTTGGAGAAGCAGGGCATGTGCAAGTTCTCAAGTCGACAAGTGTGAATGGAAATTGCACGTGCTCCCCTTCTCCAACACGGGTTCCTCACCCCCCCT	...(((((.(.(((((..((((((((((..((((((((((((.((((....((.((....))))..)))).))))))))))))..))))))))))..))))).).))))).....	0	300	0	0	0.01	16.9632	0.01	0.01	0	-10.7282	10.7282	0	0	0	CACGTGCTCCCCTTCTCCAAC
pfo-miR164a	5p	TGGAGAAGCAGGGCACGTGCA	MIR164	pfo-MIR164a	21	scaffold273:82885:82989:-	-53.9	TAGCTCTCGTTGGAGAAGCAGGGCACGTGCAAGTTCTTAAGTCAGAACGTGATCTCTGTTTCGTGTGTGGAATTTGCACGTGCTCCCCTTCTCCAACAAGGGTTC	.((((((.((((((((((..(((((((((((((((((.....(.(((((.......))))).).....)))))))))))))))))..)))))))))).)))))).	4556	0	2947	4032	268.601	0.01	196.186	215.279	-0.453242	14.3939	-14.7132	0.133985	5.16299e-41	1.18658e-40	CACGTGCTCCCCTTCTCCAAC
pfo-miR164a	5p	TGGAGAAGCAGGGCACGTGCA	MIR164	pfo-MIR164a	21	scaffold363:177716:177820:+	-53.9	TAGCTCTCGTTGGAGAAGCAGGGCACGTGCAAGTTCTTAAGTCAGAACGTGATCTCTGTTTCGTGTGTGGAATTTGCACGTGCTCCCCTTCTCCAACAAGGGTTC	.((((((.((((((((((..(((((((((((((((((.....(.(((((.......))))).).....)))))))))))))))))..)))))))))).)))))).	4556	0	2947	4032	268.601	0.01	196.186	215.279	-0.453242	14.3939	-14.7132	0.133985	5.16299e-41	1.18658e-40	CACGTGCTCCCCTTCTCCAAC
pfo-miR164a	5p	TGGAGAAGCAGGGCACGTGCA	MIR164	pfo-MIR164a	21	scaffold38:1191852:1191942:+	-42.8	CAGCTCTCGTTGGAGAAGCAGGGCACGTGCAAGTTCTCAAGTACACACGTGATCTGTCGTTGCACGTGCTCCCCTTCTCCAACACGGGTTC	.(((((..((((((((((..((((((((((((.........(((....)))........))))))))))))..))))))))))..))))).	4556	0	2947	4032	268.601	0.01	196.186	215.279	-0.453242	14.3939	-14.7132	0.133985	5.16299e-41	1.18658e-40	CACGTGCTCCCCTTCTCCAAC
pfo-miR394a	5p	TTGGCATTCTGTCCACCTCC	MIR394	pfo-MIR394a	20	scaffold3:2235487:2235637:-	-53.8	ACAGAGTTTATTGGCATTCTGTCCACCTCCTGCTATGGAATTCCCTTTTTATTTTTTTTAAGAAAAGACTAGAAAGAAAATATTTTAAGCCCCAAAATCATGTGATATTCTGTTATGGAGGAGGTGGGCATACTGCCAACTGAGCTCTGTT	((((((((((((((((...((((((((((((.(.(((((((...((((((((((((((...))))))).)))))))....................(((....))))))))))...).))))))))))))...)))))).)))))))))).	395	17	76	105	23.2874	0.961247	5.05943	5.60622	-2.2025	2.54405	-4.5985	0.148055	3.58114e-45	9.02172e-45	AGGTGGGCATACTGCCAACT
pfo-miR394a	5p	TTGGCATTCTGTCCACCTCC	MIR394	pfo-MIR394a	20	scaffold426:270196:270341:+	-60.3	ACAGAGTTTATTGGCATTCTGTCCACCTCCTGTTATAGGGAAATCTCTTTAACAAAAAACAAGAATGAAATTTGTTTTTATTTTACACAAAACAGGTGAGTTTTCTCTTATGGAGGAGGTGGGCATACTGCCAACTGAGCTCTGTT	((((((((((((((((...((((((((((((.(...(((((((.(((..............(((((((((.....))))))))).............))).)))))))...).))))))))))))...)))))).)))))))))).	395	17	76	105	23.2874	0.961247	5.05943	5.60622	-2.2025	2.54405	-4.5985	0.148055	3.58114e-45	9.02172e-45	AGGTGGGCATACTGCCAACT
pfo-miR168a-5p	5p	TCGCTTGGTGCAGGTCGGGAA	MIR168	pfo-MIR168a	21	scaffold21:1898977:1899198:-	-88.8	CTGTTGCGGCGGCCTCTAGTTCGCTTGGTGCAGGTCGGGAACTTTCTTTGCCGACGGCTTCGTTTGTACGTTTACGCTGTACGTAGTATACTCCAATCGTACGCAGTACGTACGTACGAGTATAGTAGCAAGATGCGGTGGATAATAATTTGATGTCGTCGTTTTTGGCAAAAATCAGGTTCCTGCCTTGCATCAACTGAATCGGAGACCGCGGTGAATGCG	...((((.((((.((((.(((((.((((((((((.(((((((((..((((((((((((..((((.....(((..(((((((..((.(((((((....((((((.....))))))...))))))).))......)))))))...))).....))))..))))))...))))))....))))))))).)))))))))).))))).)))).)))).)))).....	57898	85753	29901	43933	3413.4	4848.81	1990.55	2345.7	-0.778042	-1.04761	0.506421	0.236848	0	0	TCCTGCCTTGCATCAACTGAAT
pfo-miR168a-5p	5p	TCGCTTGGTGCAGGTCGGGAA	MIR168	pfo-MIR168a	21	scaffold427:375507:375730:+	-84	TTGTTGCGGCGGCCTCTAATTCGCTTGGTGCAGGTCGGGAACTATCTTTGCCGATGGCGTTGCGTTTTGTGTTGAATTGAACAAGTGTACTCTCAAATCGTACATAATACGAATTTGTATGAGTATACGTAGTGAGCATACGGCGTATAATTTGGTATTGCTGTTTTTGGCAAATATAAGCTTCCCGCCTTGCATCAACTGAATCGGAGACCGTCGTGAATGTG	...(((((((((.((((.(((((.((((((((((.((((((((((.((((((((.(((((((((((.((((((.(.........((((((((.(((((((((.....)))).)))))...))))))))....).)))))).))))))............)).))).)))))))).)).)).)))))).)))))))))).))))).)))).))))))))).....	57899	85756	29901	43936	3413.46	4848.98	1990.55	2345.86	-0.778066	-1.04757	0.506447	0.236947	0	0	CCCGCCTTGCATCAACTGAAT
pfo-miR166g-3p	3p	TCGGACCAGGCTTCATTCCTC	MIR166	pfo-MIR166g	21	scaffold259:482448:482555:-	-56.4	AAGGGGGCGTTTGGAATGGAGGCTGTTCCAAGATCCTTGTTCCATGCAGCTACTCATCGGTTCACCATGGGATGATCTCGGACCAGGCTTCATTCCTCACGCCCCAAT	...(((((((..(((((((((.(((.(((.(((((...((((((((.((((.......))))...))))))))))))).))).))).)))))))))..)))))))...	201702	0	128762	223788	11891.4	0.01	8571.87	11948.6	-0.47224	20.1884	-20.1815	0.479163	0	0	GGAATGGAGGCTGTTCCAAGA
pfo-miR2118a	3p	TTTCCTATTCCTCCCATACCGAA	MIR2118	pfo-MIR2118a	23	scaffold11:2229555:2229662:+	-52.7	AAGAGTCGTCGGAAGCGTCCGGGTTGGGAGCGATGGGAAAGGCTTCCTTTGTAACGGAATATTCCTTTCCTATTCCTCCCATACCGAAGGTTTCCGATCTGTCCTCCC	..((...(((((((((.(.(((..((((((.(((((((((((.((((........))))....))))))))))).))))))..))).).)))))))))...)).....	0	509	142	258	0.01	28.7809	9.45315	13.7753	9.88465	-1.06303	11.4909	0.543217	2.32594e-47	6.09397e-47	GGGTTGGGAGCGATGGGAAAGG
pfo-miR172a	3p	AGAATCTTGATGATGCTGCAT	MIR172	pfo-MIR172a	21	scaffold694:120817:121006:+	-65.25	TACAGTCGTTGTTTTCTGGTGTAGCATCATCAAGATTCACAAGCAAAGGCATGGTGGTGAGCTGATGATATCATGCATCCCTTCTCTCTCTCTCTCTCTCTCTCTCTCTCTCTCTCTCTCTCTCTCCACACCAAAGCCTTTAGGTGATGAGAATCTTGATGATGCTGCATCGGCAATAAACGACTACCAA	...(((((((..((.(((((((((((((((((((((((.((.((((((((.(((((..(((..((.((..................................................)))).)))..)))))..))))))..))..)).))))))))))))))))))))))).))..))))))).....	37702	46066	7865	15261	2222.74	2604.75	523.584	814.825	-2.08584	-1.67659	0.228809	0.638068	0	0	GTAGCATCATCAAGATTCAC
pfo-miR172a	3p	AGAATCTTGATGATGCTGCAT	MIR172	pfo-MIR172a	21	scaffold10:867342:867453:-	-47.5	CTGTCGATTTTTTGGCAAATGCAGCGTCATCAAGATTCACATACAGCGCCATGGCATAGTGATGCACAGTGAGAATCTTGATGATGCTGCATTAGCAAATACCGACTCAACT	..((((....((((.(.(((((((((((((((((((((.(((...(((.(((......))).)))...))).))))))))))))))))))))).)))))...))))......	37811	46189	7911	15357	2229.16	2611.71	526.647	819.95	-2.0816	-1.67139	0.228491	0.638701	0	0	GCAGCGTCATCAAGATTCAC
pfo-miR172a	3p	AGAATCTTGATGATGCTGCAT	MIR172	pfo-MIR172a	21	scaffold8:1359626:1359741:+	-54.1	GATAGTCGTTCTTTGCAAATGCAGCGTCATCAAGATTCACATTCAGCCAGCGCCGCTGTATAGTGATGTGCAATGAGAATCTTGATGATGCTGCATTGGCAAATACCGACTCATAT	...(((((...(((((.(((((((((((((((((((((.((((......((((((((....))))..)))))))).))))))))))))))))))))).)))))...))))).....	37812	46190	7910	15358	2229.22	2611.77	526.58	820.004	-2.08182	-1.67132	0.228484	0.638978	0	0	GCAGCGTCATCAAGATTCAC
pfo-miR482a	3p	TTTCCAATTCCACCCATCCCAA	MIR482	pfo-MIR482a	22	scaffold367:366309:366417:-	-57.9	CCCGAGATCTGCTGGGATTGGTGGGTTGGAAATCATATGAAGATTTTGAAATGTTGAAATTTCGGAATCTGTTTTGGTTTCCAATTCCACCCATCCCAATGGGTTTCGG	.((((((((((.((((((.((((((((((((((((.....((((((((((((......))))))))))))....)))))))))).)))))).)))))).))))))))))	6699	8666	2118	4781	394.943	490.01	140.998	255.27	-1.48596	-0.940787	0.311168	0.856347	0	0	GGGATTGGTGGGTTGGAAATC
pfo-miR472b	3p	TTTCCAACTCCACCCATTCCTA	undef	pfo-MIR472b	22	scaffold367:369928:370040:-	-55.8	GCCGAAATCTGTTGGGATTGGTGGATTGGGAATCGAATTCGCCGTTGATTGAGCAGTAATCTCTCAATGTTTGTGGGTCGATTTCCAACTCCACCCATTCCTATGGGTTTCGG	.(((((((((((.(((((.(((((((((((((((((.(((((.....((((((.((....))))))))....)))))))))))))))).)))))).))))).)))))))))))	1220	1329	420	977	71.9257	75.1469	27.96	52.1646	-1.36314	-0.526643	0.0632077	0.899706	1.10521e-70	3.29052e-70	GGGATTGGTGGATTGGGAATC
pfo-miR472b	3p	TTTCCAACTCCACCCATTCCTA	undef	pfo-MIR472b	22	scaffold375:423161:423282:-	-36.1	GATTTTGGCCGAAGTCTGTTGGGATTGGTGGATTGGAAATCAATTCACCATTAAGAAAAGGAAAAGGAGAAAGAAATAGATTTCCAACTCCACCCATTCCTATGGGTTTTGGGAATTTCCCC	........(((((((((((.(((((.(((((((((((((((.((((.((................)).)).....)).))))))))).)))))).))))).)))))))))))..........	1220	1329	420	977	71.9257	75.1469	27.96	52.1646	-1.36314	-0.526643	0.0632077	0.899706	1.10521e-70	3.29052e-70	GGGATTGGTGGATTGGAAATC
pfo-miR395a	3p	CTGAAGTGTTTGGGGGAACTC	MIR395	pfo-MIR395a	21	scaffold246:699560:699665:-	-51	GGTTTCCTCTAGAGTTCCCTTAGAACACTTCATTGGAACCGAGTCCCGCAACCAAGGGTACTGCAGGTAGCTCCACTGAAGTGTTTGGGGGAACTCTGGTTGTGAC	.(((.(..((((((((((((((((.(((((((.((((((((((((((........))).))).).)))...)))).)))))))))))))))))))))))..).)))	39	0	15	35	2.29926	0.01	0.998572	1.86874	-1.20323	7.54592	-7.84503	0.904129	0.00448033	0.00624387	GTTCCCTTAGAACACTTCATTG
pfo-miR395a	3p	CTGAAGTGTTTGGGGGAACTC	MIR395	pfo-MIR395a	21	scaffold255:592275:592379:+	-48.1	GTTTCCTCTAGAGTTCCCTTAGAACACTTCATTGGAACCGAGTCCCCCAACCAAGGGTACTGCAGGTAGCTCCACTGAAGTGTTTGGGGGAACTCTGGTTGTCAC	.......((((((((((((((((.(((((((.((((((((((((((........))).))).).)))...)))).))))))))))))))))))))))).......	39	0	15	35	2.29926	0.01	0.998572	1.86874	-1.20323	7.54592	-7.84503	0.904129	0.00448033	0.00624387	GTTCCCTTAGAACACTTCATTG
pfo-miR395a	3p	CTGAAGTGTTTGGGGGAACTC	MIR395	pfo-MIR395a	21	scaffold33:427264:427368:-	-48.1	GTTTCCTCTAGAGTTCCCTTAGAACACTTCATTGGAACCGAGTCCCCCAACCAAGGGTACTGCAGGTAGCTCCACTGAAGTGTTTGGGGGAACTCTGGTTGTCAC	.......((((((((((((((((.(((((((.((((((((((((((........))).))).).)))...)))).))))))))))))))))))))))).......	39	0	15	35	2.29926	0.01	0.998572	1.86874	-1.20323	7.54592	-7.84503	0.904129	0.00448033	0.00624387	GTTCCCTTAGAACACTTCATTG
pfo-miR160a-3p	3p	GCGTATGAGGAGCCAAGCATA	MIR160	pfo-MIR160a	21	scaffold1463:1193:1315:-	-59.1	TACATACATATATACGTATATGCCTGGCTCCCTGTATGCCATCTGCAGAGCCCACCGGAGAATCGATGGCCCTCCGTGGATGGCGTATGAGGAGCCAAGCATATCCACACATCGTATATGTGT	.....(((((((((((.((((((.(((((((.((((((((((((((.(((.(((.((......)).)))..))).)))))))))))))).))))))).))))))........)))))))))))	424	472	186	533	24.9971	26.6888	12.3823	28.4583	-1.01348	0.092616	0.0944703	1.20057	1.26152e-16	2.54244e-16	TGCCTGGCTCCCTGTATGCCA
pfo-miR160a-3p	3p	GCGTATGAGGAGCCAAGCATA	MIR160	pfo-MIR160a	21	scaffold225:345748:345870:-	-59.1	TACATACATATATACGTATATGCCTGGCTCCCTGTATGCCATCTGCAGAGCCCACCGGAGAATCGATGGCCCTCCGTGGATGGCGTATGAGGAGCCAAGCATATCCACACATCGTATATGTGT	.....(((((((((((.((((((.(((((((.((((((((((((((.(((.(((.((......)).)))..))).)))))))))))))).))))))).))))))........)))))))))))	424	472	186	533	24.9971	26.6888	12.3823	28.4583	-1.01348	0.092616	0.0944703	1.20057	1.26152e-16	2.54244e-16	TGCCTGGCTCCCTGTATGCCA
pfo-miR160a-3p	3p	GCGTATGAGGAGCCAAGCATA	MIR160	pfo-MIR160a	21	scaffold330:227981:228104:-	-55.7	TACTTAGATTAGTACGTATATGCCTGGCTCCCTGTATGCCATTTGCAGAGCCCACCGGAGAAATCGATGGCCCTCCGTAGATGGCGTATGAGGAGCCAAGCATATTCACACATAGTATGTGTGT	((((......))))...((((((.(((((((.((((((((((((((.(((.(((.(((.....))).)))..))).)))))))))))))).))))))).)))))).(((((((...))))))).	424	472	186	533	24.9971	26.6888	12.3823	28.4583	-1.01348	0.092616	0.0944703	1.20057	1.26152e-16	2.54244e-16	TGCCTGGCTCCCTGTATGCCA
pfo-miR827a	3p	CTAGATGATCATCAACAAACA	MIR827-2	pfo-MIR827a	21	scaffold82:635837:635956:+	-50.8	ATTCTGCTGCCCTGAATGTGTTTGTTGATGGTCATCTAATCATCTTATGTGCAAAACGCCTTTCGTTCAACATCTGTGGCTAGATGATCATCAACAAACATGTTCGCTGTAGCTCGGATC	((((.(((((..((((((((((((((((((((((((((.(((.(..((((....((((.....))))..))))..)))).))))))))))))))))))))))))))..)))))..)))).	139	264	76	223	8.19481	14.9276	5.05943	11.9066	-0.695735	-0.326227	0.865201	1.23471	0.000602431	0.000886725	TTTGTTGATGGTCATCTAATC
pfo-miR164a	5p	TGGAGAAGCAGGGCACATGCC	MIR164	pfo-MIR164a	21	scaffold143:285776:285875:-	-42.6	TGACTGAAGCTGGAGAAGCAGGGCACATGCCTAATTGCTGGAATTGCTCAAATCCTCTTCTGAGAATTTGGCATGTGCTCAGTCCCTCCAGCTTTCTACC	.....((((((((((..((.(((((((((((.((((..(((((..(........)..)))))..)))).))))))))))).))..)))))))))).....	83	101	16	57	4.8933	5.71094	1.06514	3.04338	-2.19976	-0.908054	0.22292	1.51463	1.38837e-10	2.36202e-10	GTGTGAATGATGCGGGAGACAA
pfo-miR164a	5p	TGGAGAAGCAGGGCACATGCC	MIR164	pfo-MIR164a	21	scaffold6:1747443:1747561:+	-52.4	TGGCTGAAGCTGGAGAAGCAGGGCACATGCCTAATCGTTCGAATCCTCTTCTGAGAATCTGGCATGTGCTCTGGCTCTCCAGCTTTGTCCCTCATCCCGACGAATATTATACAAGCCAA	(((((..(((((((((..(((((((((((((..((..((.(((.....))).))..))..)))))))))))))..)))))))))(((((.........)))))..........))))).	83	101	16	57	4.8933	5.71094	1.06514	3.04338	-2.19976	-0.908054	0.22292	1.51463	1.38837e-10	2.36202e-10	CATGTGCTCTGGCTCTCCAGC
pfo-miR160a-5p	5p	TGCCTGGCTCCCTGTATGCCA	MIR160	pfo-MIR160a	21	scaffold52:308940:309064:+	-53.5	TGGAAAGGTGAGATGGGATATGCCTGGCTCCCTGTATGCCACACGGCGACGTCAATCAGGCGGATGGATTGGCTGAGGCGGGCGGCGTACGAGGAGCCAAGCATGCTGTAAACCGCCGTCAACCC	......(((..(((((..(((((.(((((((.((((((((.(.((.(...(((((((.........)))))))...).)).).)))))))).))))))).)))))..........))))).))).	345	153	88	545	20.3396	8.65123	5.85829	29.099	-1.79574	1.74999	-1.23332	2.31242	9.36999e-31	2.04578e-30	GCGTACGAGGAGCCAAGCATG
pfo-miR2111a-5p	5p	TAATCTGCATCCTGAGGTTTA	MIR2111	pfo-MIR2111a	21	scaffold8:2879975:2880064:-	-47.5	GAGGATCAGGTAATCTGCATCCTGAGGTTTAGATGATTATTACATCTATTGTGTCACCTAGTCCTCGGGCTGCAGATTACCCCGTCCTCA	((((((..(((((((((((.(((((((.((((.((((....(((.....))))))).)))).))))))).)))))))))))..)))))).	0	0	14	103	0.01	0.01	0.932	5.49944	6.54226	9.10314	0	2.56088	2.38692e-05	3.63589e-05	GTCCTCGGGCTGCAGATTACC
pfo-miR171b	3p	TGATTGAGCCGTGCCAATATC	MIR171_1	pfo-MIR171b	21	scaffold228:113348:113457:+	-46.1	TGTGGTGCATTGACTGGCTAGTTATGATGTTGGAACGGTTCAATCAAATCAAATCTCCCAAGAATTGGGTTCTTTATTTTGATTGAGCCGTGCCAATATCATGTTCCACT	.((((.(((.(((((....)))))(((((((((.((((((((((((((..(((...(((((...)))))...)))..)))))))))))))).)))))))))))).)))).	207	272	66	504	12.2038	15.38	4.39372	26.9099	-1.47381	0.807084	0.333724	2.61462	9.58446e-15	1.79366e-14	TGTTGGAACGGTTCAATCAAA
pfo-miR171b	3p	TGATTGAGCCGTGCCAATATC	MIR171_1	pfo-MIR171b	21	scaffold155:88425:88537:-	-50	CAGTAAATGCGTAGTTATGATGTTGGAACGGCTCAATCAAATCAAATCTCCCAAGAATTGGGTCCTTTAGTTTGATTGAGCCGTGCCAATATCATGTTCCGTTTTGCCATTTT	..(((((.(((....(((((((((((.(((((((((((((((.(((...(((((...)))))...))).))))))))))))))).)))))))))))...))))))))......	207	272	66	504	12.2038	15.38	4.39372	26.9099	-1.47381	0.807084	0.333724	2.61462	9.58446e-15	1.79366e-14	TGTTGGAACGGCTCAATCAAA
pfo-miR171b	3p	TGATTGAGCCGTGCCAATATC	MIR171_1	pfo-MIR171b	21	scaffold228:111792:111904:+	-47.3	CAGTAAATGCGTAGTTATGATGTTGGAACGGCTCAATCAAATCAAATCTCCCAAGAATTGGGTCCTTTAGTTTGATTGAGCCGTGCCAATATCATGTTCCATTTTGCCATTTT	..(((((((.(....(((((((((((.(((((((((((((((.(((...(((((...)))))...))).))))))))))))))).)))))))))))..))).)))))......	207	272	66	504	12.2038	15.38	4.39372	26.9099	-1.47381	0.807084	0.333724	2.61462	9.58446e-15	1.79366e-14	TGTTGGAACGGCTCAATCAAA
pfo-miR171b	3p	TGATTGAGCCGTGCCAATATC	MIR171_1	pfo-MIR171b	21	scaffold3:2253694:2253815:-	-54.7	ATAGTCACTGTGATGTTGGCTCGGCTCACTCAGAGGTGACGAACTATGTAAACTCTTACGCCAAAAGGCTAATGGTTAGGGTTTGTGTTTTTGATTGAGCCGTGCCAATATCTTAGTGCTTT	..((.(((((.(((((((((.(((((((.(((((((..(((((((.....((((.(((.(((....)))))).))))..))))))).))))))).))))))).))))))))).)))))))..	0	273	65	498	0.01	15.4365	4.32714	26.5895	8.75727	0.784512	10.5921	2.61937	4.35497e-22	9.20162e-22	TGTTGGCTCGGCTCACTCAGA
pfo-miR160a-5p	5p	TGCCTGGCTCCCTGTATGCCA	MIR160	pfo-MIR160a	21	scaffold164:143179:143303:-	-69.4	GAGATGGGAGTGATGGGACATGCCTGGCTCCCTGTATGCCACTCGGCGATACCAATCCGGTGGATGGATTGGCTGAATCGGGTGGCGTATGAGGAGTCAAGCATGTCGTTAAACCGTCGCTTCGT	......(((((((((((((((((.(((((((.((((((((((((((.....((((((((.....)))))))).....)))))))))))))).))))))).)))))))......))))))))))..	348	0	0	538	20.5165	0.01	0.01	28.7252	-11.0026	11.4881	-11.0026	11.4881	1.47704e-96	4.71931e-96	GGCGTATGAGGAGTCAAGCATG
pfo-miR171d-5p	5p	AGATATTGGTGCGGTTCAATT	MIR171_1	pfo-MIR171d	21	scaffold1:5499083:5499182:+	-52.1	TAACCATACGAGATATTGGTGCGGTTCAATTAGAAAGCCGTGCTCCATAGGCATAGAGCTCGGTTATTTGATTGAGCCGTGCCAATATCACGTATATAAC	.....(((((.(((((((((((((((((((((((.(((((.((((.((....)).)))).))))).))))))))))))))))))))))).))))).....	242	2507	0	669	14.2672	141.756	0.01	35.7197	-10.4785	-1.98862	3.31263	11.8025	2.32791e-67	6.62948e-67	TTGAGCCGTGCCAATATCACG
pfo-miR171d-5p	5p	AGATATTGGTGCGGTTCAATT	MIR171_1	pfo-MIR171d	21	scaffold39:661913:662012:+	-52.9	GTAACACACGAGATATTGGTGCGGTTCAATTAGAAAGCCGTGCTCTGTAGGTGTAGAGCTCGGTTATTTGATTGAGCCGTGCCAATATCACGTATTTATA	.......(((.(((((((((((((((((((((((.(((((.((((((......)))))).))))).))))))))))))))))))))))).))).......	242	2507	0	669	14.2672	141.756	0.01	35.7197	-10.4785	-1.98862	3.31263	11.8025	2.32791e-67	6.62948e-67	TTGAGCCGTGCCAATATCACG

## Sheet: novel miRNA
miRNA	Seq（5P/3P）	Length	Arm	location	MFE	pre-length(nt)	seq	struct	B2	B2S	B4	B4S	B2-std	B2S-std	B4-std	B4S-std	fold-change(log2 B4S/B2S)	fold-change(log2 B4/B2)	fold-change(log2 B2S/B2)	fold-change(log2 B4S/B4)	pvalue	fdr		*
pfo-M195	TGTGATATTATGCGCTGTCGG	21	3p	scaffold1:4210123:4210465:-	-79.30(kcal/mol)	343(nt)	AAGTTCTTGATTCCAAAATTGTACACTATATCTACAGGGCAGTAATACCTGGGAGATGCAGCCACCAAGTCCCATCCCCTCAAAGAACTGATGGAAAGACAGAGCAGCCAGCAAAGGCTTTATTGTATCTGGGCTCTCAGAAGCCCCTAGTGAGACTCCAATTATTACCGAGTGCACCACAATTCCCAGCTCCAAAACCTACAAAAATAATCATCCAATCACAAAACTTGGAAGAAATAAAAAATGGTTGGTTTTAGGAACAGGAGCAAGAATGACTCCTTATCGGTTAAATAAATCCTTAACCAGCATACTTGTGATATTATGCGCTGTCGGACAAGATCTG	.((.(((((..(((...((.((.((..(((((.(((((..........(((((((((((((.......((((((((...((...))...)))))...))).....((((......))))...))))))).(((((......)))))...(((..((((...........)))).)))......)))))).(((((((((.((........((.(((((.........))))).))...........)).)))))).)))..(((((((....)).)))))....((((((........))))))......))))))))))..)).)).)).)))))))).)).	1168	208	343	343	68.86	11.7611	22.834	18.3137	0.638892	-1.59248	-2.54964	-0.318263	7.74181e-85	6.30405e-84	TCTCGGACCAGGCTTCATTCC
Pfo-M10	CTGATGTAGGGATTGAATCGATT	23	5p	scaffold109:336306:336524:-	-42.30(kcal/mol)	219	TACACTCCGACTGATGTAGGGATTGAATCGATTCAAATCGTTATCCCAACACGAATAAATATCCAAGTTCTTCAATTCAAACCCCTTTGATTGAAAACTAATTCACTTATAGGATTCCAAATGTTATTCCTCTAACGATATCCACACCTTGGATGCCCACTCGCTATCGAATCCTATGCTAGTAGTTTTCGATTCGATAATTATATCCCAAAATAATTT	............(((((((..((((((((((......((((.........))))...........((((.((((((.((((....))))))))))))))((((.(((((((((((((....(((((......))))).((((((.....)))))).............))))))))))..))))))).))))))))))..)))))))............	18	11	0	0	1.0612	0.621984	0.01	0.01	-5.9588	-6.72955	-0.770746	0	1.68976e-34	6.42108e-34	-
Pfo-M113a	AGGAGACCTTGGGGGAGAACT	21	3p	scaffold295:67326:67466:+	-57.40(kcal/mol)	141	ATTGATTGTTACTCTCCCTCAAGGGCTTCTGGCCTGCTGCATACTCAGTATCATCGATCACAATGATGGTACGTAGAAATGTTATACTTGAAACATGGTGCGTGTGCGCCAGGAGACCTTGGGGGAGAACTAACAAACCAT	.....((((((.((((((((((((.((((((((.....((((((.(((((((((((.......)))))))))......(((((........)))))..)).)))))))))))))).))))))))))))..)))))).....	0	63	141	141	0.01	3.56227	9.38657	7.52836	1.07954	9.87445	8.47665	-0.318263	4.95235e-47	2.01632e-46	TCTCCCTCAAGGGCTTCTGG
Pfo-M119	TCGAACCAGACAGCATTCCCC	21	3p	scaffold302:151850:151951:+	-46.10(kcal/mol)	102	CAAAAGCTGAGGGGAATGAAGCCTGGTCCGAGATCATTCAACAGAATGTCTGTACACATCAAAGAATGGTCTCGAACCAGACAGCATTCCCCTCAACATTTC	.......(((((((((((..(.(((((.(((((((((((.(((((...)))))..........))))))))))).))))).)..))))))))))).......	14	8	0	0	0.825376	0.452352	0.01	0.01	-5.49937	-6.36698	-0.867607	0	1.68976e-34	6.42108e-34	-
Pfo-M122b	AGAGGGCACGTATTACTATCATT	23	3p	scaffold111:460100:460195:-	-19.90(kcal/mol)	96	ACAATGCATAGACATAGTAAATGTGTGATTTATATGTAATACCATAGATCATATGTGCGTAGCAGAGGGCACGTATTACTATCATTCATGTCCATT	.....((((.((.(((((((((((((..(((.((((((....((((.....))))))))))..)))..)))))).)))))))...)))))).....	0	0	96	0	0.01	0.01	6.39086	0.01	0	9.31987	0	-9.31987	2.35623e-26	6.24676e-26	-
Pfo-M125a	TGAGGGGCATGTTGGCTGGCT	21	5p	scaffold317:373206:373513:-	-114.10(kcal/mol)	308	AAAATGGTGTTGAGGGGCATGTTGGCTGGCTCGAGGCTGCTTCAGAGTTAAGTTCTGATGAATGAAAATTAAGAATAAATTCTCTGAAATGTTTCGGACCAGGCTTCATTCCCCTCAAAACATATGCATGAAGAACAATGCAATATGGGCTAGCTCCAGGTTTAAGGAAATATGTTTGATTTTCTCGTGAGTGTTAAGGTTGAGAGGAATGTTGTCTGGCTCGAGGTCATGGAGGTGACTCTTGTGATTTTCCAGGAAAACCATGAATGACTCTCGGACCAGGCTTCATTCCCCCCAACCATCATTTG	.(((((((.((((((((.(((..(.((((.(((((((...(((((((....((((((((........))).))))).....)))))))..))))))).)))).)..))).))))))))..(((((((((........)))).))))).((((..(((........)))..)).))(((((.(((....))).)))))(((((.(.((((((..((((((.((((((((((...(((...(((((.((...)))))))..)))....))))).))))).))))))..)))))).).)))))))))))).	17	6	308	308	1.00224	0.339264	20.504	16.4449	5.59909	4.3546	-1.56275	-0.318263	1.62746e-78	1.03073e-77	CCAGGCTTCATTCCCCTCAAA
Pfo-M126	CCGGCGTCGTCATTGCACCAC	21	3p	scaffold31:1479595:1479700:+	-55.30(kcal/mol)	106	CTAGCAACATAGTTGTTTGTGGTGCAATGGGAGACGCCGAGATGGTACCATTTCTGCAGTCCAACCCGGCGTCGTCATTGCACCACTGACAACCATATGTTGCCTC	...((((((((((((((.((((((((((((..(((((((.(.(((.((..........))))).).))))))).)))))))))))).))))))..))))))))...	34576	31947	106	106	2038.44	1806.41	7.05657	5.65962	-8.31821	-8.17428	-0.174343	-0.318263	0	0	GGTGCAATGGGAGACGCCGAGA
Pfo-M136a	CCATTGGTGGTATCAAGATCT	21	5p	scaffold352:267051:267146:-	-51.30(kcal/mol)	96	GGCGCCGCCACCATTGGTGGTATCAAGATCTGCCGAGGGTTCCTTAACAGTGAACTCCAGTGCCCGATTTTGATACCATCAACGGTGGTAGCTCCG	((.((.((((((.(((((((((((((((((.(((..((((((((....)).))))))..).))..))))))))))))))))).)))))).)).)).	0	35	96	0	0.01	1.97904	6.39086	0.01	-7.62866	9.31987	7.62866	-9.31987	2.91332e-32	8.30296e-32	ATTTTGATACCATCAACGGTG
Pfo-M136b	TGGAGTAAGTTAGAGGTCAAACA	23	3p	scaffold141:305101:305387:-	-42.10(kcal/mol)	287	TTTCTACCTTTGTAACCATTTATCTTCCTCCATCAAGAGATTCATATTTTTTCCTCAGCAAAATAAAATTTAGAAAGACATAATAAAAGTAGGAATGTGTAAAAATAGAAGAGAAACTAGAGAATGCATTTCTATTACTACAAGAAGCTTACATTACTAGAAAACATATATATTAGAAAACTAAGCCTAAAGAAACCCTCTACCCCCCCCCCCTCCTCTCTTACAAGCTTAATACATGGCCTATTTGTAGTACTTGGAGTAAGTTAGAGGTCAAACAAATAATGGAG	.(((((..(((((.(((.((((.(((.(((((..(((((((....)))))))....................................((((((((((((.....(((........)))....))))))))))))(((((((((..(((((..((.((((............)))).))..)))))....(((.....))).........................(((........)))...)))))))))..))))).))).)))))))...)))))...)))))	0	0	287	0	0.01	0.01	19.106	0.01	0	10.8998	0	-10.8998	2.05596e-08	3.90632e-08	-
Pfo-M139c	GGATTGGGAGGATTGGCAAGA	21	5p	scaffold36:389518:389641:-	-56.70(kcal/mol)	124	AAAAGTTCAGAAAAGTTAGAGGATTGGGAGGATTGGCAAGACAAACGAGAAGGAAATTTTCTTTTCTTTTCTTTTCTTTCCCTTGCCAATACCTCCCATACCGCTGGCCTTTCTGAATCTTTTT	(((((((((((((.(((((.((..((((((((((((((((..(((.((((((((((..........)))))))))))))..))))))))).)))))))..)).))))).)))))))).))))).	2465	0	124	0	145.325	0.01	8.25486	0.01	0	-4.1379	-13.827	-9.6891	0	0	TTGCCAATACCTCCCATACCGC
Pfo-M194a	GATATCCCTATATGTCGTCGCTA	23	3p	scaffold556:211596:211706:+	-42.90(kcal/mol)	111	TCACAAATTTTAGCGACGATATGTGGTTGATATTGTCACTAATATTATATAATTTTTTGTAACAAATATGTTAGCGACGATATCCCTATATGTCGTCGCTAAGTATCATTA	........((((((((((((((((((..(((((((((.(((((((..(((((....)))))......))))))).))))))))).))))))))))))))))))........	0	10	0	0	0.01	0.56544	0.01	0.01	-5.8213	0	5.8213	0	0.00939328	0.00939328	GCGACGATATGTGGTTGATATTGT
Pfo-M194b	GATATCCCTATATGTCGTCGCTA	23	3p	scaffold579:36943:37054:+	-36.30(kcal/mol)	112	TTACAAATTTTAGCGACGATATGTGGTTGATATTATCACTAATATTATATAAAAATTTTTTAACAAATATGTTAGCGACGATATCCCTATATGTCGTCGCTAAGTATTATTT	........((((((((((((((((((..((((((.((.(((((((....(((((...)))))......))))))).)).)))))).))))))))))))))))))........	0	10	0	0	0.01	0.56544	0.01	0.01	-5.8213	0	5.8213	0	0.00939328	3.93278e-05	GCGACGATATGTGGTTGATATTAT
Pfo-M2	AGAAGATTTATGTGACTTAGAT	22	5p	scaffold100:1135189:1135266:+	-33.90(kcal/mol)	78	CTAGTCCAAGAGAAGATTTATGTGACTTAGATCAAAATTACATTTTGTTAAGTCACATAAATCTTTTGTTGGGATTGC	.((((((((.((((((((((((((((((((..((((((...)))))))))))))))))))))))))).)).)))))).	517	1001	78	78	30.48	56.6005	5.19257	4.16462	-3.76456	-2.55334	0.892953	-0.318263	1.67443e-69	9.54426e-69	TTAAGTCACATAAATCTTTTGT
Pfo-M20a	TGAACGAAAGAATTCAGAGATCA	23	3p	scaffold1266:5571:5690:-	-26.50(kcal/mol)	120	AATTATTGGTATGAAATTGATTTTTTTTTAGTTTAGCTATGAGAACTTGTCTAAAATGTTATTGATTTTGATCCAATTTCATGTAGTTGAACGAAAGAATTCAGAGATCATATAGTAAAA	..((((((.(((((..((((.(((((((..(((((((((((.(((.(((..((((((.......))))))...))).))).)))))))))))))))))).))))...)))))))))))..	30	39	0	120	1.76866	2.20521	0.01	6.40711	1.53876	-7.46652	0.318259	9.32353	4.04075e-13	1.53549e-12	-
Pfo-M20c	TGAACGAAAGAATTCAGAGATCA	23	3p	scaffold328:566088:566256:-	-34.70(kcal/mol)	169	GTTTGCGTAGTTGATTTAATAGTTTTGCATTTTTTTGTTTTGCACTTGAAATTATCAGTATGAACTTTGTTTTTTATAAGTTTAGCTACAAGAACTTGTTTAAAATGTTATTGATTTTAATCCAGTTTCTTATAGTTGAACGAAAGAATTCAGAGATCATATAGTAAAA	.(((((............(((((((((((...........))))....)))))))..((((((.(((((..((((....(((((((((.(((((.(((.(((((((.......)))))))..))).))))).)))))))))...))))..))))).)))))).))))).	30	39	0	169	1.76866	2.20521	0.01	9.02335	2.03274	-7.46652	0.318259	9.81752	4.04075e-13	1.53549e-12	-
Pfo-M20e	TGAACGAAAGAATTCAGAGATCA	23	5p	scaffold1477:590:763:-	-29.90(kcal/mol)	174	TTCTTGTAGTTGAACGAAAGAATTCAGAGATCATACAGTAAAACATTCACACATCTTCGCTTCCTACTTGGTTGTTATTGTTTGCTTAGTTGATTTAATGGTTTCACATTTTTTTGTTTTGAACATTAAATTATCAGTATTAACTTGGTTTTTTTTTAGTTTAGTTATAAGAAC	((((((((((((((((((((((..(.(((...((((((((((.((...(((.(((..............))))))...))))))))..(.((((((((((.....(((......)))......)))))))))).).))))...))).)..))))))).))))))))))))))).	30	39	0	174	1.76866	2.20521	0.01	9.29032	2.07481	-7.46652	0.318259	9.85958	4.04075e-13	1.53549e-12	-
Pfo-M20d	TTGCTTGACCAACTAGAGCATGA	23	5p	scaffold147:394243:394324:+	-45.50(kcal/mol)	82	ACTAATCACTTTGCTTGACCAACTAGAGCATGATTATGCTTTTACATAGTATTGCTCTAGTTGGATAAGCAAAGTGAAGAGC	.((..((((((((((((.((((((((((((..((((((......))))))..)))))))))))).))))))))))))..)).	0	0	82	82	0.01	0.01	5.45886	4.37819	8.77419	9.09246	0	-0.318263	3.21501e-09	6.31916e-09	-
Pfo-M201	TAAGTAATGCAAATCAACGACC	22	5p	scaffold588:240516:240629:+	-48.50(kcal/mol)	114	TATGCAGAGATAAGTAATGCAAATCAACGACCCAGAAAAATCAAGTTTGACTCCAACTACTGGAAACTTGTAGGTCATTTTGGGCTGTTGATTTGCATTACTTTGCCTTGCATC	.((((((.(..((((((((((((((((((.(((((((....((((((....((((.....)))))))))).......))))))).))))))))))))))))))..).)))))).	0	6651	0	0	0.01	376.074	0.01	0.01	-15.1987	0	15.1987	0	0	0	CTGTTGATTTGCATTACTTTGC
Pfo-M214b	TTCGGCGCTGATATATTTTCA	21	3p	scaffold65:783211:783383:-	-35.90(kcal/mol)	173	AGAGGGGTTAATCAAGTGGTATGTTAGTTGCCAAGAGTTGGTAAGTTGTTACACAAATTTCTTACCTAATGAATTAAATTGTATTTTTTGGTCAGATACAGCTAGATTTTGAAGTTACATTATGAATCAAAATTGTAGAGCTTTCGGCGCTGATATATTTTCATATATCTTTT	.(((((((.........(((((((((((.(((.((((((((((((..(((.....)))..))))))............((((((((.......))))))))(((((((((((..............)))))))).))))))))).)))))))))))))).......)))))))	25	34	173	173	1.47389	1.92249	11.5169	9.23692	2.26443	2.96605	0.383354	-0.318263	9.15017e-33	2.67466e-32	GTGGTATGTTAGTTGCCAAGAG
Pfo-M22b	CGGGTGACTTGGGTGTTGCAA	21	3p	scaffold126:1020121:1020259:-	-58.00(kcal/mol)	139	ACATGCATCAAACAAGATCATCAACCGTTACGACACCCGAGGCACCCGGGCTGATCATGCTCCTAACGAAGTACTTAACAGCTTCCTTAGCAGCTTGAGTGGGTGTGCCGGGTGACTTGGGTGTTGCAACTGGTGCTGC	.((.((((((................(((.(((((((((((.((((((((((.((((.(((.((((.(((((........))))).)))).))).))).).)))...))))))).))))))))))).))))))))))).	566	702	139	139	33.3688	39.6939	9.25343	7.42157	-2.41912	-1.85044	0.250417	-0.318263	2.05152e-51	8.99513e-51	ACGACACCCGAGGCACCCGGG
Pfo-M225a	CAAAATTGTAGATCTTTCGGC	21	5p	scaffold71:1265561:1265888:+	-62.80(kcal/mol)	328	TATAAAGAACCAAAATTGTAGATCTTTCGGCACTGATATATTTTCATAAATCTTTTGTCAAATTTGACGGTCAGATGAAGGAGATATGGTCAAAGTATCGAGTCATGTCCAAGAGCCATCCTTTAACAACAACAACAATTTTCAAACTATGTTTTTATCATTTTGACACATTTTCACACCATTTTGTCTCATCAAACTTGTTTATTTACCTCTTGTATATAACATATCCGAATGTCAGCCCAAAATAAATGGGCTCACGAGATATAACCCAATTGGTAAAATATGTTATTATTGGGCTGAACTCTGATCCGAATTTTGGTGATCCATT	........(((((((((...((((.((((((.((((((......((((.......(((((....)))))(((((((((.(((((((((((.(((((.........(((..(((.......)))..))).........)))))...))))))))))).))).))))))...............((((......))))........((((((..(((........(((((((..((..((((((.......)))))))))).)))))....)))..)))))).))))....))))))))))))....))))..)))))))))........	165	142	328	328	9.72765	8.02924	21.8354	17.5128	1.12507	1.16651	-0.276827	-0.318263	1.91048e-11	4.18837e-11	-
Pfo-M225b	CAAAATTGTAGATCTTTCGGC	21	5p	scaffold71:186342:186669:-	-62.80(kcal/mol)	328	TATAAAGAACCAAAATTGTAGATCTTTCGGCACTGATATATTTTCATAAATCTTTTGTCAAATTTGACGGTCAGATGAAGGAGATATGGTCAAAGTATCGAGTCATGTCCAAGAGCCATCCTTTAACAACAACAACAATTTTCAAACTATGTTTTTATCATTTTGACACATTTTCACACCATTTTGTCTCATCAAACTTGTTTATTTACCTCTTGTATATAACATATCCGAATGTCAGCCCAAAATAAATGGGCTCACGAGATATAACCCAATTGGTAAAATATGTTATTATTGGGCTGAACTCTGATCCGAATTTTGGTGATCCATT	........(((((((((...((((.((((((.((((((......((((.......(((((....)))))(((((((((.(((((((((((.(((((.........(((..(((.......)))..))).........)))))...))))))))))).))).))))))...............((((......))))........((((((..(((........(((((((..((..((((((.......)))))))))).)))))....)))..)))))).))))....))))))))))))....))))..)))))))))........	165	142	328	328	9.72765	8.02924	21.8354	17.5128	1.12507	1.16651	-0.276827	-0.318263	1.91048e-11	4.18837e-11	-
Pfo-M225d	CATTTGGATCTGTAATATTAA	21	3p	scaffold257:472363:472621:-	-44.30(kcal/mol)	259	TCTCGTCTAGAAAACCTATTTGATAGCTACAAGATCCAAAATTTGCAGCCAACTTTGATAGCCTTGTAGTTACTAAGATTCGACTTCCATTAGTATTACTTGGAAGGAACCTTTTTACCTTGTCCCAAGCCTGGATATCCCACATATCATCCATTACTATCAAATACTTCCTCTCAAATAATTGTTTGTGCAGTAGTTCTCCTAGTTGATCATCACTGCTCTCTTGTTCATTTGGATCTGTAATATTAATGTGATGCAA	...((((............((((((..((((.((((((((....((((.....((((((((((..(((((.(((((.............))))))))))..))..(((............(((((.......)))))............)))....))))))))..........(((((....))))).(((((.(.((........)).)...)))))....))))...)))))))))))).))))))...))))...	0	0	259	0	0.01	0.01	17.242	0.01	0	10.7517	0	-10.7517	2.05596e-08	3.90632e-08	-
Pfo-M231a	TGAGACTGACATGCATAAACATA	23	3p	scaffold76:80121:80196:-	-35.90(kcal/mol)	76	ATAGTAATTGATATGTTTATGCATGTCAGTCTTTGCAAAAGATTGAGACTGACATGCATAAACATATATTGTATTG	.(((((....(((((((((((((((((((((((...........)))))))))))))))))))))))....)))))	23	18	76	76	1.35598	1.01779	5.05943	4.05784	1.99527	1.89964	-0.413889	-0.318263	1.65011e-09	3.35914e-09	TGTTTATGCATGTCAGTCTTTGC
Pfo-M242c	AGAAGATAAAGGTGATTGTGAA	22	3p	scaffold878:54404:54501:+	-20.00(kcal/mol)	98	CCCAATCGAGCTGCAATCCCTAGATCTCCTCGCTAAAGTGTCGAAGTAAGTTTTCTGCATTTAAATAGAAGATAAAGGTGATTGTGAACTTTCCAAAT	.......(((.((((((((((..((((.((.....((((((.((((.....)))).))))))....)).))))..))).)))))))..))).......	16	31	98	98	0.943287	1.75286	6.524	5.23248	1.57778	2.78999	0.893944	-0.318263	4.38361e-18	1.06326e-17	TGCAATCCCTAGATCTCCTCG
Pfo-M245b	AGGTGCAGGTGCTGGTGCAGA	21	3p	scaffold8:1189810:1189949:-	-57.80(kcal/mol)	140	GCCTTTATTTTTTCTGCATTTGCACCTGCACCTCGCCAGCTCTGTGTTTATCATTTTCATCATGCATCCTCATCCTTTAATGGCTGCTGCGTAGACACGAGATCAAGAGAGGTGCAGGTGCTGGTGCAGACGAAATATGG	.((..((((((.((((((((.(((((((((((((.....(((.((((((((((..........(((.((............)).))))).))))))))))).......))))))))))))).)))))))).)))))).))	249	761	140	140	14.6799	43.03	9.32	7.47497	-2.5252	-0.655441	1.5515	-0.318263	7.27413e-08	1.35943e-07	-
Pfo-M245a	AATGATTTGTTGATTGTTTAATT	23	3p	scaffold270:545598:545781:+	-36.30(kcal/mol)	184	TACTTAGCCATTAATTGAATAATTTACCAATCATATTGATCTGAGAGGTGATATATATATCTAGTTCTATGTGTAGAAAATTATAAATTGCATGTAAGATAGGAATATACTTGCATGATTTGTTTAGTCTTAATTGAGATTCATAGAACCCAATGATTTGTTGATTGTTTAATTCACATAGGAA	..((((......((((((((((((.((.((((((((..(((........)))..)))......((((((((.((....((((((((((..(((((((((((....))).))))))))....)))))....)))))...)).))))))))....))))).)).))))))))))))....))))..	0	0	184	0	0.01	0.01	12.2491	0.01	0	10.2585	0	-10.2585	2.97941e-54	1.35861e-53	-
Pfo-M250	AGAGGTATGTTCCATGATCGTCA	23	5p	scaffold97:1111718:1111793:-	-18.00(kcal/mol)	76	CCAGAGCTATAGAGGTATGTTCCATGATCGTCATTCTATAAGCGACCATGCCCCATAACTATGTATAGTCTAGGGA	((..(((((((.(((((((...((((.((((..........)))).))))...))).))).).))))).))..)).	0	48	76	0	0.01	2.71411	5.05943	0.01	-8.08434	8.98283	8.08434	-8.98283	1.06818e-25	2.76755e-25	GCGACCATGCCCCATAACTATGTAT
Pfo-M255	ATGTGAATATGTGGAAAGAAGTA	23	3p	scaffold100:316572:316663:-	-32.50(kcal/mol)	92	TAATTGGGTGTGTATCTCATCATATATTCACACACATATATATGAATGTGTGTGTTTATATGTGAATATGTGGAAAGAAGTACACTTGATGT	..((((((((((..(((..((((((((((((((((((((((....))))))))))......))))))))))))..)))..))))))))))..	26	0	0	0	1.53284	0.01	0.01	0.01	0	-7.26007	-7.26007	0	2.05596e-08	3.90632e-08	-
Pfo-M258	TTTCCAACTCCACCCATTCCTA	22	3p	scaffold375:423171:423275:-	-34.50(kcal/mol)	105	GCCGAAGTCTGTTGGGATTGGTGGATTGGAAATCAATTCACCATTAAGAAAAGGAAAAGGAGAAAGAAATAGATTTCCAACTCCACCCATTCCTATGGGTTTTGG	.(((((((((((.(((((.(((((((((((((((.((((.((................)).)).....)).))))))))).)))))).))))).)))))))))))	1216	0	0	105	71.6898	0.01	0.01	5.60622	9.13089	-12.8076	-12.8076	9.13089	0	0	GGGATTGGTGGATTGGAAATC
Pfo-M259	TGTTGTAGACAAATGCGTGCATA	23	5p	scaffold8:744217:744401:-	-28.80(kcal/mol)	185	AACATTGATTTGTTGTAGACAAATGCGTGCATAAATACTTGATCTCATAAATAAGTATTGGTGTTAAGAGATAATTTGCAAATAGTAAGACAATATCATGATTACATTAATATATGAGTTATTTGATAACATCTTTCCATTGAAACCTTCATTATGTATGTATTCTAATAGTGGCAATTAAAAGA	....((((((.(((.((....((((((((((((((((((((..........))))))).(((((((..(((((((((((.....)))).......(((((((((...)))).))))))))))))..)))))))((((....))))......)))))))))))))....))..)))))))))....	17	0	0	185	1.00224	0.01	0.01	9.87763	9.94802	-6.64709	-6.64709	9.94802	2.20268e-05	3.86316e-05	TGTATGTATTCTAATAGTGGCAAT
Pfo-M263b	TGTTGTAGACAAATGCGTGCATA	23	5p	scaffold1068:24108:24292:+	-31.20(kcal/mol)	185	AACATTGATTTGTTGTAGACAAATGCGTGCATAAATACTTGATCTCATAAACAAGTATTGGTGTTAAGAGATAATTTGCAAATAGTAAGACAATATCATGATTACATTAATATATGAGTTATTTGATAACATCTTTCCATTGAAACCTTCATTATGTATGTATTCTAATAGTGGCAATTAAAAGA	....((((((.(((.((....((((((((((((((((((((..........))))))).(((((((..(((((((((((.....)))).......(((((((((...)))).))))))))))))..)))))))((((....))))......)))))))))))))....))..)))))))))....	17	0	0	185	1.00224	0.01	0.01	9.87763	9.94802	-6.64709	-6.64709	9.94802	2.20268e-05	3.86316e-05	TGTATGTATTCTAATAGTGGCAAT
Pfo-M281a	TCACACACCAAGATTGTCCTC	21	3p	scaffold1220:623:724:-	-28.10(kcal/mol)	102	TTCTAGCCCTCTTCATGAGATGCGATTCTTGGATGCGGATCAAAGTTGGAATCTACTTCGGCAGAAGGTGTTCACACACCAAGATTGTCCTCATGAGTTGGA	.((((((.....(((((((..(((((.(((((.((.(((.((..((((((......))))))......)).)).).)))))))))))).)))))))))))))	33	0	102	102	1.94553	0.01	6.79029	5.44605	9.08907	1.80331	-7.60402	-0.318263	1.49623e-11	3.34452e-11	GATGCGATTCTTGGATGCGGATC
Pfo-M288	TTTTTGCACAGGCCATCCAAC	21	5p	scaffold644:119199:119297:-	-41.30(kcal/mol)	99	GTGAGGGATAACAACTTGGGTTTTTGCACAGGCCATCCAACCATTAAAATCTTGGTTTTGGGTGATGTGTGTAAAAACCAGAGTCTTTTCTCTCAAAAT	.(((((((.....((((.((((((((((((.(.((((((((((.........))))..)))))).).)))))))))))).))))....)))))))....	191	698	99	99	11.2605	39.4677	6.59057	5.28587	-2.90046	-0.772794	1.8094	-0.318263	1.02478e-05	1.85436e-05	TGGGTGATGTGTGTAAAAACC
Pfo-M295c	AGGTGTAGATCACGAGATGTCTA	23	3p	scaffold359:60112:60313:+	-53.10(kcal/mol)	202	GTGTGTATAGATGTGGACGTTTCGTTGCTGATTTTTACTTGATTACCGCTTTGGTGGAGACATGGCTTCGAGAGACACATACTTTTTATTTTTGAGTAGGCAAGGCCACCATTACATTACAGGATGTTGCAGTTATTTAGGGCCTTCCTATTGATGGTCGTCCAGTTATAGGTGTAGATCACGAGATGTCTATATCACAGTA	...(((...((((((((((((((((....(((((.((((((...(((.....)))((((......))))(((((.......)))))......(.((((((.((((((((....(((((....)))))....)).......)))))))))))).)(((....)))....)))))).))))))))))))))))))))))))...	0	0	202	0	0.01	0.01	13.4474	0.01	0	10.3931	0	-10.3931	1.00472e-66	5.20626e-66	-
Pfo-M295a	CCATCAGGCTCGTAGGAATAAT	22	3p	scaffold14:927247:927319:+	-26.80(kcal/mol)	73	GGATAAAGGAGTATTTATAATGACTCCTGATGGGCTTGGGCCCATCAGGCTCGTAGGAATAATTCCAATTAAA	.......(((((((((...((((..((((((((((....)))))))))).))))..)))).))))).......	22	0	73	0	1.29702	0.01	4.85972	0.01	0	1.90567	-7.01906	-8.92473	3.21501e-09	6.31916e-09	ATTTATAATGACTCCTGATGGGC
Pfo-M295b	CCATCAGGCTCGTAGGAATAAT	22	3p	scaffold236:179831:179903:-	-26.80(kcal/mol)	73	GGATAAAGGAGTATTTATAATGACTCCTGATGGGCTTGGGCCCATCAGGCTCGTAGGAATAATTCCAATTAAA	.......(((((((((...((((..((((((((((....)))))))))).))))..)))).))))).......	22	0	73	0	1.29702	0.01	4.85972	0.01	0	1.90567	-7.01906	-8.92473	3.21501e-09	6.31916e-09	ATTTATAATGACTCCTGATGGGC
Pfo-M296	TCATGCTCCTAGATCGACGGTCCTCA	26	5p	scaffold14:2232217:2232299:-	-22.70(kcal/mol)	83	TCACTAGTCATGTCATGCTCCTAGATCGACGGTCCTCATTTGATGTTGACACGACCTCGGGTTGGGACGTGCAAAAAAAAAGA	..........((.((((.((((((.((((.((((.(((........)))...)))))))).))))))))))))..........	100	0	0	0	5.89555	0.01	0.01	0.01	0	-9.20348	-9.20348	0	3.02482e-28	8.41046e-28	ACGACCTCGGGTTGGGACGTGCA
Pfo-M302	GTGGACCTTCGCAGAGAGTTGCA	23	5p	scaffold155:329616:329694:-	-21.10(kcal/mol)	79	TGTAAATGGTGTGGACCTTCGCAGAGAGTTGCAATCGGACGATTGAGATTGATCATTGGCAAGGAGTACACTATAAAGG	.....((((((((..((((..(((.(((((.(((((....))))).)))...)).)))..))))..)))))))).....	46	0	0	0	2.71195	0.01	0.01	0.01	0	-8.08319	-8.08319	0	2.26431e-13	5.16262e-13	AGATTGATCATTGGCAAGGAGTACAC
Pfo-M326b	TGCGGAGAAGATGAATCATAG	21	3p	scaffold21:907191:907326:-	-62.60(kcal/mol)	136	GTACAATTATGGTTCATTCATTGATTCATCTTCTTCGTAGAGAGAGAGAGAAATCATATGAAGTGGTGCATAACCAAAATTCATCTCTCCAACTCTGCGGAGAAGATGAATCATAGAATGAATTATAGATTGCATG	...((((((((((((((((..(((((((((((((((((((((...((((((.......((((.((((.....))))...))))))))))...)))))))))))))))))))))..))))))))))).)))))....	4019	0	0	136	236.942	0.01	0.01	7.2614	9.5041	-14.5322	-14.5322	9.5041	0	0	TTGATTCATCTTCTTCGTAGA
Pfo-M35b	ATTCTGATGGGAATCTGCGGATA	23	5p	scaffold146:589863:589976:-	-34.20(kcal/mol)	114	AGGGGTTTGAATTCTGATGGGAATCTGCGGATATATTTCAATATGGAGCAATCACTATACTGGCAGTGGGACCCTGCGATTGAAGTGTCTCGAGCGATCAGAGTTGAGCTTCTT	((((((((.(((((((((.(....((..((((((..((((((.((.((...(((((........)))))....)).))))))))))))))..))).))))))))))))))))).	0	0	114	114	0.01	0.01	7.58914	6.08676	9.24953	9.56779	0	-0.318263	3.60211e-38	1.17326e-37	TCTCGAGCGATCAGAGTTG
Pfo-M361	TGGGTCTATGAGCCGTCGGAT	21	5p	scaffold627:20762:20848:-	-43.20(kcal/mol)	87	ATTGCACTAGTGGGTCTATGAGCCGTCGGATATGATGTTGATGTCATCATGTATGATCCGATGGCTTATAACCCCACTTGGGTAGTA	(((((.((((((((..(((((((((((((((((((((.......)))))).....)))))))))))))))..))))).)))))))).	6	44	0	0	0.353733	2.48793	0.01	0.01	-7.9588	-5.14459	2.81422	0	0.0235987	0.00368528	CCGATGGCTTATAACCCCACT
Pfo-M364a	CAGGAGTGGAATTGGAGTAAA	21	5p	scaffold2:674886:675003:-	-56.10(kcal/mol)	118	AATCGGCGGAGTGACTTGTCCAGGAGTGGAATTGGAGTAAAACTTGTGTCTCTGTGGACATATAAAGAAGTGGGTTTTCCTCCATATCCAGTCCTGGCTGAGTCTCCTCCTGCTGAGG	..(((((((((.((((((.((((((.((((..(((((.(((((((((((((....)))))))..........)))))).)))))..)))).)))))).))))))..)))).)))))..	337	483	118	118	19.868	27.3107	7.85543	6.30033	-2.11597	-1.33868	0.459022	-0.318263	3.52171e-20	8.72772e-20	TCCTCCATATCCAGTCCTGGC
Pfo-M378a	GAGCAGATTGAGACACACAA	20	5p	scaffold34:906676:906809:+	-36.60(kcal/mol)	134	AGCCTTGGGTGAGCAGATTGAGACACACAAAGTGTGAAGATAACCAAGAGATGGCACACCCTACAAGAAGGGTAAGTCTTATGGGAAACTTGACCTATGGATGTGTATCATTTGCTTGATAAATGTAATTGCTA	(((.(((.((((((((((.((.(((((((.((.((.(((.(..(((.(((((.....(((((......)))))..))))).)))..).))).)))).))..))))).)))))))))).....)).)))..))).	0	0	134	134	0.01	0.01	8.92057	7.15461	9.48273	9.80099	0	-0.318263	3.60211e-38	1.17326e-37	-
Pfo-M383b	TTTCCAACTCCACCCATTCCTA	22	3p	scaffold367:369928:370040:-	-55.80(kcal/mol)	113	GCCGAAATCTGTTGGGATTGGTGGATTGGGAATCGAATTCGCCGTTGATTGAGCAGTAATCTCTCAATGTTTGTGGGTCGATTTCCAACTCCACCCATTCCTATGGGTTTCGG	.(((((((((((.(((((.(((((((((((((((((.(((((.....((((((.((....))))))))....)))))))))))))))).)))))).))))).)))))))))))	1216	0	0	113	71.6898	0.01	0.01	6.03337	9.23682	-12.8076	-12.8076	9.23682	0	0	GGGATTGGTGGATTGGGAATC
novel-M39	TGATATTGGCACGGCTCAATCA	22	5p	scaffold1:5499083:5499182:-	-38.90(kcal/mol)	100(nt)	GTTATATACGTGATATTGGCACGGCTCAATCAAATAACCGAGCTCTATGCCTATGGAGCACGGCTTTCTAATTGAACCGCACCAATATCTCGTATGGTTA	....((((((.((((((((..(((.(((((.......(((.(((((((....))))))).))).......))))).)))..)))))))).))))))....	7	15	0	0	0.412688	0.848159	0.01	0.01	-6.40626	-5.36698	1.03928	0	0.0125152	0.0200949	ATTGAACCGCACCAATATCTCG
Pfo-M409a	ATGGATTTCAATAATGGCATTTA	23	3p	scaffold47:400408:400708:-	-60.70(kcal/mol)	301	TCCCTTCTTGTTTAGTGACGATTATTGATTTTTATATCACCAATGATATAACAAATATTTGGATTCATTTAGCTTGATGTATGGTTCCATTACAGTGACTACAAATGTGAAAGCTTGATTTGTTGTAGACAAATGTGTGCATAAATACTTGATCTCATAAATAAATATTGGTGTTAAAGAGATAATTTACAAATAGTAAGACAATATCATGATTATCTTAATGCATGAGCTATTTGATAATATATTTTGTTTGAAACCTTCATTGTGTATGGATTTCAATAATGGCATTTAAAAGAGATAA	....(((((....((((.(.((((((((..((((((.(((.(((((.....((......((((.((((.((......)).)))).))))......))........(((((...(..(((((((.(((.((....)).))))))))).)..)...)))))..........(((.(((((((((((..(((((((((((.........(((((((((...)))).))))))))))))).)))..)))))).))))).))).))))))))))))))..)))))))).)))))...)))))....	34	0	301	301	2.00449	0.01	20.038	16.0712	10.6503	3.32144	-7.64709	-0.318263	1.49623e-11	3.34452e-11	-
Pfo-M417	TTTGAATTGGTGGTACGGATCTC	23	3p	scaffold295:411358:411713:-	-60.30(kcal/mol)	356	TTCATTAACGGAGTTCGTGAGACCCATTCAAGTTGAAACAAGGTAGCCCAAATAAAGGTGTGGACATAAAATATTGCTACACATTTTTATAAAGCAAAAGCACAAAGAAAAATTGAAGAGGTTCTAAGAAATAATCATGATTAGTTCCTCCATCTAGAAATGATTGTCAAATACTTAATAATTAGAAGTATTATGGGTATTGATTTATTTGGTAAAAAAACCTTTCAGAGCCATGCACTTATATATTAATATGTTTTTTTTCTTATATATATTTAATTTTTCAACTTCATTATCGTATTATAATATTTTTTTATCATCAACCATTTGAATTGGTGGTACGGATCTCAAATCCTATC	..........(((((((((..(((.(((((((((((.....((....))..(((((((((((..((........))...)))))))))))...((....)).....(((((((((((...((..((((((((((((((..((((.........))))..))))))))...((((((.........))))))(((((.(.((((.......(((......)))..))))).))))).....(((((....))))).....)))))).))...)))))))))))..................................)))))...)))))).)))..)))))).)))..........	44	0	0	0	2.59404	0.01	0.01	0.01	0	-8.01906	-8.01906	0	2.26431e-13	5.16262e-13	-
Pfo-M419	TTCTCCTTCCTTGTCTATCCC	21	5p	scaffold183:654325:654618:+	-60.10(kcal/mol)	294	CCCACTCTTGTTCTCCTTCCTTGTCTATCCCTCCTGAGCTATTGGAACTTAGAGTTACTTCAAGCATCTCTCCCATGGATAAATGGCATCAAGAAACGCTATAGAATCAAACTTTTGTTTCCATTCTATCTTAGAGATGTAAAAGGGTACTCAGTAAACTAGTGATTGTACTTTCATATTTCATATTTCATACTAGAACTCTTTTTAGTACATGTTGCAGATTACATATTTCTTGTGGCCATGAATTTGAATTGTATTAGAGGGGCAGATGGCCAGATGTAGACATTCTGTGAA	..(((...(((.((.(.((.((((((.((((((.....((((.(((....((((((......))).))).))).))))....(((((..(((((((....(((((((.((((....))))..)))))))....(((((((...((((((((((.((...)).)))..))))))).)))))))........((((((((....)))))))).((((........)))).)))))))..))))).................)))))).))))))...)).).)))))....)))..	65	0	0	0	3.8321	0.01	0.01	0.01	0	-8.58199	-8.58199	0	3.02482e-18	8.41046e-18	-
Pfo-M423	TAAGCTGCCAGCTTGATCTGGT	22	5p	scaffold52:140963:141211:+	-69.60(kcal/mol)	249	TTTGAGAGGTTAAGCTGCCAGCTTGATCTGGTTAGAAACAAGTCCATCTTATGAAATTCTTCAATCCCTTCTAAAACTGCTGCATACTCGATAAAAAAAAAAAAAAAAAAAATGGTTTTAGGGATTCGATTTCGAGTATTCAATCAGCAGAAGTTTTTATATGAATCCTTGTATGTAGAATTACTGGAGTTGAAGTGAACTTTCAAGATTTGGTTCCATCAGGTCATCTGGCAGCTTCAATCACTCACC	..((((.((((((((((((((..(((((((((..((..((((((..((....))....(((((((.((........((((((.((((((((............((((........))))............)))))))).....)))))).((((((((((((........)))))))))..))))).)))))))(((....))).))))))..)).))))))))).)))))))))).)))).))))..	33	70	0	0	1.94553	3.95808	0.01	0.01	-8.62866	-7.60402	1.02464	0	8.62522e-10	1.78777e-09	CAGGTCATCTGGCAGCTTCAAT
Pfo-M424	TGTGGGAAGATATGGGGAGGG	21	3p	scaffold233:210917:211072:+	-69.10(kcal/mol)	156	GGCTCTTCAGAAATGGCCCTCTTCTTATTCTTCCACAGCTTTCTTGAACTGCACACTGCAGATCACTGTATGGCCAGCAACTGGAGGTGTCATACAACGTCTTTGTGTTTGTGGTTCAATAAAGCTGTGGGAAGATATGGGGAGGGTCAAGGAGAA	..(((((......(((((((((((.((((.((((((((((((.((((((((((.((.(((((.(..(((((((((..(.....)..).))))))))..)..))))))).)))))))))).)))))))))))).)))).))))))))))))))))..	19	0	0	0	1.12015	0.01	0.01	0.01	0	-6.80755	-6.80755	0	6.19517e-06	1.13911e-05	CTCTTCTTATTCTTCCACAGC
Pfo-M438a	TGGGTGTTGTACTGGTGTGCATA	23	3p	scaffold480:278725:278830:-	-32.10(kcal/mol)	106	TGGTAGCCTTGTGTACATCCTACAATACTTTGATATATCTTCTGATTACTTGACAATCACAAATAGGGTATGATGGGTGTTGTACTGGTGTGCATAAAGGTTTGTT	....(((((((((((((((.((((((((((...((((((((.(((((.......))))).....))))))))..))))))))))..))))))))).))))))....	0	0	106	0	0.01	0.01	7.05657	0.01	0	9.46282	0	-9.46282	2.35623e-26	6.24676e-26	-
Pfo-M438c	GTGTAGTTCTCCTTTGGCAGA	21	5p	scaffold60:780857:780950:-	-43.50(kcal/mol)	94	AAGAATAACAGTGTAGTTCTCCTTTGGCAGAAAAATGTCATTGCATGTAAGATTGTAGTTATTTCTGCCAAAGGAGAATTGCCCTGCCATTCTG	.(((((..(((.((((((((((((((((((((....((.((((((........)))))).)))))))))))))))))))))).)))..))))).	272	0	94	94	16.0359	0.01	6.25772	5.01891	8.97123	-1.3576	-10.6471	-0.318263	6.70079e-17	1.59144e-16	TGCCAAAGGAGAATTGCCCTG
Pfo-M453	TTTTCGATCGAATCTGTCGCATA	23	5p	scaffold123:538585:538660:-	-18.40(kcal/mol)	76	TCCCAACACTTTTTCGATCGAATCTGTCGCATAGAACTTGTTTAGTGCGACTTATCTGATTGGTGTAGTTTACAGA	.......(((...(((((((.((..(((((((.(((....))).)))))))..)).)))))))...))).......	28	0	0	0	1.65075	0.01	0.01	0.01	0	-7.36698	-7.36698	0	2.05596e-08	3.90632e-08	TGCGACTTATCTGATTGGTGTAG
Pfo-M454a	TATGGGTTGGTGAAATTTAGGTA	23	3p	scaffold509:47490:47628:-	-32.20(kcal/mol)	139	ACTTTCTCTTAAGTTTTTCTCTCAAATTTTATCTAATTCTCTAATTCTTTAATTTGGGGATGTTCTACAAATAAGAGTTAGAAGAGTTTATATAGGTTTAAAAAAATATGGGTTGGTGAAATTTAGGTAAGAGATTAGA	.((((..((((((((((.((((((.((((((((((((((((((((((((..(((((.(((...))).)))))))))))))).))))).....))))).....))))).))))..)).))))))))))..))))......	0	0	139	0	0.01	0.01	9.25343	0.01	0	9.85384	0	-9.85384	9.48287e-44	3.72775e-43	-
Pfo-M462a	ATCGGATTGGTGTTGGGTAG	20	3p	scaffold522:2056:2128:+	-22.80(kcal/mol)	73	CAGAAAAATCCGAATCCAACAGATCGATCGGGTATCCGAGGAGATCGGATTGGTGTTGGGTAGGACGAGATCG	........(((..((((((((..((((((.(((.((....)).))).)))))))))))))).)))........	0	0	73	0	0.01	0.01	4.85972	0.01	0	8.92473	0	-8.92473	8.8352e-42	3.05216e-41	-
Pfo-M462c	GCTGTTACCAAGTAAAGACTCTA	23	3p	scaffold778:119965:120108:+	-26.70(kcal/mol)	144	AAGATCATTGGCTAGTCAATGACACTAAGGAAAGATTTTCAATTTGCCAGTTTCAGCGTATTGATTGATTTGGAAATGAAGAAAGCTTGCAAATTTGCCAATTTTCATTACGCTGTTACCAAGTAAAGACTCTACAATAAACGG	....((((((......))))))..........(((.(((..(((((...((..(((((((.(((..((.((((((((...............)))).)))).))))).)))))))..)))))))..))).)))...........	49	0	144	144	2.88882	0.01	9.58629	7.68854	9.58657	1.73049	-8.17434	-0.318263	1.49623e-11	3.34452e-11	-
Pfo-M464	AGGACTATTTGAACTACGGTATT	23	5p	scaffold80:953557:953688:-	-21.40(kcal/mol)	132	AGATAAAATTAGGACTATTTGAACTACGGTATTCAATGTAATTTTTTATTACAATTCGTGTGGATACTCAACTCAACTCACCGTTGTATTAAAACTTGATATTGTGCATTTGTGGTTTGCATAATTTTTACG	..........((((.(((.((((((((((....((((((....(((((.((((((..(((.(..............).))).)))))).)))))....)))))).....)))))))))).))).))))....	16	0	0	0	0.943287	0.01	0.01	0.01	0	-6.55963	-6.55963	0	6.19517e-06	1.13911e-05	-
Pfo-M466a	ATCTTTTGTTGGTTGGGCGGTTG	23	5p	scaffold81:264091:264203:+	-21.60(kcal/mol)	113	TACTTGAAGCATCTTTTGTTGGTTGGGCGGTTGTTGGAGCTCTTGCAGGTGTCTGAGGGAATGTGTATATGGATGACAATCTGTTGGGCTATTTTATAGACTTGTTATATTTT	..((....((((.((((.((....(((((.((((.((....)).)))).))))))).)))).))))....))((((((((((((...........))))).))))))).....	65	0	0	0	3.8321	0.01	0.01	0.01	0	-8.58199	-8.58199	0	3.02482e-18	8.41046e-18	-
Pfo-M466b	ATCTTTTGTTGGTTGGGCGGTTG	23	5p	scaffold81:68384:68496:-	-21.60(kcal/mol)	113	TACTTGAAGCATCTTTTGTTGGTTGGGCGGTTGTTGGAGCTCTTGCAGGTGTCTGAGGGAATGTGTATATGGATGACAATCTGTTGGGCTATTTTATAGACTTGTTATATTTT	..((....((((.((((.((....(((((.((((.((....)).)))).))))))).)))).))))....))((((((((((((...........))))).))))))).....	65	0	0	0	3.8321	0.01	0.01	0.01	0	-8.58199	-8.58199	0	3.02482e-18	8.41046e-18	-
Pfo-M466c	ATCTTTTGTTGGTTGGGCGGTTG	23	5p	scaffold81:956955:957067:-	-21.60(kcal/mol)	113	TACTTGAAGCATCTTTTGTTGGTTGGGCGGTTGTTGGAGCTCTTGCAGGTGTCTGAGGGAATGTGTATATGGATGACAATCTGTTGGGCTATTTTATAGACTTGTTATATTTT	..((....((((.((((.((....(((((.((((.((....)).)))).))))))).)))).))))....))((((((((((((...........))))).))))))).....	65	0	0	0	3.8321	0.01	0.01	0.01	0	-8.58199	-8.58199	0	3.02482e-18	8.41046e-18	-
Pfo-M472	GGGGTATACGTAGTGGAAAATTA	23	5p	scaffold89:744484:744644:+	-24.70(kcal/mol)	161	TATAATCACAGGGGTATACGTAGTGGAAAATTAAAATTTTATCAAACATAAATTTAACCCATTTGATTCAAAAGTAATTTTAACGATCGAGTTTATTCAAGTGAGTATATAAATAAATATAAAATTCAGATTATACCTTCCGTGCACTCCGGTTGTTGTAG	((((((.((.(((((.((((....(((.((((..((((((((..................((((((((.((((....))))...)))))))).(((((....)))))...........))))))))..)))).).))...)))).))))).)).)))))).	33	0	0	0	1.94553	0.01	0.01	0.01	0	-7.60402	-7.60402	0	8.62522e-10	1.78777e-09	ATTATACCTTCCGTGCACTCCGG
Pfo-M480	TCGATAACTTGGGATGGTCTG	21	5p	scaffold989:28102:28202:+	-48.60(kcal/mol)	101	CCAAGGCTGATCGATAACTTGGGATGGTCTGAGATAACAACCAATGTCATATACCCAATGGTTGTAACCTTAGACCATCTCAAGTTACCGTTCAGGAGGGT	((....((((.((.(((((((((((((((((((...(((((((.((.........)).)))))))...))))))))))))))))))).)).))))...)).	41	0	101	0	2.41717	0.01	6.72372	0.01	0	1.47594	-7.91718	-9.39312	6.21191e-09	1.20027e-08	GACCATCTCAAGTTACCGTTC
Pfo-M496a	TGACCATGGGTCGGGTTCGTTG	22	5p	scaffold409:302792:302885:-	-67.60(kcal/mol)	94	TCACTAGACCTGACCATGGGTCGGGTTCGTTGACCATGGACTGTGTCCAGACCGATTCATGGTCAACGAACCCAGCCGTGGTCAGGTCTAGTAA	..(((((((((((((((((.(.(((((((((((((((((((.((......)).).))))))))))))))))))).)))))))))))))))))..	9	0	94	94	0.530599	0.01	6.25772	5.01891	8.97123	3.55994	-5.72955	-0.318263	6.70079e-17	1.59144e-16	ACGAACCCAGCCGTGGTCAGG
Pfo-M50a	CCGCAGAGGAGATGGCACCTGC	22	5p	scaffold226:609807:609909:-	-53.50(kcal/mol)	103	AGTGCTGATGCCGCAGAGGAGATGGCACCTGCTTGGCATATCATTTTGTAAGAAATTATACTGCAACTGAGCAGGGGCCATCTCTCTGCGACATTAGTCACTG	((((((((((.(((((((.(((((((.((((((((((((((.(((((....))))).))).)))...)))))))).)))))))))))))).)))))).)))).	28	177	103	103	1.65075	10.0083	6.85686	5.49944	-0.863838	2.05442	2.6	-0.318263	1.32174e-13	3.07507e-13	AGGGGCCATCTCTCTGCGACA
Pfo-M502	GGTGCAATGGGAGACGCCGAGA	22	5p	scaffold12:2498085:2498191:+	-63.80(kcal/mol)	107	TCTGCAACATGGTTGTTTGTGGTGCAATGGGAGACGCCGAGATGGTTACTATTTTATTGGTCCCGCTCGGCGTCATCATTGCACCACTGACAGCCATATGTTGCTTC	...((((((((((((((.((((((((((((..(((((((((.(((..((((......)))).)))))))))))).)))))))))))).))))))))..))))))...	5530	7339	0	107	326.024	414.976	0.01	5.71301	-6.18263	-14.9927	0.348052	9.15811	0	0	TCGGCGTCATCATTGCACCAC
Pfo-M514	GAATATGATGATAGGACTTTTG	22	3p	scaffold60:373509:373649:+	-27.00(kcal/mol)	141	CAAGAGGCCACAGAGTGATCGTTTTGTTTCTGTCAAGGTATTTGTTTTTTTTTTAAATATTTGTCGAGTATTCATTCATGTGACTATAATTTCCTAATATGGTTAAGGGGAATATGATGATAGGACTTTTGTCGCCCCAGG	.....(((.(((((((.((((((.(((((((.(..(((((((((.........)))))))))...((((....))))...((((((((.........))))))))).))))))).))))))...)).))))).))).....	0	0	141	0	0.01	0.01	9.38657	0.01	0	9.87445	0	-9.87445	2.05596e-08	3.90632e-08	-
Pfo-M544a	AGGAGTAGATAACAAGGGTGA	21	3p	scaffold473:227363:227471:-	-21.70(kcal/mol)	109	TTCCACTTTATCTTTCTTGTGTTTTGTCTTTTTTTTTCTTTGAGTCAATATGTCGAACATCTTAAAGACGTTAATAGTAGGAGTAGATAACAAGGGTGATATAGAGGTA	..((.((.((((.(((((((..((((((((.((.((((((((((.....((((...))))))))))))....)).)).)))).))))..))))))).)))).)).))..	0	0	109	109	0.01	0.01	7.25629	5.8198	9.18482	9.50309	0	-0.318263	1.57624e-36	4.99142e-36	TTTCTTGTGTTTTGTCTTTT
Pfo-M545	AATTCTTGTTCGATTGGATTATA	23	3p	scaffold631:30661:30787:+	-24.24(kcal/mol)	127	TTTGAACACTATTTTCGTTTCGATGAGATTTGAACTCGACTCAATTAGTAAAAAAATAATAAATTATCTTTAAGAAATCAAGCTACTCGAGCTCAATTCTTGTTCGATTGGATTATAACTTGTTCAA	.(((((((.(((..((...(((((((((.((((.(((((......((((................................)))).))))).)))).))))).))))...))..)))...)))))))	0	0	127	0	0.01	0.01	8.45457	0.01	0	9.72359	0	-9.72359	8.8352e-42	3.05216e-41	-
Pfo-M573	ATGGATGACGACATGTTGGGCTG	23	3p	scaffold27:1584466:1584697:+	-54.10(kcal/mol)	232	AAATTTGATACAGTTTCAGCATCTTATCTTAGAGATAAGTTGTATAAGATTTTATATCATACTCTTGGCATGCATGATTTTTACTTATTGAGCGTTATCTCATGTAGTTCATACATTATAGGTGAGCATTGTAAGACTTCAGACCTCTGGTTTACTAGGCTGGTAGTGAGCTCCTACAAGCTTTCAAAATTCAATGTAAATGGATGACGACATGTTGGGCTGTATCCTTTTG	......(((((((((.(((((((((((((..((((((((((..(((((.......(((((.(.........).))))).....)))))..))).)))))))(((((.....))))).....(.((((.(((((.((.((((.((((((((....)))))..)))..)))).)).))))))))).)................)))))).))..))))))))))))))......	0	0	232	232	0.01	0.01	15.4446	12.3871	10.2746	10.5929	0	-0.318263	6.65769e-34	2.05129e-33	-
Pfo-M584	ACATACTTGGGATATTGGACATA	23	3p	scaffold310:215207:215340:-	-19.80(kcal/mol)	134	ACACGTTATAAGTTTTAGAAGTGTTAAAGGTGTCACTAGTAAGTTTATACGGTTTAATTTGATTTGATCAAGTTATTTTAAAAGTATATATCTGTAAATTAACATACTTGGGATATTGGACATAATATATTGTG	.((((.((((..........(((((...((((((.((((((.(((..(((((..(((((((((...)))))))))................)))))....))).))).))))))))).)))))..)))).))))	59	37	134	134	3.47837	2.09213	8.92057	7.15461	1.7739	1.35872	-0.733442	-0.318263	0.00097087	0.00167696	-
Pfo-M626a	CCGGACCGTGGTCAACGGGTT	21	3p	scaffold761:73212:73283:-	-45.00(kcal/mol)	72	ATTGGAAACAGACCTGACCACGGGCCGGGTCCGAACAGGACCCGGACCGTGGTCAACGGGTTCTGATCCGTT	..((((..(((((((((((((((.((((((((.....)))))))).))))))))...))).)))).))))..	0	0	72	0	0.01	0.01	4.79314	0.01	0	8.90483	0	-8.90483	2.97941e-54	1.35861e-53	-
Pfo-M64	CTTTGCTAGAGTTGAAAATGGT	22	5p	scaffold1:2455387:2455707:+	-131.60(kcal/mol)	321	TGGGGCATGGCTTTGCTAGAGTTGAAAATGGTAAAGTTGGTTGAGTTATCTAATAAGCACTTGACTACTGGATGTTACATGATGATTCCTGTCACGGGCTCCATGATGGCTAAAAGTTCCTTGTTGCATCGAGTGTACTATGCACTTTTGATGGCCACGAGTAGCTTAGCACACGAAGGCATGCATCTTTCAGAGGTGCATGCATACTTGGTGCACCCAAGAATTGTTCCATTTATTGCCCACTAAAGGTGTATCATCAAGTGCTTGTTGGGAAGCTAAGCCAACTTTTTTCATTTTGAACTCTATCGAAATCGTGTCCCT	.(((((((((.((((.(((((((.(((((((.((((((((((.((((.(((((((((((((((((........))))..(((((((.(((.....((((.....(((((.....(((((.(((.((((((((((((.(((.((((((.((.....)).)))).)).))).........(((((((((((...)))))))))))))))))))))))..))))))))...)))))....)))).....)))...)))))))))))))))))))).)))).))))))))))..))))))).))))))).)))).))))))))).	0	10	0	0	0.01	0.56544	0.01	0.01	-5.8213	0	5.8213	0	0.00939328	0.00939328	CATTTTGAACTCTATCGAAATC
Pfo-M682	TTTGAACCTAGGTTGATGATT	21	3p	scaffold786:104244:104364:-	-48.30(kcal/mol)	121	ATCGAAGCAACAATCATCAACCTAGGTTCAAATCTATGTGGCTGCCATGTATTGTTGAAAATAAAATTTGAGAGTTTACATCAACATGAATTTGAACCTAGGTTGATGATTATTGCTTAGA	.((.((((((.((((((((((((((((((((((.(((((((((..((.((.(((((...))))).)).))..)))).......))))).)))))))))))))))))))))).)))))).))	0	0	121	121	0.01	0.01	8.05515	6.46051	9.3355	9.65377	0	-0.318263	3.60211e-38	1.17326e-37	TCATCAACCTAGGTTCAAATC
Pfo-M69a	AATGGAGGCTGTTCCTAGATC	21	5p	scaffold202:689131:689236:-	-49.20(kcal/mol)	106	GGGCGTTTGGAATGGAGGCTGTTCCTAGATCCTTTTCTTCCATGCATGTACTGATTAGTTCACCATGGAATCATGATCTCGGACCAGGCTTCATTCCTCACGCCTT	((((((..(((((((((.(((.(((.(((((......(((((((..((.(((....))).)).)))))))....))))).))).))).)))))))))..)))))).	154	259	0	106	9.07914	14.6449	0.01	5.65962	-1.37162	-9.82641	0.689769	9.14456	4.04075e-43	1.53549e-42	TCTCGGACCAGGCTTCATTCC
Pfo-M702	AAATCCATTTGGTCGCCGGAATC	23	5p	scaffold325:270101:270174:+	-25.50(kcal/mol)	74	TCTCGCTAGAAAATCCATTTGGTCGCCGGAATCAGACGGCCGGTGCCGGCGCTGACATGGCGTACTGGCTGACG	..(((((((.....((((((((.((((((.(((........))).)))))))))).))))....))))).))..	0	0	74	0	0.01	0.01	4.92629	0.01	0	8.94436	0	-8.94436	1.91048e-11	4.18837e-11	-
Pfo-M718	ATGGATGACGACATGTTGGGTTG	23	3p	scaffold251:459199:459401:-	-51.60(kcal/mol)	203	TTGAGATGCATAACTTGATATTGTGGATTATTCTTTGACATGCATAATCTTTACTTGCTGAGTGTTAGCTCATATAGTTTATGTATTATAGATGAGTCTGATGATACTTGATACCATGGACTTACTAGGCAAGCCATTGGGGTTCTTGCAGGTTCTGAGGATCAGTGTAAATGGATGACGACATGTTGGGTTGTGTTGTGGGC	.......((((((((((((((.((.(.((((((....((((..((..((...((((((.(((((((((((((((((((......))))))..)))))....))))))))((..((((((.(((.......)))))))..))..))..))))))...))..))..))))....))))))).)))))))))))))))).......	0	0	203	0	0.01	0.01	13.514	0.01	0	10.4002	0	-10.4002	2.21625e-67	1.2031e-66	ACTTGATATTGTGGATTATTCTTTG
Pfo-M724	AGAGGGCACGTATTACTATCATT	23	5p	scaffold267:680279:680371:+	-23.60(kcal/mol)	93	TGTGCGTGGCAGAGGGCACGTATTACTATCATTCATGTCCATTGAGCATACATACATAGGCATTGGTGGTGTTATCCTTATGATCATGTATAA	(((((((((((.((((...(((.((((((((...(((.((..((..........))..))))))))))))).))))))).)).))))))))).	0	0	93	0	0.01	0.01	6.19114	0.01	0	9.27406	0	-9.27406	2.35623e-26	6.24676e-26	-
Pfo-M728	AGCTGCTGATTTATGGATCCC	21	5p	scaffold76:1128438:1128562:-	-48.50(kcal/mol)	125	GGATCTTACTGGGAAGAATAAGCTGCTGATTTATGGATCCCTCAGCCCTATCCATAGTTAGATGATAATTGGATGGGTTTGTGGCTTGCATATGTCAGGAGCTTGAATTACCCGTGTTGGAGCCT	((.(((.((((((.....((((((.(((((.((((.(..((.(((.((((((((..((((.....)))))))))))).))).))..).)))).))))).)))))).....)))).)).))).)).	251	727	125	125	14.7978	41.1075	8.32143	6.67408	-2.62276	-0.830481	1.47402	-0.318263	7.27413e-08	1.35943e-07	AGCTGCTGATTTATGGATCCC
Pfo-M730	AGTGAGACAATGAGAGTACAAGA	23	5p	scaffold262:377570:377827:-	-44.70(kcal/mol)	258	AATGAAAGTAAGTGAGACAATGAGAGTACAAGAGAATAAGTGGGACAGAATTAAGGGTAAAATGAAATAAGTATAAGGAAATAAAGTGATACTCATAAAAAAATAGAGATGATAAATTGAAATTAACCCTTTGACATATTACCACTTTAATTAACTCCTTAACATTTCATTGAATTAAATTTTCTCCACACAATTGACTAAAATAGATTATGTTTGAGTTTATTCTCTCAAATTATCTTTGTTCTCCCTTCATTCTCC	...(((.(.(((.(((((((.((.(((...(((((((((((((((.((((((...(((..((((((((..((.(((((((((((((((...(((...........))).(((((..(((((........)))))..))))).)))))).)))...))))))))))))))))..))).)))))).))).))).....(((.(((((.....))))).))))))))))))...))).)).))).)))).)))).)))...	0	0	258	0	0.01	0.01	17.1754	0.01	0	10.7461	0	-10.7461	6.21191e-09	1.20027e-08	-
Pfo-M742	ATGGTTCAATGCCACGTCGCCGG	23	5p	scaffold52:510985:511085:+	-34.40(kcal/mol)	101	TGTGCCATTGATGGTTCAATGCCACGTCGCCGGTAGCGAAATACTGGCTATGACCGGCGATGTCATGATTGGACCAAAATTAAGTTTCATCTTTTCGCATG	.((((......(((((((((...((((((((((((((.(.....).)))...)))))))))))....))))))))).....(((......)))...)))).	0	14	101	0	0.01	0.791615	6.72372	0.01	-6.30673	9.39312	6.30673	-9.39312	6.65769e-34	2.05129e-33	GGCGATGTCATGATTGGACCAAAA
Pfo-M750	CAGCCAAGGATGACTTGCCGG	21	5p	scaffold108:665220:665347:+	-65.70(kcal/mol)	128	GATAAGGAGGGAGTGGGTTGCAGCCAAGGATGACTTGCCGGTGATCTTGCAAATTACGACGTAATTTGCACAATAAAAATTATCCACGGGCAAGTTGTCTTTGGCTACATTTCGCTCTCTTCTTTTCA	((.((((((((((((((.((.((((((((((((((((((.(((((..((((((((((...))))))))))..))..........))).)))))))))))))))))).)).)))))))))))))).)).	0	0	128	0	0.01	0.01	8.52115	0.01	0	9.7349	0	-9.7349	9.15331e-43	3.26087e-42	GGCAAGTTGTCTTTGGCTAC
Pfo-M755a	CCACGCAGAAATCTTTGGTT	20	3p	scaffold271:150397:150504:-	-38.40(kcal/mol)	108	TAACACTGTAGCCAAGGATTTTTGCGTGAATCCAACCCAAGTATGGGATCAATTGGTTTGTTTATTATGAATATGCATCCACGCAGAAATCTTTGGTTATCAGAGAAT	.....(((((((((((((((((((((((.......((((....))))........((.((((((...)))))).))...)))))))))))))))))))).))).....	2208	0	108	0	130.174	0.01	7.18972	0.01	0	-4.17836	-13.6681	-9.48979	0	0	CCAAGGATTTTTGCGTGAAT
Pfo-M757	CCATGAGTCGTGGGGTAGTCTTA	23	5p	scaffold20:734475:734768:-	-68.70(kcal/mol)	294	TGATCACTAACCATGAGTCGTGGGGTAGTCTTATGTTGAAAAATTGTGATCTTTACCAAGCATTGAGATGCTCGTGGGATGGAATCGTCATTATGTTAGCAATGAGTCGTGGGACATCTTGATGCTCTATTTATATGAAAGTTTGATGGGTATTGTTTGATACTTATGGCCTCATAAAATTGGGATAAATAGAAAGAGGTGAGACAAAACAAACTTGAAGTTTGTATAGCGATACAATCGTTAAAAAGTTGACTACCGATATAAATATTTCATAGGCTCATAAAATTAGGGTGT	..(((.((((..(((((((((((((((...((((((((........((.((((.(((..(((((((((((.((.((.(((.......(((((........)))))))).)).)))))))))))))(((((((((.........(.(((((((((....))))))))).).((((......)))))))))))))....)))))))))..(((((((...))))))).(((((((...))))))).............)))))))).)))))))).)))))))....)))))))..	0	0	294	0	0.01	0.01	19.572	0.01	0	10.9346	0	-10.9346	7.27413e-08	1.35943e-07	-
Pfo-M761	CGAAACATGACATATGAACAAAT	23	5p	scaffold624:91448:91680:-	-27.50(kcal/mol)	233	GAAAATAGCTCGAAACATGACATATGAACAAATCTCTGTCCGGCCACTCTAGAAACTCAATCAACCTCTAAACTTGTATATTTTCACATGCATTACAAGAATCTAATGAGCTAAAAGCTCAGCAAGATGAAACTGATGAAATAATAAATATAGTACATGAAAATCTTATAAATCATTAAATGCATTATTCAATTCAAAAACTTTGTTTCATAAATCATTCTTTAGCGCCCTTG	.......(((.(((..((((..((((((((((.................((((.............))))......(((((((.......(((((.....((((..((((((...))))))...)))).....))))).......))))))).....((((......((((..(((...)))..))))....)))).....)))).))))))..))))..)))))).......	0	0	233	0	0.01	0.01	15.5111	0.01	0	10.5991	0	-10.5991	3.21501e-09	6.31916e-09	-
Pfo-M765	CGATTTTTGTCCGTCGCACC	20	5p	scaffold890:55637:55735:-	-26.50(kcal/mol)	99	CTACACCATTCGATTTTTGTCCGTCGCACCGGATTTACGTAATGTGACTTACCCTTCCGTATGGTTTGCGTGTTATTGGACGAAAATGGAGTTTACCCA	.......((((.(((((((((((..((((((((((((((....(((...))).....)))).)))))).))))...))))))))))).)))).......	0	0	99	0	0.01	0.01	6.59057	0.01	0	9.36426	0	-9.36426	1.91048e-11	4.18837e-11	GTGTTATTGGACGAAAATGGAG
Pfo-M770	AAAGCTGTGGGAAAACATGGTAA	23	3p	scaffold97:948539:948667:-	-50.50(kcal/mol)	129	AAGTCCTCTCATGCTTTTCCACAGCTTTCTTGAACTTCTTCTGCTTGACTTTTGATCCCTCCATCTGAGCAGAAAACATGGTAATTTAAGTTCAAGAAAGCTGTGGGAAAACATGGTAATTCTGGACTT	.(((((..(((((.(((((((((((((((((((((((.((((((((((...............)).)))))))).............))))))))))))))))))))))).))))).......))))).	0	0	129	0	0.01	0.01	8.58772	0.01	0	9.74613	0	-9.74613	3.21501e-09	6.31916e-09	CTCATGCTTTTCCACAGCTTTCT
Pfo-M777	GCGTGTTGATGGCTTTGATGC	21	5p	scaffold352:202445:202645:+	-74.00(kcal/mol)	201	ACTATTATTGCAGCGTGTTGATGGCTTTGATGCCATGGTTCAAAGGCGGAGCTATCACTATTGGTGATATCAAAATCCCACCTTTAATTAATTTCCGACAAATGGATTTGATCAAATTCAGTCGATTTTGATACCATCAATGGTGACAGCGCTGCAGTCTGTCATGAGGCTCCAAAGTCACCAACACACTGTCATAATCGC	...(((((.((((.((((((.((((((((..(((((((.......((((.(((.((((((((((((.((((((((((.....(((.(((((..(((.......))).))))).))).......)))))))))).)))))))))))).))).))))......))))..)))..)))))))).)))))).)))).)))))...	0	0	201	0	0.01	0.01	13.3809	0.01	0	10.386	0	-10.386	8.62522e-10	1.78777e-09	TCCAAAGTCACCAACACACTG
Pfo-M78	ACAGTGATTGCTCCATACTAA	21	5p	scaffold21:1737064:1737285:+	-45.60(kcal/mol)	222	TACCGTCCACACAGTGATTGCTCCATACTAAAATGTATTACAGTTTACTAGTTATGTTGGTCACGTGGGAAATTGGCAATACATTATTTGTAATGACCAAAAGTTAGTACCTAAGTTAGATTTTTTCTTAGTTGTTCTTGGACTGTAAGTAACTCAAAGAAAATCACATGATCATTGACCATCCAATCATGTGGGGCTTACATGTTATATATGTGGAATTCA	..((.(((.(((.(((((((...(((((((....(((........)))))).)))).)))))))))))))..((((((.((((.....)))).)).))))((.((((...)))).)).....((((((((((((..((((.....)))))))))..)))))))(((((((((...((......))))))))))))).((((((((...))))))))......	0	17	222	0	0.01	0.961247	14.7789	0.01	-6.58684	10.5293	6.58684	-10.5293	6.65769e-34	2.05129e-33	AGTTATGTTGGTCACGTGG
Pfo-M784	CGCCAAAGGAGAGTTGCCCTG	21	3p	scaffold114:496747:496871:+	-43.40(kcal/mol)	125	AAACCACTCATAGGGCTACTCTTATTTGGCATGCAATCGTGCTTGGTACAAAGCAGATGGTGATAAATTTCTCACACTTCTGATTCCCATAACACGCCAAAGGAGAGTTGCCCTGTGAATGATTG	....((.(((((((((.((((((.((((((.((..(((.(((((......)))))))).((((........)))).................)).)))))).)))))).))))))))).))....	0	0	125	0	0.01	0.01	8.32143	0.01	0	9.70069	0	-9.70069	8.8352e-42	3.05216e-41	GGGCTACTCTTATTTGGCATG
Pfo-M792	TAGACCCACTAGACTCGTTTT	21	5p	scaffold31:1440712:1440934:+	-37.50(kcal/mol)	223	ACTTGGTGGATAGACCCACTAGACTCGTTTTAAATTTTTTAAATTATATTTTTTAAAAATAATACTATTAAATCTTTTTAAAATATGATACAAATATATAAAATATATTTTTGGTTAAATAAAAAATAAATATTTCAGGTATGGATCAAATTGGGTCGAATTTAAAAATAATAAATTTAAAAGGTTTGAAGGAAGTTTGGGATGGATTTGGACAACACTTGGA	.((.((((..((((.((((((((((..((((((((((((((((((((..((((((((..........(((((....)))))....((((.((((.(((((...))))).))))))))........................(.((((......)))).).))))))))..)).))))))))))))))))))..)))))))..))).)))).....)))).)).	0	0	223	0	0.01	0.01	14.8454	0.01	0	10.5358	0	-10.5358	1.65011e-09	3.35914e-09	-
Pfo-M799	TAGTGGAAGTATAATAGGATATA	23	5p	scaffold12:2412394:2412625:+	-49.90(kcal/mol)	232	TTGTTGTAGTTAGTGGAAGTATAATAGGATATAGAATTATTTAAATATTATAATGGATGATTGGTATCTTGGAGAATGAAAAATACTATTTTCAGAAAATACAAGTGGCTAACGCGTTTTCGTTTTTGGAAAAGGAAAATGCTAGAATGGAAATGAAACCAAACAAAGCCATAGATATTAGTGCTCATCAAAATTCTCTGTTTCAACTTGTTGTCCACTAACTGATAAGAGA	((.((((((((((((((...((((...((.((((((((((.........))))).((((((((((((((..(((((((........)))))))...........((((((...((((((((.((((...)))).)))))))).....(((........))).....)))))))))))))))...))))).......))))).))...))))..)))))))))).)))).)).	0	0	232	0	0.01	0.01	15.4446	0.01	0	10.5929	0	-10.5929	3.21501e-09	6.31916e-09	-
Pfo-M8b	CAGCCAAGGATGACTTGCCGG	21	5p	scaffold484:209417:209646:+	-60.10(kcal/mol)	230	ATGGGAATTGCAGCCAAGGATGACTTGCCGGCAAGCATTTCCTGCAAATATAGTGTTATCTATAACCAAATGAATGAAAAGTAAATAAATTTGGCAAAAAATAAAAAAAAAATAAAAAATTATGCCAACAGTTTGATGATTTTGTATAGAGGCAAGATTTCTTTAGATTTTTTTTTTCTCTAACTTTTTTATGGGAGAATCGGCAAGTCATTTTTGGTTACATTTCGCTC	..(.(((.((.((((((((((((((((((((...(((.....)))...(((((......))))).((((((..((.........))..))))))........((((((((..(((((((((.((((.((((..........)))).....)))).))))).))))..))))))))((((((............)))))))))))))))))))))))))).)).))).)..	3755	3469	0	0	221.378	196.151	0.01	0.01	-14.2597	-14.4342	-0.174545	0	0	0	GGCAAGTCATTTTTGGTTACA
Pfo-M8a	CAGCCAAGGATGACTTGCCGG	21	5p	scaffold374:59271:59495:+	-63.90(kcal/mol)	225	ATGGGAAGTGCAGCCAAGGATGACTTGCCGGCAAGCATTTCCTGCAAATATAGTGTTATCTATAACCAAATGAATGGAAAGTAAATAAATTTGGCAAAAATAAAAAATAAAAAAAATTATGCCAACAGTTTGATGATTTTGTATAGAGGCAAGATTTCTTTAGATTTTTTTTCTCTAACTTTTTTATGGGAGAATCGGCAAGTCATTTTTGGTTACATTTCGCTC	..(.((((((.((((((((((((((((((((...(((.....)))...(((((......))))).(((......))).............((((((.......................)))))).(((((((.((((((((......))))))))...)))))))..(((((((............))))))))))))))))))))))))))).)))))).)..	3754	3469	0	0	221.319	196.151	0.01	0.01	-14.2597	-14.4338	-0.174161	0	0	0	GGCAAGTCATTTTTGGTTACA
Pfo-M8k	CAGCCAAGGATGACTTGCCGG	21	5p	scaffold508:177976:178060:+	-45.40(kcal/mol)	85	GAGTGGGTTGCAGCCAAGGATGACTTGCCGGTAATCTCTTGCAAGAACGCTCACCGGCAAGTTGTCTTTGGCTACATTCGGCTCT	((((.((.((.(((((((((((((((((((((....(((....)))......))))))))))))))))))))).)).)).)))).	3767	3502	0	85	222.085	198.017	0.01	4.53837	-5.44731	-14.4388	-0.165489	8.82603	0	0	GGCAAGTTGTCTTTGGCTACA
Pfo-M8c	CAGCCAAGGATGACTTGCCGG	21	5p	scaffold124:562197:562294:+	-43.40(kcal/mol)	98	TTATTAAGTACAGCCAAGGATGACTTGCCGGTGAGCTTAATACTCATGTTATATATAGTATTTTTGACCGGCAAGTTATTTTTGGCTATATTTATGCT	....((((((.(((((((((((((((((((((.((...((((((.((((...)))))))))).)).))))))))))))))))))))).))))))....	3762	3489	98	98	221.79	197.282	6.524	5.23248	-5.23662	-5.0873	-0.168939	-0.318263	0	0	GGCAAGTTATTTTTGGCTATA
Pfo-M80a	TTGCATCAACTGAATCGGAG	20	3p	scaffold21:1898972:1899203:-	-91.40(kcal/mol)	232	TGTATCTGTTGCGGCGGCCTCTAGTTCGCTTGGTGCAGGTCGGGAACTTTCTTTGCCGACGGCTTCGTTTGTACGTTTACGCTGTACGTAGTATACTCCAATCGTACGCAGTACGTACGTACGAGTATAGTAGCAAGATGCGGTGGATAATAATTTGATGTCGTCGTTTTTGGCAAAAATCAGGTTCCTGCCTTGCATCAACTGAATCGGAGACCGCGGTGAATGCGATATG	.(((((..((((.((((.((((.(((((.((((((((((.(((((((((..((((((((((((..((((.....(((..(((((((..((.(((((((....((((((.....))))))...))))))).))......)))))))...))).....))))..))))))...))))))....))))))))).)))))))))).))))).)))).)))).))))....))))).	0	342	0	0	0.01	19.338	0.01	0.01	-10.9172	0	10.9172	0	0	0	CTAGTTCGCTTGGTGCAGGT
Pfo-M806	TCAGAATTGGTAAGAAGTGGATA	23	5p	scaffold135:546723:546949:+	-47.60(kcal/mol)	227	ACTGCTCAAGTCAGAATTGGTAAGAAGTGGATAAAAGAAATAGAAAGAGAAAATGACTAGAAATTCTCAGCATATTAAAATGGATTGTGTACCTATTTAGAATGGTGAACATGGGTATTTATAGGGTTCTTGGTCGGAGTTTATATTTGGTGTATATGGTGCATGGTCCATGTTGGGCTTTAGGGACTATGGACTGCTATTATCAATGTCGGGTCATCTTGGGCCTC	...(((((((((.((((((((((..(((((...................................(((((((........((((((((((((((((...(((((.(((((.(((.((.............)).)))..)))))))))).....))).))))))))))))))))))))((.(((...))).)).))))).)))))))).)).))....)))))))...	0	0	227	0	0.01	0.01	15.1117	0.01	0	10.5615	0	-10.5615	3.21501e-09	6.31916e-09	-
Pfo-M809	TCCAAAGGGATCGCATTGATCC	22	5p	scaffold232:699990:700152:-	-47.50(kcal/mol)	163	TACAGCCACTAAAGGAGGCGTCCAAAGGGATCGCATTGATCCCAACTCTATTTCACAGCTTCAACTTATATAAATTTATTTATTTTTATGTTTTTTTTTCATCTTTTATATGTTCATTTTGGATCATGCTATCCCTTTGGATTCATCCTTTGGTAGCTTCTAA	...(((.(((((((((.(.((((((((((((.((((.(((((.........................(((((((..........)))))))........(((.......)))........))))))))).)))))))))))).).))))))))).))).....	0	0	163	0	0.01	0.01	10.8511	0.01	0	10.0836	0	-10.0836	2.97941e-54	1.35861e-53	ATCATGCTATCCCTTTGGATT
Pfo-M81	ATAGATTTTGAATTTTGTGCATA	23	5p	scaffold223:207590:207807:+	-26.60(kcal/mol)	218	AATAATTAAAATAGATTTTGAATTTTGTGCATAAAATATGTGAAATATAAGGGATAACATTGCTTTTAGAATATAATCTTATAATTGATAAATATAATATAAAATTCAGATGTGAGTGACTTGACATAGAAAATATTAAATGAATCAAATATATCATCAATTAATGTAATTATTTTTTTATAGTTTCTTGGTTCAGAAAAGATCTCATTTTAGTCATG	....(((((((((((((((...(((((.((..(.((..(((((((.......(((.((((((......((.........((((.(((((..((.((((((....(((..((((.((....)).)))).))).)))))).))..))))).))))))......)))))).)))....)))))))..)).)..)).)))))))))))).))))))))....	9	10	0	218	0.530599	0.56544	0.01	11.6396	4.36352	-5.72955	0.0917508	10.1848	2.20268e-05	3.86316e-05	-
Pfo-M810	TCCAAAGGGATCGCATTGATCC	22	5p	scaffold287:620599:620761:+	-47.50(kcal/mol)	163	TACAGCCACTAAAGGAGGCGTCCAAAGGGATCGCATTGATCCCAACTCTATTTCACAGCTTCAACTTATATAAATTTATTTATTTTTATGTTTTTTTTTCATCTTTTATATGTTCATTTTGGATCATGCTATCCCTTTGGATTCATCCTTTGGTAGCTTCTAA	...(((.(((((((((.(.((((((((((((.((((.(((((.........................(((((((..........)))))))........(((.......)))........))))))))).)))))))))))).).))))))))).))).....	0	0	163	0	0.01	0.01	10.8511	0.01	0	10.0836	0	-10.0836	2.97941e-54	1.35861e-53	ATCATGCTATCCCTTTGGATT
Pfo-M822	TGAGGACTTTGTAGAGGTAGC	21	5p	scaffold442:62828:63133:+	-153.10(kcal/mol)	306	GGGAGCATGTTGAGGACTTTGTAGAGGTAGCAAATGAAGTGCTTAATGTCAAGTACAAGAAGAAAAAAAAAATTGTGCCTAGGTTTCAGGACCTCTTTGATATATTCACACATGAAGTAGACACAATGTTAGTGTATCACACCTTAGTAGTGGACTAGCTAAAATGCAAGGAAATAAGAGAAAGTTAACTAATGTGTGAATCTATCAAAGAGATCCTCAAACTTAGTTACAAGTTTTCTTTTTTTTCTTGTATTTGGCACTAAGCGCCTCATTCATTGCCTCTACAAAGTTCTCAGCATGCTCCCG	((((((((((((((((((((((((((((((..(((((.(((((((.(((((((((((((((((((((.(((((((((.((((((((.((((.((((((((((.((((((((((..(((.(((.....((((((.(((.((......)).))).))))))........................))).))).)))))))))).)))))))))).)))).)))))))).))).)))))).))))))))))))))))))))).))))))).)))))..)))))))))))))))))))))))))))))).	0	0	306	0	0.01	0.01	20.3709	0.01	0	10.9923	0	-10.9923	3.46497e-101	3.03851e-100	TGCCTCTACAAAGTTCTCAGC
Pfo-M823b	TGAGGACTTTGTAGAGGTAGC	21	5p	scaffold7:1209628:1209933:+	-153.40(kcal/mol)	306	GGGAGCATGTTGAGGACTTTGTAGAGGTAGCAAATGAAGTGCTTAATGTCAAGTACAAGAAGAAAAAAAAAATTGTACCTAAGTTTCAGGACCTTTTTGATATATTCACACATGAAGTAGACACAATGTTAGTGTATCACACCTTAGTAGTGGACTAGCTAAAATGCAAGGAAATAAGAGAAAGTTAACTAATGTGTGAATCTATCAAAGAGATCCTCAAACTTAGTTACAAGTTTTCTTTTTTTTCTTGTACTTGGCACTAAGCGCCTCATTCATTGCCTCTACAAAGTTCTCAGCATGCTCCCG	((((((((((((((((((((((((((((((..(((((.(((((((.(((((((((((((((((((((.(((((((((.((((((((.((((.((((((((((.((((((((((..(((.(((.....((((((.(((.((......)).))).))))))........................))).))).)))))))))).)))))))))).)))).)))))))).))).)))))).))))))))))))))))))))).))))))).)))))..)))))))))))))))))))))))))))))).	0	0	306	0	0.01	0.01	20.3709	0.01	0	10.9923	0	-10.9923	3.46497e-101	3.03851e-100	TGCCTCTACAAAGTTCTCAGC
Pfo-M83a	CAGCCAAGAATGACTTGCCTCT	22	5p	scaffold228:279618:279767:-	-58.00(kcal/mol)	150	AGAGAAGAGCCCTTGTTTATCAGCCAAGAATGACTTGCCTCTAATCTTCTTGAGATGAGATGGTCTCTGTGGGAAAGAAGAATGTGGAGACACAGTCTTGAGGGTTTTGAGGAAGTCATCTTGGCTTAGTTGACGGGCTCCTCTGTATCA	(.(((.((((((..(((....((((((((.((((((.((((.(((((((..(((((......)))))..........((((.((((....)))).)))))))))))..)))))))))))))))))).....))))))))).))).)....	288	0	0	0	16.9792	0.01	0.01	0.01	0	-10.7296	-10.7296	0	4.96959e-80	3.33255e-79	AGGAAGTCATCTTGGCTTAGT
Pfo-M83b	CAGCCAAGAATGACTTGCCTCT	22	5p	scaffold228:301878:302026:-	-57.10(kcal/mol)	149	AGAGAAGAGCCCATGTTTATCAGCCAAGAATGACTTGCCTCTAATCTTCTTGAGATGAGATGGTCTCTGTGGAAAAGAAGAATGTGGAGACACAGTCTTGAGGTTTTGAGGAAGTCATCTTGGCTTAGTTGACGGGCTCCTCTTTATCA	(((((.((((((..(((....((((((((.((((((.((((.((((((...(((((......)))))..........((((.((((....)))).))))))))))..)))))))))))))))))).....))))))))).)))))....	288	0	0	0	16.9792	0.01	0.01	0.01	0	-10.7296	-10.7296	0	4.96959e-80	3.33255e-79	AGGAAGTCATCTTGGCTTAGT
Pfo-M83c	CAGCCAAGAATGACTTGCCTCT	22	5p	scaffold228:305775:305924:-	-60.40(kcal/mol)	150	AGAGAAGAGCCCTTGTTTATCAGCCAAGAATGACTTGCCTCTAATCTTCTTGAGATGAGATGGTCTCTGTGGAAAAGAAGAATGTGGGGAGACAGTCTTGAGGGTTTTGAGGAAGTCATCTTGGCTTAGTTGACGGGCTCCTCTTTATCA	(((((.((((((..(((....((((((((.((((((.((((.(((((((.......(((((.((((((.((.(.........).)).)))))).))))))))))))..)))))))))))))))))).....))))))))).)))))....	288	0	0	0	16.9792	0.01	0.01	0.01	0	-10.7296	-10.7296	0	4.96959e-80	3.33255e-79	AGGAAGTCATCTTGGCTTAGT
Pfo-M83a	CAGCCAAGAATGACTTGCCTCT	22	5p	scaffold228:330470:330597:-	-51.00(kcal/mol)	128	CCTTGTTTATCAGCCAAGAATGACTTGCCTCTAATCTTCTTGAGATGAGATGGTCTCTGTGGAAAAGAAGATTGTGGAGACACAGTCTTGAGGGTTTTGAGGAAGTCATCTTGGCTCAGTTGACGGGC	.((((((....((((((((.((((((.((((.(((((((..(((((......)))))..........(((((((((....))))))))))))))))..)))))))))))))))))).....)))))).	288	100	128	128	16.9792	5.6544	8.52115	6.83426	0.273411	-0.994647	-1.58632	-0.318263	1.91048e-11	4.18837e-11	AGGAAGTCATCTTGGCTCAG
Pfo-M838	TTACAAGCTTAATACATGATC	21	5p	scaffold191:845484:845654:-	-29.60(kcal/mol)	171	AACCCCACTCTTACAAGCTTAATACATGATCTATTTACTATTTAGGTGAGACTATAGAATACTCAAGCTTAATACATGATCTATTTACAGTGCTTGGAGTATGCTAGAGGCCAAACATATAATGGAGGAGTTAAAAAATCAGGTGATATGCTAGTTGTCAAGAGTTAGTAA	......((((((((((((.((.(((.((((..((((.(((((...((....((.(((.((((((((((.......................)))).)))))).))).)).....))....)))))..))))......)))).))).)).)))...))).))))))......	0	0	171	0	0.01	0.01	11.3837	0.01	0	10.1528	0	-10.1528	3.21501e-09	6.31916e-09	TCAGGTGATATGCTAGTTGTCAAGA
Pfo-M839a	TGAATATGTGCTGCTTGAAAT	21	3p	scaffold187:255957:256034:+	-34.90(kcal/mol)	78	ACGAGTAAAAGATATTTCAAGCTGCACATATTCTGATACTGCTTGCATGAATATGTGCTGCTTGAAATGTCTTCTCAC	..(((...((((((((((((((.((((((((((...............)))))))))).)))))))))))))))))..	0	0	78	0	0.01	0.01	5.19257	0.01	0	9.02031	0	-9.02031	2.35623e-26	6.24676e-26	TTCAAGCTGCACATATTCTGA
Pfo-M83e	CAGCCAAGAATGACTTGCCTCT	22	5p	scaffold228:324812:324960:-	-56.40(kcal/mol)	149	AGAGAAGAGCCCTTGTTTATCAGCCAAGAATGACTTGCCTCTAATCTTCTTGAGATAAGATGGTCTATGCGGAAAAGAAGAATGTGGAGACACAGTCTTGAGGTATTTGAGGAAGTCATCTTGGCTTAGTTGACGGGCTCCTCTTTATC	(((((.((((((..(((....((((((((.((((((.((((.(((..(((((((((....((((((..(((...........)))..)))).))))))))))).))).)))))))))))))))))).....))))))))).)))))...	0	0	149	149	0.01	0.01	9.91915	7.9555	9.63581	9.95407	0	-0.318263	1.17249e-49	4.95051e-49	AGGAAGTCATCTTGGCTTAG
Pfo-M84	TCCAAAGGGATCGCATTGATC	21	5p	scaffold323:241661:241754:-	-57.80(kcal/mol)	94	GGTGGAGGATTCCAAAGGGATCGCATTGATCCGATGATATAATAGGATTCTTTTTAATCTTCGGATCATGCGATCCCTTAGGAATTCTCCATCA	(((((((((((((.((((((((((((.(((((((.(((.(((.(((...))).)))))).))))))))))))))))))).))))))))))))).	0	49	0	94	0.01	2.77065	0.01	5.01891	0.857146	0	8.11408	8.97123	0.000327832	2.78e-05	-
Pfo-M840	TGAATATGTGCTGCTTGAAAT	21	3p	scaffold210:500745:500822:+	-36.40(kcal/mol)	78	ATGAGTAAAAGATATTTCAAGCTGCACATATTCTGATACTGCTTCCATGAATATGTGCTGCTTGAAATGTCTTCTCAC	.((((...((((((((((((((.((((((((((((..........)).)))))))))).)))))))))))))))))).	0	0	78	0	0.01	0.01	5.19257	0.01	0	9.02031	0	-9.02031	2.35623e-26	6.24676e-26	TTCAAGCTGCACATATTCTGA
Pfo-M843	AAAGCTGTGGGAAAACATGGTAA	23	3p	scaffold233:216501:216631:-	-56.30(kcal/mol)	131	TAAGTCCTTTTCATGCTTTTCCACAGCTTTCTTGAACTTCTGTTGCTTGAATTTTTGATCCCATTTATCTGATCAGGAACATGGAATTTAAGTTCAAGAAAGCTGTGGGAAAACATGGTAATTCTGGACTT	.((((((...(((((.(((((((((((((((((((((((..(((.(.((..(((((((((..........))))))))))).).)))..))))))))))))))))))))))).))))).......))))))	0	0	131	0	0.01	0.01	8.72086	0.01	0	9.76833	0	-9.76833	9.48287e-44	3.72775e-43	TTCATGCTTTTCCACAGCTTTCT
Pfo-M846	TTCGGGAGATAGGCGCAATTCTT	23	5p	scaffold750:42923:43066:+	-33.00(kcal/mol)	144	GGGTGAGCTTTTCGGGAGATAGGCGCAATTCTTTAGGAGAAGAATTTGAGGATATTCAGGAGAAGGTCGGTCAACTATCTAAAGGGATTTCAACATTGAAGAGAGTTCAATAGTGTAGACTTAAAAGTCGAGGGGATCTCGCTA	((.(((.((((((..(((.((..(.(((((((((....)))))).))).)..)))))..)))))).))).))...........((((((((.((((((((.....)))))).))...((((....))))...))))))))....	0	0	144	0	0.01	0.01	9.58629	0.01	0	9.90483	0	-9.90483	9.48287e-44	3.72775e-43	-
Pfo-M859	TTTGAGGAGGTGGAAAGTATA	21	5p	scaffold123:791771:792066:+	-47.10(kcal/mol)	296	TAAACGTCCATTTGAGGAGGTGGAAAGTATAAATAGGGAAAATGTGCTCATTTGTAACCAAAATAGAGAATGAGTGAAAATTCTTTTCTAAAAGTTCTCTTATTTTAAACACTTTTTTATGCATTTCTCTTTGATGAAGCCTTCTCTAATCACTTCAAATATTTTTTTCACACAAACACATAACTAGATATAATTTGAGATTCAGGTTTTCGATATTAATCATGAATAACAGATATTTAATATTCATAATGAAAAATATATTGTATCATGTACTCTTTCATTCCTTTGGCTTTGTC	.......(((...((((((.(((((((((((...((((((...((((......((....((((((((((((....(((((...))))).....)))))).))))))....))........))))))))))....(((((.............)))))(((((.(((((((................(((.((((((((((.......)))))).)))))))(((((((............)))))))..))))))).)))))......)))))).)))))))))))))).......	0	0	296	0	0.01	0.01	19.7051	0.01	0	10.9444	0	-10.9444	1.65011e-09	3.35914e-09	-
