# Supplementary material for: Genome of Paulownia (Paulownia fortunei) illuminates the related transcripts, miRNA and proteins for salt resistance
Source: Sci Rep. 2017 Apr 28;7:1285. doi: 10.1038/s41598-017-01360-9 (PMC5430789; doi:10.1038/s41598-017-01360-9)
Supplement: Supplementary file 15 — Table S14 [file 41598_2017_1360_MOESM15_ESM.xls]

## Sheet: a
PF2
	Total_Count_of_Clean_Tags	Percentage	Unique_Count_of_Clean_Tags	Percentage
Total tags	30170091	1	12766437	1
Mapping to genome	25426511	0.8428	9938934	0.7785
PF2S
	Total_Count_of_Clean_Tags	Percentage	Unique_Count_of_Clean_Tags	Percentage
Total tags	26205038	1	11312415	1
Mapping to genome	22113139	0.8439	8777228	0.7759
PF4
	Total_Count_of_Clean_Tags	Percentage	Unique_Count_of_Clean_Tags	Percentage
Total tags	21093612	1	8070488	1
Mapping to genome	16273234	0.7715	5538010	0.6862
PF4S
	Total_Count_of_Clean_Tags	Percentage	Unique_Count_of_Clean_Tags	Percentage
Total tags	24866362	1	11374757	1
Mapping to genome	18962663	0.7626	7872859	0.6921

## Sheet: b
pfo-miRNA	mRNA	cleave_site	score	PF2-categoty	PF2-pval	PF2-rawtags	PF2-normtags	PF2S-categoty	PF2S-pval	PF2S-rawtags	PF2S-normtags	PF4-categoty	PF4-pval	PF4-rawtags	PF4-normtags	PF4S-categoty	PF4S-pval	PF4S-rawtags	PF4S-normtags	Nr-annotation	ko-definition	biological-process	cellular-component	molecular-function
pfo-miR157a-5p	PAU012423.2	23	3.5	2	0.04	5	5	2	0.018	10	10	2	0.018	2	2	2	0.022	7	7	unnamed protein product [Vitis vinifera]	momilactone-A synthase [EC:1.1.1.295]	metabolic process;single-organism process	--	binding;catalytic activity
pfo-miR159a	PAU024715.1	11	4	2	>0.05	4	4	2	0.03	2	2	4	>0.05	1	1	--	--	--	--	PREDICTED: ABC transporter I family member 6, chloroplastic-like [Solanum lycopersicum]	Fe-S cluster assembly ATP-binding protein	biological regulation;cellular component organization or biogenesis;cellular process;developmental process;localization;metabolic process;multicellular organismal process;positive regulation of biological process;regulation of biological process;reproductive process;single-organism process	cell;cell part;organelle;organelle part	binding;catalytic activity;transporter activity
pfo-miR166a-3p	PAU020393.1	25	4	4	0.042	1	1	--	--	--	--	--	--	--	--	--	--	--	--	conserved hypothetical protein [Ricinus communis] >gi|223527995|gb|EEF30077.1| conserved hypothetical protein [Ricinus communis]	--	--	--	--
pfo-miR167a-5p	PAU008827.2	28	4	2	>0.05	2	2	--	--	--	--	2	0.04	2	2	2	0.028	2	2	CHY and CTCHY and RING-type zinc finger protein [Arabidopsis thaliana] >gi|332006081|gb|AED93464.1| CHY and CTCHY and RING-type zinc finger protein [Arabidopsis thaliana]	RING finger and CHY zinc finger domain-containing protein 1 [EC:6.3.2.19]	--	cell;cell part;organelle	binding
pfo-miR171b	PAU013189.1	22	4.5	4	>0.05	1	0.2	--	--	--	--	3	0.016	2	0.4	3	0.034	2	0.4	calcium ion binding protein, putative [Ricinus communis] >gi|223548739|gb|EEF50229.1| calcium ion binding protein, putative [Ricinus communis]	--	--	cell;cell part;organelle	binding
pfo-miR398a-3p	PAU025334.3	32	4.5	2	>0.05	4	4	2	0.042	3	3	4	>0.05	1	1	--	--	--	--	PREDICTED: potassium channel KAT1 [Vitis vinifera]	prefoldin beta subunit	biological regulation;cellular component organization or biogenesis;cellular process;localization;metabolic process;positive regulation of biological process;regulation of biological process;response to stimulus;rhythmic process;signaling;single-organism process	cell;cell part;membrane;membrane-enclosed lumen;organelle;organelle part	binding;catalytic activity;transporter activity
pfo-miR399a-5p	PAU006961.1	25	3.5	--	--	--	--	4	0.002	1	1	--	--	--	--	--	--	--	--	hypothetical protein PRUPE_ppa013147mg [Prunus persica]	--	--	--	--
pfo-miR530a	PAU022637.1	20	3.5	3	0.004	2	2	--	--	--	--	4	0.02	1	1	4	0.024	1	1	poly(A)-binding protein [Nicotiana tabacum]	polyadenylate-binding protein	response to stimulus	--	binding
pfo-miR7972	PAU026548.1	26	4.5	--	--	--	--	--	--	--	--	3	0.048	2	2	3	0.04	2	2	acetylajmalan acetylesterase [Striga asiatica]	zeta-carotene desaturase [EC:1.3.5.6]	--	--	--
pfo-miR8759	PAU013580.1	34	4.5	2	>0.05	5	5	2	>0.05	4	4	3	0.048	4	4	--	--	--	--	PREDICTED: lon protease 2-like [Cucumis sativus] >gi|449521473|ref|XP_004167754.1| PREDICTED: lon protease 2-like [Cucumis sativus]	histone arginine demethylase JMJD6 [EC:1.14.11.-]	biological regulation;cellular component organization or biogenesis;cellular process;immune system process;localization;metabolic process;multi-organism process;negative regulation of biological process;regulation of biological process;response to stimulus;signaling;single-organism process	cell;cell part;organelle;organelle part	catalytic activity
pfo-miR8759	PAU026595.1	39	2.5	--	--	--	--	4	0.002	1	1	--	--	--	--	--	--	--	--	hypothetical protein VITISV_035465 [Vitis vinifera]	phospholipase A1 [EC:3.1.1.32]	metabolic process;single-organism process	cell;cell part;organelle	catalytic activity
pfo-miR8759	PAU030450.1	32	4.5	--	--	--	--	4	0.002	1	1	--	--	--	--	4	>0.05	1	1	galactokinase, putative [Ricinus communis] >gi|223541568|gb|EEF43117.1| galactokinase, putative [Ricinus communis]	galactokinase [EC:2.7.1.6]	cellular process;metabolic process;single-organism process	cell;cell part	binding;catalytic activity
pfo-M10	PAU024438.1	19	2	2	0	10	10	2	0	2	2	--	--	--	--	2	0	13	13	PREDICTED: FACT complex subunit SPT16-like [Vitis vinifera]	Xaa-Pro aminopeptidase [EC:3.4.11.9]	cellular process;developmental process;multicellular organismal process;reproductive process;single-organism process	cell;cell part;macromolecular complex;membrane-enclosed lumen;organelle;organelle part	--
pfo-M113	PAU002926.1	35	3	--	--	--	--	4	0.018	1	1	--	--	--	--	--	--	--	--	PREDICTED: pentatricopeptide repeat-containing protein At3g04760, chloroplastic-like [Vitis vinifera]	tRNA (cytosine38-C5)-methyltransferase [EC:2.1.1.204]	developmental process;multicellular organismal process;single-organism process	cell;cell part;organelle	--
pfo-M119	PAU017122.1	26	4	--	--	--	--	--	--	--	--	4	0.044	1	0.5	--	--	--	--	PREDICTED: E3 ubiquitin-protein ligase RNF170-like [Solanum lycopersicum]	RING finger protein 170	--	cell;cell part;membrane;organelle;organelle part	binding
pfo-M119	PAU017203.1	26	4	--	--	--	--	--	--	--	--	4	0.044	1	0.5	--	--	--	--	PREDICTED: E3 ubiquitin-protein ligase RNF170-like [Solanum lycopersicum]	RING finger protein 170	--	cell;cell part;membrane;organelle;organelle part	binding
pfo-M122	PAU007281.2	12	4	4	0.028	1	1	--	--	--	--	--	--	--	--	--	--	--	--	PREDICTED: B3 domain-containing protein At2g36080-like [Vitis vinifera]	RAV-like factor	biological regulation;cellular process;developmental process;metabolic process;multicellular organismal process;negative regulation of biological process;regulation of biological process;response to stimulus;single-organism process	--	--
pfo-M136	PAU020962.2	35	4	2	0.034	4	2	--	--	--	--	--	--	--	--	--	--	--	--	PREDICTED: MATE efflux family protein 6-like [Solanum lycopersicum]	multidrug resistance protein, MATE family	--	--	--
pfo-M136	PAU022321.1	35	4	2	0.034	4	2	--	--	--	--	--	--	--	--	--	--	--	--	PREDICTED: MATE efflux family protein 7-like [Cucumis sativus]	multidrug resistance protein, MATE family	cellular process;localization;response to stimulus;single-organism process	membrane	transporter activity
pfo-M165	PAU026142.2	23	4.5	--	--	--	--	--	--	--	--	--	--	--	--	2	0.01	2	2	PREDICTED: TBC1 domain family member 2A-like [Solanum lycopersicum]	--	biological regulation;cellular process;localization;metabolic process;positive regulation of biological process;regulation of biological process;response to stimulus;signaling;single-organism process	cell;cell part	enzyme regulator activity
pfo-M186	PAU030279.1	27	3	--	--	--	--	--	--	--	--	4	0.002	1	1	--	--	--	--	UGT88D6 [Sesamum indicum]	isoflavone 7-O-glucosyltransferase [EC:2.4.1.170]	--	--	catalytic activity
pfo-M2	PAU015040.1	32	3.5	4	0.018	1	1	--	--	--	--	--	--	--	--	--	--	--	--	PREDICTED: uncharacterized protein LOC101256847 [Solanum lycopersicum]	--	--	cell;cell part;organelle	--
pfo-M20	PAU003266.2	13	4	2	0.004	2	1	--	--	--	--	2	0.008	8	4	--	--	--	--	unnamed protein product [Vitis vinifera]	nuclear pore complex protein Nup62	--	--	--
pfo-M20	PAU023370.1	13	4	2	0.004	2	1	--	--	--	--	2	0.008	8	4	4	0.004	1	1	unnamed protein product [Vitis vinifera]	--	--	--	--
pfo-M225	PAU029141.1	27	4	3	0.008	2	2	4	>0.05	1	1	--	--	--	--	--	--	--	--	hypothetical protein VITISV_040122 [Vitis vinifera]	translation initiation factor 4A	response to stimulus	cell;cell part;membrane;membrane-enclosed lumen;organelle;organelle part	binding;catalytic activity
pfo-M24	PAU005730.2	32	3.5	--	--	--	--	--	--	--	--	--	--	--	--	4	0.026	1	1	predicted protein [Populus trichocarpa] >gi|222860146|gb|EEE97693.1| predicted protein [Populus trichocarpa]	xanthoxin dehydrogenase [EC:1.1.1.288]	cellular process;metabolic process;single-organism process	cell;cell part;organelle	binding;catalytic activity
pfo-M245	PAU000825.1	35	3.5	4	>0.05	1	1	4	0.04	1	1	--	--	--	--	4	0.036	1	1	PREDICTED: transcription factor bHLH143-like [Solanum lycopersicum]	phytochrome-interacting factor 3	--	--	--
pfo-M255	PAU002187.1	28	4	2	0.01	3	3	--	--	--	--	4	0.02	1	1	4	0.014	1	1	predicted protein [Populus trichocarpa] >gi|222858937|gb|EEE96484.1| predicted protein [Populus trichocarpa]	alpha-L-fucosidase [EC:3.2.1.51]	biological adhesion;metabolic process	--	binding;catalytic activity
pfo-M295	PAU015074.1	23	4	2	0.018	5	1.66667	2	0.006	6	2	2	0.008	7	2.33333	2	0.006	8	2.66667	predicted protein [Populus trichocarpa] >gi|222869144|gb|EEF06275.1| predicted protein [Populus trichocarpa]	--	--	--	--
pfo-M348	PAU001474.1	19	4	--	--	--	--	2	0.008	2	1	3	0	4	2	3	0.004	2	1	polyphenol oxidase [Sesamum indicum]	polyphenol oxidase [EC:1.10.3.1]	--	--	--
pfo-M348	PAU004421.1	19	4	--	--	--	--	2	0.008	2	1	3	0.002	4	2	3	0.004	2	1	polyphenol oxidase [Sesamum indicum]	polyphenol oxidase [EC:1.10.3.1]	--	--	--
pfo-M378	PAU011942.1	27	3	--	--	--	--	4	0.01	1	1	--	--	--	--	--	--	--	--	Transaldolase, putative [Ricinus communis] >gi|223548639|gb|EEF50130.1| Transaldolase, putative [Ricinus communis]	transaldolase [EC:2.2.1.2]	cellular process;metabolic process;response to stimulus;single-organism process	cell;cell part;organelle;organelle part	catalytic activity
pfo-M409	PAU000448.2	21	3.5	2	0	3	3	--	--	--	--	2	0	2	2	--	--	--	--	predicted protein [Populus trichocarpa] >gi|118481189|gb|ABK92546.1| unknown [Populus trichocarpa] >gi|222853846|gb|EEE91393.1| predicted protein [Populus trichocarpa]	fumarylacetoacetase [EC:3.7.1.2]	cellular process;metabolic process;single-organism process	cell;cell part	catalytic activity
pfo-M417	PAU022748.1	31	4.5	3	>0.05	3	3	--	--	--	--	3	0.04	4	3.5	3	0.034	2	2	14-3-3 protein [Solanum tuberosum]	tyrosine 3-monooxygenase/tryptophan 5-monooxygenase activation protein	biological regulation;cellular process;developmental process;localization;metabolic process;multi-organism process;multicellular organismal process;regulation of biological process;response to stimulus;signaling;single-organism process	cell;cell part;membrane;organelle;organelle part	binding;catalytic activity
pfo-M419	PAU009840.1	26	4	--	--	--	--	4	0.032	1	1	--	--	--	--	--	--	--	--	--	--	--	--	--
pfo-M438	PAU028648.1	35	4.5	2	>0.05	2	1.33333	2	>0.05	6	2.66667	--	--	--	--	3	0.042	2	0.666667	PREDICTED: uncharacterized protein LOC100254432 [Vitis vinifera]	--	response to stimulus	cell;cell part;organelle	--
pfo-M454	PAU030825.1	35	4.5	--	--	--	--	--	--	--	--	--	--	--	--	2	0.01	2	2	PREDICTED: uncharacterized protein LOC100263342 isoform 2 [Vitis vinifera]	nuclear pore complex protein Nup62	--	--	binding
pfo-M462	PAU017226.1	17	4.5	--	--	--	--	--	--	--	--	--	--	--	--	4	0.012	1	1	PREDICTED: uncharacterized protein LOC101256243 [Solanum lycopersicum]	--	cellular process;metabolic process;single-organism process	cell;cell part;organelle	binding
pfo-M464	PAU012969.1	21	3	--	--	--	--	--	--	--	--	--	--	--	--	2	0	2	1	PREDICTED: transcription elongation factor SPT6-like [Solanum lycopersicum]	transcription elongation factor SPT6	biological regulation;cellular component organization or biogenesis;cellular process;metabolic process;regulation of biological process;response to stimulus	cell;cell junction;cell part;organelle;symplast	binding;catalytic activity
pfo-M466	PAU006700.2	21	4.5	2	0.036	2	1	--	--	--	--	--	--	--	--	--	--	--	--	PREDICTED: S-formylglutathione hydrolase-like [Solanum lycopersicum]	S-formylglutathione hydrolase [EC:3.1.2.12]	response to stimulus	cell;cell part;extracellular region;organelle	catalytic activity
pfo-M483	PAU023946.1	23	4.5	2	0.004	4	4	2	0.006	2	2	2	0.004	5	5	2	0.008	8	8	hypothetical protein PRUPE_ppa004973mg [Prunus persica]	--	biological regulation;cellular process;immune system process;localization;metabolic process;multi-organism process;regulation of biological process;response to stimulus;signaling;single-organism process	cell;cell part;organelle	binding
pfo-M488	PAU005953.1	21	3.5	2	0.008	4	4	--	--	--	--	4	0.008	1	1	--	--	--	--	DIV3B protein [Heptacodium miconioides]	LATE ELONGATED HYPOCOTYL	--	--	--
pfo-M491	PAU021280.1	32	3.5	2	0.01	4	4	3	0.004	2	2	2	0.016	2	2	4	0.01	1	1	60S ribosomal protein L11, putative [Ricinus communis] >gi|223551092|gb|EEF52578.1| 60S ribosomal protein L11, putative [Ricinus communis]	large subunit ribosomal protein L11e	cellular process;metabolic process	cell;cell part;macromolecular complex;membrane;membrane-enclosed lumen;organelle;organelle part	structural molecule activity
pfo-M491	PAU021717.1	32	3.5	2	0.01	5	5	2	0.01	6	6	4	0.006	1	1	4	0.01	1	1	60S ribosomal protein L11, putative [Ricinus communis] >gi|223551092|gb|EEF52578.1| 60S ribosomal protein L11, putative [Ricinus communis]	large subunit ribosomal protein L11e	cellular process;metabolic process	cell;cell part;macromolecular complex;organelle	structural molecule activity
pfo-M492	PAU030826.1	29	4.5	2	0.028	6	6	4	0.042	1	1	4	0.016	1	1	--	--	--	--	PREDICTED: probable protein phosphatase 2C 55-like [Vitis vinifera]	--	metabolic process	--	catalytic activity
pfo-M507	PAU002298.1	13	4.5	--	--	--	--	4	0.028	1	1	--	--	--	--	--	--	--	--	S-locus glycoprotein [Olea europaea]	--	--	--	catalytic activity
pfo-M514	PAU004547.2	17	3	--	--	--	--	4	0	1	0.5	--	--	--	--	--	--	--	--	hypothetical protein PRUPE_ppa003694mg [Prunus persica]	--	cellular process;localization;response to stimulus;single-organism process	cell;cell part;membrane;organelle;organelle part	transporter activity
pfo-M514	PAU027333.1	17	3	--	--	--	--	4	0	1	0.5	--	--	--	--	--	--	--	--	--	--	--	--	--
pfo-M518	PAU021559.1	11	3	--	--	--	--	--	--	--	--	4	0	1	1	--	--	--	--	--	--	--	--	--
pfo-M519	PAU010081.1	32	3.5	--	--	--	--	4	0.034	1	1	--	--	--	--	--	--	--	--	PREDICTED: nuclear ribonuclease Z-like [Solanum lycopersicum]	integrator complex subunit 11 [EC:3.1.27.-]	biological regulation;cellular process;metabolic process;negative regulation of biological process;positive regulation of biological process;regulation of biological process;response to stimulus;single-organism process	cell;cell part;organelle	catalytic activity
pfo-M519	PAU018068.1	20	4.5	--	--	--	--	4	0.034	1	1	--	--	--	--	--	--	--	--	RecName: Full=OBERON-like protein; AltName: Full=Potyvirus VPg-interacting protein; Short=PVIPnb >gi|30385711|gb|AAP22954.1| Potyvirus VPg interacting protein [Nicotiana benthamiana]	--	biological regulation;cellular process;developmental process;localization;locomotion;metabolic process;multi-organism process;multicellular organismal process;negative regulation of biological process;regulation of biological process;reproductive process;single-organism process	cell;cell part;organelle	binding
pfo-M530	PAU030704.1	35	4	--	--	--	--	4	0.032	1	1	--	--	--	--	--	--	--	--	PREDICTED: NADH dehydrogenase [ubiquinone] 1 beta subcomplex subunit 8, mitochondrial-like [Cucumis sativus] >gi|449519396|ref|XP_004166721.1| PREDICTED: NADH dehydrogenase [ubiquinone] 1 beta subcomplex subunit 8, mitochondrial-like [Cucumis sativus]	--	cellular component organization or biogenesis;cellular process;metabolic process;response to stimulus	cell;cell part;macromolecular complex;membrane;membrane part;organelle;organelle part	--
pfo-M531	PAU030098.1	23	4.5	--	--	--	--	--	--	--	--	4	0.02	1	1	--	--	--	--	PREDICTED: protein DEHYDRATION-INDUCED 19-like [Solanum lycopersicum]	--	--	--	--
pfo-M545	PAU016436.1	16	4.5	--	--	--	--	2	>0.05	5	5	2	>0.05	5	5	3	0.022	3	3	PREDICTED: anaphase-promoting complex subunit cdc20-like [Solanum lycopersicum]	cell division cycle 20, cofactor of APC complex	--	--	--
pfo-M573	PAU012403.1	34	4	--	--	--	--	2	0.002	7	7	--	--	--	--	--	--	--	--	PREDICTED: putative proline--tRNA ligase C19C7.06-like [Solanum lycopersicum]	prolyl-tRNA synthetase [EC:6.1.1.15]	cellular process;metabolic process;single-organism process	cell;cell junction;cell part;membrane;symplast	binding;catalytic activity
pfo-M579	PAU014761.1	21	4	--	--	--	--	3	0.006	2	1	3	0.01	2	1	2	0.032	3	1.5	putative NAC transcription factor [Avicennia marina]	--	biological regulation;cellular component organization or biogenesis;cellular process;metabolic process;multi-organism process;negative regulation of biological process;regulation of biological process;response to stimulus;signaling;single-organism process	cell;cell part;organelle	binding
pfo-M579	PAU015750.1	21	4	--	--	--	--	3	0.006	2	1	2	0.036	2	1	2	0.032	3	1.5	putative NAC transcription factor [Avicennia marina]	--	biological regulation;cellular component organization or biogenesis;cellular process;metabolic process;multi-organism process;negative regulation of biological process;regulation of biological process;response to stimulus;signaling;single-organism process	cell;cell part;organelle	binding
pfo-M584	PAU005751.1	27	3.5	--	--	--	--	--	--	--	--	4	0.012	1	1	--	--	--	--	PREDICTED: delta(24)-sterol reductase-like [Vitis vinifera]	delta24-sterol reductase [EC:1.3.1.72]	biological regulation;cellular component organization or biogenesis;cellular process;developmental process;growth;metabolic process;response to stimulus;single-organism process	cell;cell part;membrane;membrane part;organelle	binding;catalytic activity
pfo-M592	PAU001143.1	21	4.5	4	0.036	1	1	4	0.028	1	1	2	0.008	2	2	--	--	--	--	monodehydroascorbate reductase [Picrorhiza kurrooa]	monodehydroascorbate reductase (NADH) [EC:1.6.5.4]	cellular process;metabolic process;response to stimulus;single-organism process	cell;cell part;organelle;organelle part	binding;catalytic activity;electron carrier activity
pfo-M596	PAU020504.1	29	4.5	--	--	--	--	2	0.008	2	2	--	--	--	--	--	--	--	--	hypothetical protein PRUPE_ppa011357mg [Prunus persica]	translation initiation factor 4E	cellular process;metabolic process	cell;cell part	binding
pfo-M616	PAU015331.1	12	4.5	--	--	--	--	--	--	--	--	4	0.046	1	1	--	--	--	--	kelch repeat-containing F-box family protein, putative [Solanum demissum]	--	--	--	--
pfo-M626	PAU020196.1	33	3.5	4	>0.05	1	1	--	--	--	--	4	0.036	1	1	--	--	--	--	hypothetical protein PRUPE_ppa016650mg [Prunus persica]	--	--	--	--
pfo-M650	PAU013001.1	27	4.5	3	0.016	4	4	3	0.008	2	2	--	--	--	--	--	--	--	--	PREDICTED: 10 kDa chaperonin [Vitis vinifera] >gi|297741661|emb|CBI32793.3| unnamed protein product [Vitis vinifera]	chaperonin GroES	biological regulation;cellular process;metabolic process;response to stimulus;single-organism process	cell;cell part;organelle;organelle part	binding
pfo-M674	PAU008754.1	30	4	4	>0.05	1	0.333333	4	0.048	1	0.333333	--	--	--	--	4	>0.05	1	0.333333	PREDICTED: uncharacterized protein LOC101258979 [Solanum lycopersicum]	--	response to stimulus	--	--
pfo-M674	PAU021566.1	23	4	4	>0.05	1	1	--	--	--	--	4	>0.05	1	1	3	0.008	2	2	PREDICTED: peptidyl-prolyl cis-trans isomerase CYP20-2, chloroplastic-like [Solanum lycopersicum]	peptidyl-prolyl cis-trans isomerase B (cyclophilin B) [EC:5.2.1.8]	cellular component organization or biogenesis;cellular process;metabolic process;single-organism process	cell;cell part;membrane;organelle;organelle part	binding;catalytic activity
pfo-M674	PAU027594.1	30	4	4	>0.05	1	0.333333	4	0.048	1	0.333333	--	--	--	--	4	>0.05	1	0.333333	PREDICTED: uncharacterized protein LOC101258979 [Solanum lycopersicum]	--	response to stimulus	--	--
pfo-M674	PAU029162.1	30	4	4	>0.05	1	0.333333	4	0.048	1	0.333333	--	--	--	--	4	>0.05	1	0.333333	PREDICTED: uncharacterized protein LOC101258979 [Solanum lycopersicum]	--	response to stimulus	--	--
pfo-M702	PAU014419.1	15	4	4	0.022	1	1	--	--	--	--	--	--	--	--	--	--	--	--	PREDICTED: uncharacterized protein LOC101244147 [Solanum lycopersicum]	--	biological regulation;cellular component organization or biogenesis;cellular process;metabolic process;regulation of biological process	cell;cell part;nucleoid;organelle;organelle part	--
pfo-M718	PAU006432.1	27	4.5	2	>0.05	6	6	0	0.004	5	5	4	>0.05	1	1	2	>0.05	3	3	PREDICTED: F-box/kelch-repeat protein At3g23880-like isoform 1 [Solanum lycopersicum]	--	--	--	--
pfo-M718	PAU007721.1	22	4	2	>0.05	7	3.5	2	>0.05	5	2.5	--	--	--	--	3	0.044	2	1	PREDICTED: uncharacterized protein LOC101262953 isoform 1 [Solanum lycopersicum]	--	biological regulation;cellular process;developmental process;immune system process;metabolic process;multi-organism process;multicellular organismal process;positive regulation of biological process;regulation of biological process;reproduction;reproductive process;response to stimulus;signaling;single-organism process	cell;cell part;organelle	--
pfo-M718	PAU011134.1	24	3	4	0.032	1	0.5	2	>0.05	2	1	--	--	--	--	--	--	--	--	PREDICTED: probable plastid-lipid-associated protein 7, chloroplastic [Vitis vinifera]	--	--	cell;cell part;organelle	--
pfo-M718	PAU013515.1	39	4	2	>0.05	23	23	2	>0.05	20	20	3	0.042	16	16	2	>0.05	36	36	PREDICTED: plastocyanin, chloroplastic-like [Cucumis sativus]	plastocyanin	biological regulation;cellular process;metabolic process;negative regulation of biological process;regulation of biological process;response to stimulus	cell;cell part;organelle;organelle part	binding;electron carrier activity
pfo-M718	PAU013515.1	40	4	3	>0.05	15	15	2	>0.05	20	20	3	0.042	7	7	3	0.044	12	12	PREDICTED: plastocyanin, chloroplastic-like [Cucumis sativus]	plastocyanin	biological regulation;cellular process;metabolic process;negative regulation of biological process;regulation of biological process;response to stimulus	cell;cell part;organelle;organelle part	binding;electron carrier activity
pfo-M718	PAU013515.1	41	4	2	>0.05	22	22	3	0.036	18	18	3	0.042	6	6	3	0.044	20	20	PREDICTED: plastocyanin, chloroplastic-like [Cucumis sativus]	plastocyanin	biological regulation;cellular process;metabolic process;negative regulation of biological process;regulation of biological process;response to stimulus	cell;cell part;organelle;organelle part	binding;electron carrier activity
pfo-M718	PAU021374.1	24	3	4	0.032	1	0.5	2	>0.05	2	1	--	--	--	--	--	--	--	--	PREDICTED: probable plastid-lipid-associated protein 7, chloroplastic [Vitis vinifera]	--	--	cell;cell part;organelle	--
pfo-M718	PAU023069.1	22	4	2	>0.05	7	3.5	2	>0.05	5	2.5	--	--	--	--	3	0.044	2	1	PREDICTED: uncharacterized protein LOC101262953 isoform 1 [Solanum lycopersicum]	--	biological regulation;cellular process;developmental process;immune system process;metabolic process;multi-organism process;multicellular organismal process;positive regulation of biological process;regulation of biological process;reproduction;reproductive process;response to stimulus;signaling;single-organism process	cell;cell part;organelle	--
pfo-M724	PAU003533.1	20	4	--	--	--	--	4	0.004	1	1	--	--	--	--	--	--	--	--	potassium channel [Nicotiana paniculata]	cyclic nucleotide gated channel, other eukaryote	biological regulation;cellular process;localization;metabolic process;response to stimulus;single-organism process	cell junction;membrane;membrane part;symplast	binding;transporter activity
pfo-M730	PAU000550.1	33	4.5	3	0.02	158	158	3	0.018	35	35	4	>0.05	1	1	3	0.012	7	7	RecName: Full=Thiamine thiazole synthase 2, chloroplastic; AltName: Full=Thiazole biosynthetic enzyme 2; Flags: Precursor	thiamine biosynthetic enzyme	--	--	--
pfo-M757	PAU014125.1	34	4.5	--	--	--	--	3	0.008	2	1	3	0.008	2	1	--	--	--	--	4-hydroxy-3-methylbut-2-enyl diphosphate synthase [Salvia miltiorrhiza]	(E)-4-hydroxy-3-methylbut-2-enyl-diphosphate synthase [EC:1.17.7.1]	biological regulation;cellular process;immune system process;localization;metabolic process;multi-organism process;regulation of biological process;response to stimulus;signaling;single-organism process	cell;cell part;organelle;organelle part	binding;catalytic activity;transporter activity
pfo-M757	PAU017680.1	34	4.5	--	--	--	--	3	0.008	2	1	3	0.008	2	1	--	--	--	--	4-hydroxy-3-methylbut-2-enyl diphosphate synthase [Salvia miltiorrhiza]	(E)-4-hydroxy-3-methylbut-2-enyl-diphosphate synthase [EC:1.17.7.1]	biological regulation;cellular process;immune system process;localization;metabolic process;multi-organism process;regulation of biological process;response to stimulus;signaling;single-organism process	cell;cell part;organelle;organelle part	binding;catalytic activity;transporter activity
pfo-M761	PAU004559.1	42	4.5	2	0.038	3	3	4	0.046	1	1	--	--	--	--	--	--	--	--	PREDICTED: NADH dehydrogenase [ubiquinone] 1 beta subcomplex subunit 9 [Vitis vinifera] >gi|297744724|emb|CBI37986.3| unnamed protein product [Vitis vinifera]	NADH dehydrogenase (ubiquinone) 1 beta subcomplex 9 [EC:1.6.5.3 1.6.99.3]	cellular component organization or biogenesis;cellular process;metabolic process;response to stimulus	cell;cell part;macromolecular complex;membrane;membrane part;organelle;organelle part	catalytic activity
pfo-M761	PAU004559.1	41	3.5	2	0.038	2	2	4	0.046	1	1	--	--	--	--	--	--	--	--	PREDICTED: NADH dehydrogenase [ubiquinone] 1 beta subcomplex subunit 9 [Vitis vinifera] >gi|297744724|emb|CBI37986.3| unnamed protein product [Vitis vinifera]	NADH dehydrogenase (ubiquinone) 1 beta subcomplex 9 [EC:1.6.5.3 1.6.99.3]	cellular component organization or biogenesis;cellular process;metabolic process;response to stimulus	cell;cell part;macromolecular complex;membrane;membrane part;organelle;organelle part	catalytic activity
pfo-M761	PAU004559.1	37	3.5	--	--	--	--	4	0.046	1	1	--	--	--	--	--	--	--	--	PREDICTED: NADH dehydrogenase [ubiquinone] 1 beta subcomplex subunit 9 [Vitis vinifera] >gi|297744724|emb|CBI37986.3| unnamed protein product [Vitis vinifera]	NADH dehydrogenase (ubiquinone) 1 beta subcomplex 9 [EC:1.6.5.3 1.6.99.3]	cellular component organization or biogenesis;cellular process;metabolic process;response to stimulus	cell;cell part;macromolecular complex;membrane;membrane part;organelle;organelle part	catalytic activity
pfo-M761	PAU004559.1	38	3.5	--	--	--	--	4	0.046	1	1	--	--	--	--	--	--	--	--	PREDICTED: NADH dehydrogenase [ubiquinone] 1 beta subcomplex subunit 9 [Vitis vinifera] >gi|297744724|emb|CBI37986.3| unnamed protein product [Vitis vinifera]	NADH dehydrogenase (ubiquinone) 1 beta subcomplex 9 [EC:1.6.5.3 1.6.99.3]	cellular component organization or biogenesis;cellular process;metabolic process;response to stimulus	cell;cell part;macromolecular complex;membrane;membrane part;organelle;organelle part	catalytic activity
pfo-M761	PAU004559.1	39	3.5	2	0.038	3	3	--	--	--	--	--	--	--	--	4	0.048	1	1	PREDICTED: NADH dehydrogenase [ubiquinone] 1 beta subcomplex subunit 9 [Vitis vinifera] >gi|297744724|emb|CBI37986.3| unnamed protein product [Vitis vinifera]	NADH dehydrogenase (ubiquinone) 1 beta subcomplex 9 [EC:1.6.5.3 1.6.99.3]	cellular component organization or biogenesis;cellular process;metabolic process;response to stimulus	cell;cell part;macromolecular complex;membrane;membrane part;organelle;organelle part	catalytic activity
pfo-M761	PAU004559.1	40	3.5	4	>0.05	1	1	--	--	--	--	4	0.038	1	1	--	--	--	--	PREDICTED: NADH dehydrogenase [ubiquinone] 1 beta subcomplex subunit 9 [Vitis vinifera] >gi|297744724|emb|CBI37986.3| unnamed protein product [Vitis vinifera]	NADH dehydrogenase (ubiquinone) 1 beta subcomplex 9 [EC:1.6.5.3 1.6.99.3]	cellular component organization or biogenesis;cellular process;metabolic process;response to stimulus	cell;cell part;macromolecular complex;membrane;membrane part;organelle;organelle part	catalytic activity
pfo-M761	PAU005971.3	42	4.5	2	0.038	4	4	4	0.046	1	1	--	--	--	--	--	--	--	--	PREDICTED: NADH dehydrogenase [ubiquinone] 1 beta subcomplex subunit 9-like isoform 3 [Solanum lycopersicum]	NADH dehydrogenase (ubiquinone) 1 beta subcomplex 9 [EC:1.6.5.3 1.6.99.3]	cellular component organization or biogenesis;cellular process;metabolic process;response to stimulus	cell;cell part;macromolecular complex;membrane;membrane part;organelle;organelle part	catalytic activity
pfo-M761	PAU005971.3	38	4.5	4	>0.05	1	1	4	0.046	1	1	--	--	--	--	--	--	--	--	PREDICTED: NADH dehydrogenase [ubiquinone] 1 beta subcomplex subunit 9-like isoform 3 [Solanum lycopersicum]	NADH dehydrogenase (ubiquinone) 1 beta subcomplex 9 [EC:1.6.5.3 1.6.99.3]	cellular component organization or biogenesis;cellular process;metabolic process;response to stimulus	cell;cell part;macromolecular complex;membrane;membrane part;organelle;organelle part	catalytic activity
pfo-M761	PAU005971.3	39	4.5	4	>0.05	1	1	--	--	--	--	4	0.038	1	1	--	--	--	--	PREDICTED: NADH dehydrogenase [ubiquinone] 1 beta subcomplex subunit 9-like isoform 3 [Solanum lycopersicum]	NADH dehydrogenase (ubiquinone) 1 beta subcomplex 9 [EC:1.6.5.3 1.6.99.3]	cellular component organization or biogenesis;cellular process;metabolic process;response to stimulus	cell;cell part;macromolecular complex;membrane;membrane part;organelle;organelle part	catalytic activity
pfo-M761	PAU005971.3	41	4.5	--	--	--	--	--	--	--	--	2	>0.05	2	2	4	0.048	1	1	PREDICTED: NADH dehydrogenase [ubiquinone] 1 beta subcomplex subunit 9-like isoform 3 [Solanum lycopersicum]	NADH dehydrogenase (ubiquinone) 1 beta subcomplex 9 [EC:1.6.5.3 1.6.99.3]	cellular component organization or biogenesis;cellular process;metabolic process;response to stimulus	cell;cell part;macromolecular complex;membrane;membrane part;organelle;organelle part	catalytic activity
pfo-M761	PAU007035.1	22	4	--	--	--	--	--	--	--	--	--	--	--	--	4	0.048	1	1	PREDICTED: SNF1-related protein kinase regulatory subunit gamma-1-like [Solanum lycopersicum]	--	cellular process;metabolic process	cell;cell part	catalytic activity
pfo-M761	PAU025000.1	10	4.5	--	--	--	--	--	--	--	--	--	--	--	--	4	0.048	1	1	2,4-dienoyl-CoA reductase, putative [Ricinus communis] >gi|223543578|gb|EEF45108.1| 2,4-dienoyl-CoA reductase, putative [Ricinus communis]	3-oxoacyl-[acyl-carrier protein] reductase [EC:1.1.1.100]	metabolic process;response to stimulus;single-organism process	cell;cell part;membrane;organelle	binding;catalytic activity
pfo-M792	PAU002805.1	34	4.5	--	--	--	--	4	>0.05	1	0.5	0	0.002	3	1.5	2	>0.05	6	3	PREDICTED: uncharacterized protein LOC101261523 [Solanum lycopersicum]		--	--	--
pfo-M792	PAU003266.2	16	4.5	2	>0.05	2	2	1	0.006	3	3	--	--	--	--	--	--	--	--	unnamed protein product [Vitis vinifera]	nuclear pore complex protein Nup62	--	--	--
pfo-M799	PAU026567.1	12	4	--	--	--	--	--	--	--	--	--	--	--	--	4	0.04	1	1	PREDICTED: DNA-directed RNA polymerase II subunit RPB7-like [Solanum lycopersicum]	DNA-directed RNA polymerase II subunit RPB7	cellular process;metabolic process	cell;cell part;macromolecular complex;membrane-enclosed lumen;organelle;organelle part	binding;catalytic activity
pfo-M806	PAU017168.1	18	4.5	4	0.014	1	0.5	4	0.008	1	0.5	3	0	2	1	--	--	--	--	cytokinin-regulated kinase 1 [Nicotiana tabacum]	[EC:2.7.1.-]	cellular process;metabolic process;response to stimulus	cell;cell part;organelle	binding;catalytic activity
pfo-M806	PAU017250.1	18	4.5	4	0.014	1	0.5	4	0.008	1	0.5	3	0	2	1	--	--	--	--	cytokinin-regulated kinase 1 [Nicotiana tabacum]	[EC:2.7.1.-]	cellular process;metabolic process;response to stimulus	cell;cell part;organelle	binding;catalytic activity
pfo-M81	PAU028891.2	22	4.5	2	0.018	2	2	--	--	--	--	--	--	--	--	--	--	--	--	PREDICTED: uncharacterized protein LOC100246730 isoform 2 [Vitis vinifera]	--	cellular component organization or biogenesis;cellular process;metabolic process	cell;cell part;membrane;organelle	--
pfo-M84	PAU030575.1	21	4	2	0.04	4	4	4	0.03	1	1	--	--	--	--	--	--	--	--	hypothetical protein PRUPE_ppa005096mg [Prunus persica]	--	--	cell;cell part;organelle	catalytic activity
pfo-M846	PAU030948.1	24	4.5	--	--	--	--	4	0.016	1	1	--	--	--	--	--	--	--	--	PREDICTED: probable mitochondrial chaperone BCS1-A-like [Solanum lycopersicum]	mitochondrial chaperone BCS1	cellular process;metabolic process	cell;cell part;membrane	binding;catalytic activity
pfo-M859	PAU022673.1	11	4.5	--	--	--	--	--	--	--	--	--	--	--	--	2	0.044	2	2	PREDICTED: uncharacterized protein LOC101251760 isoform 1 [Solanum lycopersicum]	--	--	cell;cell part;organelle	--
pfo-M98	PAU003944.1	14	4.5	2	0.042	4	4	--	--	--	--	--	--	--	--	--	--	--	--	1-deoxyxylulose-5-phosphate synthase, putative [Ricinus communis] >gi|223543931|gb|EEF45457.1| 1-deoxyxylulose-5-phosphate synthase, putative [Ricinus communis]	1-deoxy-D-xylulose-5-phosphate synthase [EC:2.2.1.7]	cellular process;metabolic process;single-organism process	--	binding;catalytic activity
