# Supplementary material for: Genome of Paulownia (Paulownia fortunei) illuminates the related transcripts, miRNA and proteins for salt resistance
Source: Sci Rep. 2017 Apr 28;7:1285. doi: 10.1038/s41598-017-01360-9 (PMC5430789; doi:10.1038/s41598-017-01360-9)
Supplement: Supplementary file 16 — Table S15 [file 41598_2017_1360_MOESM16_ESM.xls]

## Sheet: PF4SvsPF4
miRNA	DEG	DAP	KEGG Orthology
miR157a-5p	PAU012423.2		momilactone-A synthase
miR166a-3p	PAU020393.1		conserved hypothetical protein
miR171b	PAU013189.1	calcium ion binding protein	calcium ion binding protein
miR398a-3p	PAU025334.3		potassium channel KAT1
miR8759	PAU013580.1		lon protease 2
novel_mir_122	PAU007281.2		B3 domain-containing protein At2g36080
novel_mir_136	PAU020962.2		multidrug resistance protein, MATE family
novel_mir_136	PAU022321.1		multidrug resistance protein, MATE efflux family protein 7
novel_mir_186	PAU030279.1		isoflavone 7-O-glucosyltransferase
novel_mir_20	PAU023370.1		hypothetical protein PRUPE_ppa011310mg
novel_mir_225	PAU029141.1		translation initiation factor 4A
novel_mir_245	PAU000825.1		transcription factor bHLH143
novel_mir_255	PAU002187.1		alpha-L-fucosidase
novel_mir_348	PAU001474.1	polyphenol oxidase	polyphenol oxidase
novel_mir_348	PAU004421.1		polyphenol oxidase
novel_mir_483	PAU023946.1		hypothetical protein PRUPE_ppa004973mg
novel_mir_488	PAU005953.1		LATE ELONGATED HYPOCOTYL;DIV3B protein
novel_mir_491	PAU021717.1		large subunit ribosomal protein L11e
novel_mir_492	PAU030826.1		protein phosphatase 2C 55
novel_mir_545	PAU016436.1		anaphase-promoting complex subunit cdc20
novel_mir_592	PAU001143.1		monodehydroascorbate reductase (NADH)
novel_mir_650	PAU013001.1	10 kDa chaperonin
novel_mir_674	PAU027594.1		hypothetical protein PRUPE_ppa009209mg
novel_mir_674	PAU029162.1		hypothetical protein PRUPE_ppa009209mg
novel_mir_702	PAU014419.1		uncharacterized protein LOC101244147
novel_mir_718	PAU006432.1		F-box/kelch-repeat protein At3g23880
novel_mir_718	PAU007721.1		uncharacterized protein LOC101262953 isoform 1
novel_mir_718	PAU023069.1		uncharacterized protein LOC101262953 isoform 1
novel_mir_757	PAU014125.1		(E)-4-hydroxy-3-methylbut-2-enyl-diphosphate synthase
novel_mir_757	PAU017680.1		(E)-4-hydroxy-3-methylbut-2-enyl-diphosphate synthase
novel_mir_761	PAU007035.1		SNF1-related protein kinase regulatory subunit gamma-1
novel_mir_84	PAU030575.1		hypothetical protein PRUPE_ppa005096mg
novel_mir_846	PAU030948.1		mitochondrial chaperone BCS1-A
novel_mir_98	PAU003944.1		1-deoxy-D-xylulose-5-phosphate synthase

## Sheet: PF2SvsPF2
miRNA	miRNA-target mRNA	miRNA-target proteins	KEGG Orthology
miR157a-5p	PAU012423.2	momilactone-A synthase or xanthoxin dehydrogenase	momilactone-A synthase or xanthoxin dehydrogenase
miR167a-5p	PAU008827.2		RING finger and CHY zinc finger domain-containing protein 1
miR398a-3p	PAU025334.3		potassium channel KAT1
miR7972	PAU026548.1	zeta-carotene desaturase,alpha-L-fucosidase, acetylajmalan acetylesterase	zeta-carotene desaturase,alpha-L-fucosidase, acetylajmalan acetylesterase
novel_mir_136	PAU020962.2		multidrug resistance protein, MATE family
novel_mir_136	PAU022321.1		multidrug resistance protein MATE efflux family protein 7
novel_mir_20	PAU003266.2	unnamed protein product
novel_mir_255	PAU002187.1		alpha-L-fucosidase
novel_mir_348	PAU001474.1		polyphenol oxidase
novel_mir_348	PAU004421.1		polyphenol oxidase
novel_mir_466	PAU006700.2		S-formylglutathione hydrolase
novel_mir_488	PAU005953.1		DIV3B protein
novel_mir_492	PAU030826.1		protein phosphatase 2C 55
novel_mir_579	PAU014761.1		NAC transcription factor
novel_mir_579	PAU015750.1		putative NAC transcription factor
novel_mir_674	PAU008754.1		hypothetical protein PRUPE_ppa009209mg
novel_mir_674	PAU021566.1	peptidyl-prolyl cis-trans isomerase CYP20-2, chloroplastic
novel_mir_674	PAU027594.1		hypothetical protein PRUPE_ppa009209mg
novel_mir_718	PAU013515.1		plastocyanin
novel_mir_724	PAU003533.1		potassium channel
novel_mir_730	PAU000550.1	thiamine biosynthetic enzyme	thiamine biosynthetic enzyme
novel_mir_757	PAU017680.1	(E)-4-hydroxy-3-methylbut-2-enyl-diphosphate synthase
novel_mir_792	PAU002805.1		uncharacterized protein LOC101261523
novel_mir_792	PAU003266.2	unnamed protein product
